# Supplementary material for: Binary Switching of Calendar Cells in the Pituitary Defines the Phase of the Circannual Cycle in Mammals
Source: Curr Biol. 2015 Oct 19;25(20):2651–62. doi: 10.1016/j.cub.2015.09.014 (PMC4612467; doi:10.1016/j.cub.2015.09.014)
Supplement: Table S2. Statistically Significant Differentially Expressed Genes from the RNA-Seq Experiments [file mmc2.xlsx]

## Sheet: DE_genes_DAVID
Ensembl ID	logFC	logCPM	PValue	FDR	Gene symbol	Comparison		DAVID enrichment for LP induction RNA-seq (Exp. 2)
ENSOARG00000007786	-5.06736	4.34323	1.13626e-76	1.73644e-72	GADD45G	SP 12 weeks vs LP day 28		SP vs LP day 1 (40 DE, 26 down, 14 up)	Enrichment score	FDR
ENSOARG00000020789	-3.79712	5.99266	4.94156e-72	3.77584e-68	0	SP 12 weeks vs LP day 28		signal, glycoprotein	3.81	0.0016
ENSOARG00000005903	-3.35159	2.09961	6.74221e-19	4.9064e-16	NPSR1	SP 12 weeks vs LP day 28		secreted, cell adhesion	1.57	0.21
ENSOARG00000007233	-3.26348	3.89589	1.78082e-39	6.80362e-36	ISG17	SP 12 weeks vs LP day 28		cell motion, cell-cell signalling	1.39	1
ENSOARG00000009601	-3.09181	0.750158	8.12308e-07	0.000132061	TCTE1	SP 12 weeks vs LP day 28		SP vs LP day 7 (269 DE, 94 down, 175 up)	Enrichment score	FDR
ENSOARG00000020801	-3.09032	3.78892	3.88552e-32	8.48265e-29	0	SP 12 weeks vs LP day 28		signal, secreted	3.22	6.5e-05
ENSOARG00000019026	-2.81647	0.87563	1.78844e-07	3.10579e-05	PVALB	SP 12 weeks vs LP day 28		axon, neuron prjection, cell protection	2.79	0.05
ENSOARG00000019944	-2.43599	0.900013	3.04532e-06	0.000411846	SYT6	SP 12 weeks vs LP day 28		cell migration, cell motion, neuron differentiation	2.57	0.67
ENSOARG00000006650	-2.41026	0.684936	4.22169e-05	0.00345005	FAM83B	SP 12 weeks vs LP day 28		neuropeptide hormone activity, hormone activitiy	2.4	0.074
ENSOARG00000005233	-2.34862	1.43185	2.08719e-08	4.08929e-06	SNTG2	SP 12 weeks vs LP day 28		SP vs LP day 28 (424 DE, 203 down, 221 up)	Enrichment score	FDR
ENSOARG00000009097	-2.28216	5.81665	1.00605e-30	1.9218e-27	OAS2	SP 12 weeks vs LP day 28		signal. Secreted	8.22	5.12e-12
ENSOARG00000015177	-2.12672	4.86688	1.09461e-23	1.19485e-20	IFIT1	SP 12 weeks vs LP day 28		extracellular matrix	6.01	1.6e-07
ENSOARG00000003341	-2.1158	5.44018	9.62787e-26	1.13179e-22	IFI6	SP 12 weeks vs LP day 28		cell-cell signalling, synatptic transmission	3.28	0.031
ENSOARG00000016211	-2.0796	0.749019	0.000429999	0.0204712	SLC6A3	SP 12 weeks vs LP day 28		axon, neuron projection	3.15	0.0066
ENSOARG00000008280	-2.0641	0.75007	0.000802611	0.0328834	MEOX2	SP 12 weeks vs LP day 28		regualtion of system process, nerve impulse, synpatic plasticity	3.03	0.027
ENSOARG00000010283	-2.00173	6.65082	5.36646e-26	7.45548e-23	MX1	SP 12 weeks vs LP day 28		response to hormone stimulus	2.67	0.046
ENSOARG00000009746	-1.91432	1.08637	0.000150457	0.00934668	STOML3	SP 12 weeks vs LP day 28
ENSOARG00000002505	-1.89719	0.763627	0.000814525	0.03308	0	SP 12 weeks vs LP day 28		DAVID enrichment for dynamic changes over longer time periods (Exp. 4)
ENSOARG00000014648	-1.86241	1.68005	3.16285e-06	0.000423988	RSAD2	SP 12 weeks vs LP day 28		SP4 vs LP4 (339 DE, 104 down, 235 up)	Enrichment score	FDR
ENSOARG00000018659	-1.84227	1.71015	3.27905e-06	0.000428294	FEZF1	SP 12 weeks vs LP day 28		Glycoprotein, Signal	8.83	2.8e-09
ENSOARG00000006966	-1.83284	0.707547	0.000780635	0.0323297	UNC45B	SP 12 weeks vs LP day 28		Signal, Secreted	8	2.3e-09
ENSOARG00000000714	-1.83117	2.98528	8.15229e-12	2.65071e-09	SNCG	SP 12 weeks vs LP day 28		Hormone, Activity	4.86	1.6e-06
ENSOARG00000014413	-1.82821	5.40968	1.02453e-19	8.69828e-17	0	SP 12 weeks vs LP day 28		Response to stimulus	4.02	0.014
ENSOARG00000001138	-1.8206	3.46553	6.70128e-13	2.49778e-10	HERC6	SP 12 weeks vs LP day 28		Cell, neuron	3.12	0.011
ENSOARG00000012168	-1.79755	5.05129	3.17862e-18	1.94303e-15	COL9A3	SP 12 weeks vs LP day 28		Cell matrix, adhesion	2.97	0.062
ENSOARG00000014072	-1.79599	1.27246	5.32466e-05	0.00417289	SIM2	SP 12 weeks vs LP day 28		Cell matrix, collagen	2.82	0.00052
ENSOARG00000006109	-1.7881	1.61871	3.03829e-06	0.000411846	CALCA	SP 12 weeks vs LP day 28		Neuropeptide, Appetite	2.47	0.0071
ENSOARG00000011552	-1.78648	4.84934	2.67867e-17	1.51613e-14	DRD1	SP 12 weeks vs LP day 28		Cell, neuron projection	2.45	0.012
ENSOARG00000010949	-1.77891	1.91052	9.69263e-07	0.000152704	C1orf110	SP 12 weeks vs LP day 28		SP4 vs SP 16 (251 DE, 88 down, 163 up)	Enrichment score	FDR
ENSOARG00000020578	-1.77172	1.31133	3.10062e-05	0.00274357	DAW1	SP 12 weeks vs LP day 28		Glycoprotein, Secreted	11.44	5.1e-13
ENSOARG00000015598	-1.75927	3.587	1.40173e-12	5.10031e-10	SOX14	SP 12 weeks vs LP day 28		Cell adhesion	5.03	0.0012
ENSOARG00000016021	-1.71684	1.80594	1.30994e-06	0.000202207	KLHL34	SP 12 weeks vs LP day 28		Binding	4.26	0.0016
ENSOARG00000018119	-1.71674	1.29339	0.000154615	0.00945133	SLC5A11	SP 12 weeks vs LP day 28		Extracellar matrix	3.94	2.5e-10
ENSOARG00000008699	-1.7012	3.82884	3.25966e-13	1.27728e-10	BFSP2	SP 12 weeks vs LP day 28		EGF-like domain	3.3	7.6e-06
ENSOARG00000013688	-1.66603	1.15002	0.000447971	0.0209997	0	SP 12 weeks vs LP day 28		Fibronectin	3.27	0.00032
ENSOARG00000013187	-1.6467	2.07241	4.10819e-06	0.000523177	NEXN	SP 12 weeks vs LP day 28		Secretory, Vesicle	3.14	0.00071
ENSOARG00000013347	-1.64581	10.7685	1.47196e-19	1.18392e-16	CHGA	SP 12 weeks vs LP day 28		Binding	2.96	0.00032
ENSOARG00000011802	-1.60843	1.65763	2.18294e-05	0.00209201	OTOP2	SP 12 weeks vs LP day 28		Ion transport	2.92	0.06
ENSOARG00000011834	-1.60388	1.38345	0.00015253	0.00939904	USH1G	SP 12 weeks vs LP day 28		Plasma membrane	2.88	0.014
ENSOARG00000019734	-1.59675	1.06294	0.000775514	0.0322049	WNT6	SP 12 weeks vs LP day 28		Collagen binding	2.6	0.036
ENSOARG00000006220	-1.58935	1.32962	0.000153839	0.00944164	FA2H	SP 12 weeks vs LP day 28		SP16 vs LP 4 (449 DE, 175 down, 274 up)	Enrichment score	FDR
ENSOARG00000005220	-1.55195	6.07728	8.62305e-16	4.25088e-13	CARTPT	SP 12 weeks vs LP day 28		glycoprotein, signal, secreted	8.73	1.9e-10
ENSOARG00000003649	-1.54548	2.06088	2.70095e-06	0.000375235	0	SP 12 weeks vs LP day 28		extracellular matrix	5.64	1e-05
ENSOARG00000001842	-1.53639	6.6872	3.44741e-16	1.75611e-13	OTOL1	SP 12 weeks vs LP day 28		cell adhesion	3.58	0.0096
ENSOARG00000005423	-1.52422	1.58174	0.000137516	0.00875631	0	SP 12 weeks vs LP day 28		response to hormone stimulus	3.26	0.042
ENSOARG00000009868	-1.51356	2.78322	8.65528e-08	1.59361e-05	0	SP 12 weeks vs LP day 28		fibronectin	3.2	0.0052
ENSOARG00000006342	-1.48908	4.51696	8.11149e-12	2.65071e-09	TTR	SP 12 weeks vs LP day 28		regualtion of hormone levels	3.11	0.048
ENSOARG00000003709	-1.47125	1.17881	0.00116909	0.0429472	KLHL40	SP 12 weeks vs LP day 28		membrane	2.62	0.014
ENSOARG00000001335	-1.46747	2.53048	1.41247e-06	0.000211621	HIST1H1C	SP 12 weeks vs LP day 28		hormone	2.46	0.032
ENSOARG00000000961	-1.4573	1.58114	0.00021559	0.0121574	LCNL1	SP 12 weeks vs LP day 28		SP4 vs LP22 (434 DE, 136 down, 298 up)	Enrichment score	FDR
ENSOARG00000016641	-1.41398	1.80136	7.74904e-05	0.00569331	0	SP 12 weeks vs LP day 28		Glycoprotein, Signal	13.52	1.3e-18
ENSOARG00000017418	-1.3976	1.82459	0.000160506	0.00969505	ZBP1	SP 12 weeks vs LP day 28		Cell adhesion	3.78	0.033
ENSOARG00000010231	-1.39618	4.391	3.41679e-10	9.00265e-08	MX2	SP 12 weeks vs LP day 28		Fibronectin	3.6	0.0029
ENSOARG00000020184	-1.3863	2.13453	1.90071e-05	0.00188614	PENK	SP 12 weeks vs LP day 28		Extracellular matrix	3.44	1.7e-06
ENSOARG00000019013	-1.37986	1.87341	0.000104539	0.00716397	REC114	SP 12 weeks vs LP day 28		Transmembrane	2.75	0.0082
ENSOARG00000014458	-1.37715	1.89787	0.000104539	0.00716397	FBLN7	SP 12 weeks vs LP day 28		Membrane, Vesicle	2.7	0.012
ENSOARG00000014493	-1.34403	5.98296	5.64015e-12	1.9154e-09	0	SP 12 weeks vs LP day 28		Protease inhibitor	2.51	0.12
ENSOARG00000000664	-1.31689	4.07539	5.42281e-09	1.18388e-06	ACSBG1	SP 12 weeks vs LP day 28		LP4 vs LP22 (164 DE, 103 down, 61 up)	Enrichment score	FDR
ENSOARG00000011304	-1.30945	4.24461	4.62814e-09	1.02503e-06	EGFL6	SP 12 weeks vs LP day 28		secreted, signal	2.54	0.0093
ENSOARG00000001862	-1.30486	1.7333	0.000402017	0.0194464	PITPNM3	SP 12 weeks vs LP day 28		Hormone	2.44	0.0033
ENSOARG00000020651	-1.29791	4.80447	6.74377e-10	1.71764e-07	PTPRO	SP 12 weeks vs LP day 28		SP16 vs LP22 (559 DE, 246 down, 313 up)	Enrichment score	FDR
ENSOARG00000003055	-1.29052	6.27692	1.74858e-11	5.34434e-09	AGT	SP 12 weeks vs LP day 28		Glycoprotein, signal	7.52	2.4e-11
ENSOARG00000015303	-1.27322	1.716	0.000600212	0.0263576	VWA3A	SP 12 weeks vs LP day 28		Transmembrane	5.33	2.8e-05
ENSOARG00000007470	-1.26367	1.97946	0.000370903	0.0187067	TMIE	SP 12 weeks vs LP day 28		Signalling	3.87	0.00014
ENSOARG00000019413	-1.26358	2.47347	6.09451e-05	0.00463365	FAM84A	SP 12 weeks vs LP day 28		Cell surface, Adhesion	3.6	0.0033
ENSOARG00000019359	-1.25808	2.58301	2.88773e-05	0.0026268	KCNJ13	SP 12 weeks vs LP day 28		Fibronectin	3.5	0.0012
ENSOARG00000015360	-1.25778	3.01114	1.58019e-06	0.000234452	SCRG1	SP 12 weeks vs LP day 28		Plasma membrane	3.29	0.0014
ENSOARG00000004992	-1.24792	2.9034	4.87443e-06	0.000600735	LFNG	SP 12 weeks vs LP day 28		Neuron projection	3.1	0.17
ENSOARG00000013116	-1.2462	5.65486	2.1952e-10	5.88543e-08	CA3	SP 12 weeks vs LP day 28		Cell adhesion	2.87	0.041
ENSOARG00000015918	-1.23893	2.91239	6.14398e-06	0.00073931	0	SP 12 weeks vs LP day 28		Response to stimulus	2.77	0.09
ENSOARG00000009357	-1.23058	5.80832	6.35733e-10	1.64666e-07	0	SP 12 weeks vs LP day 28		Cell motility	2.58	0.14
ENSOARG00000002824	-1.22131	4.88673	3.33545e-09	7.60781e-07	0	SP 12 weeks vs LP day 28		Regulation, Memory	2.57	0.044
ENSOARG00000014097	-1.21902	4.42931	1.79665e-08	3.61267e-06	CPNE7	SP 12 weeks vs LP day 28		Immunoglobulin domain	2.4	0.0027
ENSOARG00000013791	-1.20566	2.48008	4.63313e-05	0.0037265	CPNE5	SP 12 weeks vs LP day 28		Vesicle, Granule	2.39	0.046
ENSOARG00000020776	-1.19834	4.19833	1.28062e-07	2.32111e-05	PLBD1	SP 12 weeks vs LP day 28
ENSOARG00000020032	-1.19267	3.58072	2.79823e-06	0.000385248	0	SP 12 weeks vs LP day 28
ENSOARG00000010241	-1.17782	2.07488	0.000577374	0.0255012	0	SP 12 weeks vs LP day 28
ENSOARG00000015786	-1.17037	2.08919	0.00099583	0.03843	ICAM5	SP 12 weeks vs LP day 28
ENSOARG00000009539	-1.16961	2.30856	0.000272357	0.0145023	ADCYAP1	SP 12 weeks vs LP day 28
ENSOARG00000009805	-1.16177	3.00193	2.76079e-05	0.00252637	0	SP 12 weeks vs LP day 28
ENSOARG00000011856	-1.16073	2.12646	0.000548651	0.0245879	ALOX5AP	SP 12 weeks vs LP day 28
ENSOARG00000002507	-1.15425	2.51794	0.0002092	0.0119205	EMILIN3	SP 12 weeks vs LP day 28
ENSOARG00000008080	-1.15044	1.90363	0.00119184	0.043263	0	SP 12 weeks vs LP day 28
ENSOARG00000022544	-1.15007	2.28205	0.000480245	0.0221725	snoU2-30	SP 12 weeks vs LP day 28
ENSOARG00000010729	-1.14919	7.15063	9.13372e-10	2.25131e-07	EAAT1	SP 12 weeks vs LP day 28
ENSOARG00000006170	-1.14829	6.1004	2.84916e-09	6.59711e-07	BCAN	SP 12 weeks vs LP day 28
ENSOARG00000007354	-1.14579	2.35043	0.000249391	0.0135149	PDYN	SP 12 weeks vs LP day 28
ENSOARG00000014774	-1.13655	2.30345	0.000207851	0.0119172	SOX10	SP 12 weeks vs LP day 28
ENSOARG00000013397	-1.12919	2.37452	0.000396503	0.019423	MRAP2	SP 12 weeks vs LP day 28
ENSOARG00000016385	-1.11547	3.5175	3.19997e-06	0.000425234	0	SP 12 weeks vs LP day 28
ENSOARG00000018972	-1.10991	3.52272	7.77629e-06	0.000893513	PRDM8	SP 12 weeks vs LP day 28
ENSOARG00000000355	-1.10413	3.75838	2.56237e-06	0.000362576	AGER	SP 12 weeks vs LP day 28
ENSOARG00000007286	-1.09523	2.38612	0.000641293	0.0276843	DGKH	SP 12 weeks vs LP day 28
ENSOARG00000011752	-1.09422	3.77829	7.2789e-06	0.000853573	LRRC43	SP 12 weeks vs LP day 28
ENSOARG00000001692	-1.09032	2.21402	0.000472167	0.0218656	RGS22	SP 12 weeks vs LP day 28
ENSOARG00000009984	-1.08583	3.15263	4.52639e-05	0.00365991	PLAC9	SP 12 weeks vs LP day 28
ENSOARG00000020744	-1.08388	2.29106	0.00105278	0.0401213	GHSR	SP 12 weeks vs LP day 28
ENSOARG00000014731	-1.0751	3.77684	8.69318e-06	0.000976832	DDX58	SP 12 weeks vs LP day 28
ENSOARG00000019692	-1.0668	4.75508	2.94305e-07	4.9973e-05	MLC1	SP 12 weeks vs LP day 28
ENSOARG00000017816	-1.05952	7.07598	2.03658e-08	4.04194e-06	CRY1	SP 12 weeks vs LP day 28
ENSOARG00000002472	-1.05839	2.68877	0.000190256	0.0112078	MSMB	SP 12 weeks vs LP day 28
ENSOARG00000019272	-1.04969	3.2134	8.51924e-05	0.00614109	0	SP 12 weeks vs LP day 28
ENSOARG00000022455	-1.03958	2.55248	0.000832745	0.0336594	ZNFX1-AS1_1	SP 12 weeks vs LP day 28
ENSOARG00000019839	-1.03383	3.21714	8.51924e-05	0.00614109	PDZRN4	SP 12 weeks vs LP day 28
ENSOARG00000004493	-1.01483	3.18313	0.000190673	0.0112078	FNDC1	SP 12 weeks vs LP day 28
ENSOARG00000006212	-1.01394	4.4168	3.51469e-06	0.000451357	CRABP2	SP 12 weeks vs LP day 28
ENSOARG00000004008	-1.00042	3.55198	2.53047e-05	0.00234368	OMG	SP 12 weeks vs LP day 28
ENSOARG00000015843	-1.00011	2.61094	0.00061316	0.026696	PHACTR3	SP 12 weeks vs LP day 28
ENSOARG00000003936	-0.999586	4.64398	3.23639e-06	0.000426367	CALB2	SP 12 weeks vs LP day 28
ENSOARG00000005493	-0.998745	3.09432	0.000144536	0.00916513	TKTL1	SP 12 weeks vs LP day 28
ENSOARG00000004859	-0.997665	3.1547	0.000211391	0.0119647	HOPX	SP 12 weeks vs LP day 28
ENSOARG00000009438	-0.994253	8.56018	7.83513e-08	1.47823e-05	APOE	SP 12 weeks vs LP day 28
ENSOARG00000007690	-0.994194	2.94153	0.000230626	0.0127236	S1PR3	SP 12 weeks vs LP day 28
ENSOARG00000020881	-0.987517	3.92123	1.71015e-05	0.00175399	HPCA	SP 12 weeks vs LP day 28
ENSOARG00000006743	-0.986597	2.63747	0.000880535	0.0350425	0	SP 12 weeks vs LP day 28
ENSOARG00000003512	-0.972275	3.91754	2.93902e-05	0.002642	CSPG5	SP 12 weeks vs LP day 28
ENSOARG00000006619	-0.959371	3.41854	0.000115206	0.00779017	HIPK4	SP 12 weeks vs LP day 28
ENSOARG00000018491	-0.957425	5.64734	1.40678e-06	0.000211621	MTERF2	SP 12 weeks vs LP day 28
ENSOARG00000000783	-0.955939	3.32725	0.000205795	0.0119127	REM1	SP 12 weeks vs LP day 28
ENSOARG00000010191	-0.955473	3.6592	5.62267e-05	0.00433968	PEBP4	SP 12 weeks vs LP day 28
ENSOARG00000020495	-0.941845	4.21453	3.13946e-05	0.00275731	RTP4	SP 12 weeks vs LP day 28
ENSOARG00000000949	-0.936303	2.8156	0.000610294	0.0266472	0	SP 12 weeks vs LP day 28
ENSOARG00000006965	-0.929451	3.60322	0.000122798	0.00812381	RLN3	SP 12 weeks vs LP day 28
ENSOARG00000007809	-0.927975	5.12227	6.23331e-06	0.000744199	ARNTL	SP 12 weeks vs LP day 28
ENSOARG00000001410	-0.923222	3.58011	0.00014862	0.00932604	LRRC61	SP 12 weeks vs LP day 28
ENSOARG00000011322	-0.910756	3.33524	0.000397104	0.019423	SFRP5	SP 12 weeks vs LP day 28
ENSOARG00000001823	-0.906691	3.47952	0.000242775	0.0132503	TNNT1	SP 12 weeks vs LP day 28
ENSOARG00000001979	-0.900814	3.22908	0.000490812	0.0224616	NOS3	SP 12 weeks vs LP day 28
ENSOARG00000000888	-0.900002	4.07753	8.77264e-05	0.00626465	XAF1	SP 12 weeks vs LP day 28
ENSOARG00000016735	-0.898375	3.91598	0.000119859	0.00800535	0	SP 12 weeks vs LP day 28
ENSOARG00000000974	-0.897851	3.12378	0.000694008	0.0293265	HIST1H1E	SP 12 weeks vs LP day 28
ENSOARG00000000794	-0.884354	4.50964	3.18552e-05	0.00277142	CRABP1	SP 12 weeks vs LP day 28
ENSOARG00000004634	-0.879024	4.69368	3.62752e-05	0.00305679	B3GNT4	SP 12 weeks vs LP day 28
ENSOARG00000012935	-0.877565	4.23474	6.56547e-05	0.00494404	AK5	SP 12 weeks vs LP day 28
ENSOARG00000011510	-0.871729	4.94149	2.09076e-05	0.00203509	CAMKV	SP 12 weeks vs LP day 28
ENSOARG00000019201	-0.858679	6.27442	1.03179e-05	0.00113437	IRF9	SP 12 weeks vs LP day 28
ENSOARG00000017123	-0.855663	3.4681	0.000697295	0.0293556	0	SP 12 weeks vs LP day 28
ENSOARG00000011315	-0.855085	4.98983	3.76826e-05	0.00314681	SPEF2	SP 12 weeks vs LP day 28
ENSOARG00000004709	-0.854618	4.40887	0.000122256	0.0081231	FXYD1	SP 12 weeks vs LP day 28
ENSOARG00000008221	-0.853176	4.16746	0.000170016	0.0102291	FAM171A2	SP 12 weeks vs LP day 28
ENSOARG00000004703	-0.842389	3.81114	0.000339048	0.0174456	LGI4	SP 12 weeks vs LP day 28
ENSOARG00000003843	-0.839	3.91763	0.000254603	0.0137486	GDAP1L1	SP 12 weeks vs LP day 28
ENSOARG00000012065	-0.83837	5.21665	4.0802e-05	0.00335827	TCFL5	SP 12 weeks vs LP day 28
ENSOARG00000000274	-0.836582	4.2103	0.000193529	0.0112453	TEKT1	SP 12 weeks vs LP day 28
ENSOARG00000017262	-0.833191	3.38585	0.00113062	0.0418356	ARSK	SP 12 weeks vs LP day 28
ENSOARG00000017073	-0.826764	3.78096	0.000486265	0.0223828	GJB6	SP 12 weeks vs LP day 28
ENSOARG00000000375	-0.826111	5.8103	3.10586e-05	0.00274357	SEZ6L	SP 12 weeks vs LP day 28
ENSOARG00000010603	-0.825	3.86311	0.000505245	0.0229796	VSIG2	SP 12 weeks vs LP day 28
ENSOARG00000017250	-0.822557	3.56009	0.000795729	0.0327772	BHMT	SP 12 weeks vs LP day 28
ENSOARG00000009423	-0.821398	5.24003	5.07817e-05	0.00402096	SLC13A4	SP 12 weeks vs LP day 28
ENSOARG00000015922	-0.820631	3.94725	0.0004954	0.0225991	ICAM3	SP 12 weeks vs LP day 28
ENSOARG00000002351	-0.819581	3.54568	0.000624418	0.0270322	NGB	SP 12 weeks vs LP day 28
ENSOARG00000001174	-0.816686	6.69421	1.86498e-05	0.00187505	0	SP 12 weeks vs LP day 28
ENSOARG00000008924	-0.814555	4.13799	0.00026855	0.0143496	NCAN	SP 12 weeks vs LP day 28
ENSOARG00000015217	-0.811673	3.74821	0.000679213	0.0290505	TRPC7	SP 12 weeks vs LP day 28
ENSOARG00000001346	-0.807936	4.95502	9.04241e-05	0.00642726	CST6	SP 12 weeks vs LP day 28
ENSOARG00000003281	-0.80742	3.72079	0.000766363	0.0319988	0	SP 12 weeks vs LP day 28
ENSOARG00000016458	-0.807357	4.78654	0.000124985	0.0081975	APBA2	SP 12 weeks vs LP day 28
ENSOARG00000007950	-0.806236	7.05124	2.09018e-05	0.00203509	STMN2	SP 12 weeks vs LP day 28
ENSOARG00000020724	-0.805046	6.89663	2.33641e-05	0.00220401	MGP	SP 12 weeks vs LP day 28
ENSOARG00000002408	-0.795298	4.31143	0.000224884	0.012497	KISS1	SP 12 weeks vs LP day 28
ENSOARG00000018383	-0.794469	5.17188	0.000116208	0.0078233	DHX58	SP 12 weeks vs LP day 28
ENSOARG00000000484	-0.794153	7.40609	2.40161e-05	0.00225162	ALDOC	SP 12 weeks vs LP day 28
ENSOARG00000013115	-0.793304	3.63658	0.000970906	0.0378505	0	SP 12 weeks vs LP day 28
ENSOARG00000014800	-0.788899	4.48765	0.000263435	0.0141754	IFIT3	SP 12 weeks vs LP day 28
ENSOARG00000009174	-0.788287	4.78718	0.000233705	0.0128471	0	SP 12 weeks vs LP day 28
ENSOARG00000013421	-0.784553	5.47091	0.000107333	0.0073226	IFI44L	SP 12 weeks vs LP day 28
ENSOARG00000003405	-0.784262	5.58848	8.72213e-05	0.00625782	0	SP 12 weeks vs LP day 28
ENSOARG00000006066	-0.772436	4.41713	0.00041755	0.0200124	JAKMIP1	SP 12 weeks vs LP day 28
ENSOARG00000011827	-0.769823	5.36962	0.000131349	0.00854157	SLC6A13	SP 12 weeks vs LP day 28
ENSOARG00000005692	-0.769558	4.57839	0.000344201	0.0175922	PAQR6	SP 12 weeks vs LP day 28
ENSOARG00000011293	-0.767566	4.60945	0.000399084	0.019423	RGS11	SP 12 weeks vs LP day 28
ENSOARG00000011544	-0.762547	4.07441	0.000711466	0.0298698	ARHGDIG	SP 12 weeks vs LP day 28
ENSOARG00000001470	-0.751941	6.04862	0.000123961	0.0081654	LY6E	SP 12 weeks vs LP day 28
ENSOARG00000011052	-0.747427	8.63115	5.74217e-05	0.00440964	EEF1A2	SP 12 weeks vs LP day 28
ENSOARG00000004374	-0.746147	5.50001	0.000171456	0.0102587	MBP	SP 12 weeks vs LP day 28
ENSOARG00000002586	-0.743712	7.38547	8.13938e-05	0.00592315	APOA1	SP 12 weeks vs LP day 28
ENSOARG00000020373	-0.735867	5.06979	0.000398181	0.019423	MFI2	SP 12 weeks vs LP day 28
ENSOARG00000001268	-0.725564	6.87683	0.000148913	0.00932604	SSC5D	SP 12 weeks vs LP day 28
ENSOARG00000005516	-0.725393	5.33145	0.000285726	0.0149537	TUBB4A	SP 12 weeks vs LP day 28
ENSOARG00000003661	-0.717047	4.81837	0.000694686	0.0293265	TOX2	SP 12 weeks vs LP day 28
ENSOARG00000019510	-0.712567	5.51612	0.000445656	0.0209554	RPS26	SP 12 weeks vs LP day 28
ENSOARG00000010327	-0.708605	6.0588	0.000304199	0.0158121	UQCC2	SP 12 weeks vs LP day 28
ENSOARG00000017151	-0.707347	4.54282	0.00109513	0.0411375	SLITRK1	SP 12 weeks vs LP day 28
ENSOARG00000014296	-0.706508	6.68307	0.000229524	0.0127086	KLHDC8B	SP 12 weeks vs LP day 28
ENSOARG00000009311	-0.705367	8.33705	0.000151324	0.00936246	GFAP	SP 12 weeks vs LP day 28
ENSOARG00000019613	-0.700583	4.5957	0.00120785	0.0435339	TEKT2	SP 12 weeks vs LP day 28
ENSOARG00000010539	-0.699693	5.3138	0.000545395	0.0245862	HIF3A	SP 12 weeks vs LP day 28
ENSOARG00000020159	-0.697734	4.73509	0.00107103	0.0406141	RPL13A	SP 12 weeks vs LP day 28
ENSOARG00000014636	-0.694895	5.36278	0.000680543	0.0290505	CMPK2	SP 12 weeks vs LP day 28
ENSOARG00000013432	-0.691757	5.88015	0.000459423	0.0213401	S100B	SP 12 weeks vs LP day 28
ENSOARG00000003006	-0.691624	5.51857	0.000554053	0.0246852	AGRP	SP 12 weeks vs LP day 28
ENSOARG00000015428	-0.691618	9.09636	0.000192291	0.011216	BAIAP3	SP 12 weeks vs LP day 28
ENSOARG00000012674	-0.686775	4.81868	0.000981079	0.0380529	SLC39A12	SP 12 weeks vs LP day 28
ENSOARG00000004606	-0.677483	5.94651	0.000561579	0.0248755	COL22A1	SP 12 weeks vs LP day 28
ENSOARG00000000942	-0.669975	5.80744	0.000770887	0.0321	RNF213	SP 12 weeks vs LP day 28
ENSOARG00000005800	-0.650803	6.52999	0.000743054	0.0311106	0	SP 12 weeks vs LP day 28
ENSOARG00000004525	-0.644416	5.83691	0.00106797	0.0405987	RNF187	SP 12 weeks vs LP day 28
ENSOARG00000005238	-0.639787	8.1347	0.000618827	0.0268662	ENO2	SP 12 weeks vs LP day 28
ENSOARG00000018343	-0.637915	6.16004	0.0010956	0.0411375	MT2	SP 12 weeks vs LP day 28
ENSOARG00000005006	-0.635859	10.0972	0.000581939	0.0256288	SPARCL1	SP 12 weeks vs LP day 28
ENSOARG00000005870	-0.617102	7.76775	0.00104256	0.0398309	PIK3R1	SP 12 weeks vs LP day 28
ENSOARG00000000817	-0.607869	8.82408	0.00109023	0.0411375	CALY	SP 12 weeks vs LP day 28
ENSOARG00000017058	0.665226	7.2017	0.000987385	0.0382005	POU1F1	SP 12 weeks vs LP day 28
ENSOARG00000007713	0.680157	6.18255	0.00110487	0.0412492	NAB2	SP 12 weeks vs LP day 28
ENSOARG00000017339	0.680692	7.42303	0.000683256	0.029085	OGT	SP 12 weeks vs LP day 28
ENSOARG00000018871	0.687743	5.9594	0.0011023	0.0412492	CD47	SP 12 weeks vs LP day 28
ENSOARG00000005168	0.68917	7.05631	0.00067324	0.0289001	SYT4	SP 12 weeks vs LP day 28
ENSOARG00000023986	0.690009	5.74065	0.00117758	0.0430522	MEG3_2	SP 12 weeks vs LP day 28
ENSOARG00000009168	0.699129	5.51987	0.00118795	0.0432244	PTPN5	SP 12 weeks vs LP day 28
ENSOARG00000017214	0.714125	7.18546	0.000396558	0.019423	NR4A1	SP 12 weeks vs LP day 28
ENSOARG00000007864	0.71874	7.04392	0.000395319	0.019423	LCP1	SP 12 weeks vs LP day 28
ENSOARG00000014093	0.721455	5.17114	0.00114254	0.0421747	LRRN1	SP 12 weeks vs LP day 28
ENSOARG00000003612	0.72239	6.96845	0.000377751	0.0189272	ABCC8	SP 12 weeks vs LP day 28
ENSOARG00000016010	0.738839	4.97421	0.00107464	0.0406501	CLN5	SP 12 weeks vs LP day 28
ENSOARG00000021154	0.743565	6.0638	0.000419053	0.0200124	SPTB	SP 12 weeks vs LP day 28
ENSOARG00000006034	0.743685	8.63422	0.000173664	0.0103266	SIX2	SP 12 weeks vs LP day 28
ENSOARG00000007683	0.747432	6.82413	0.000249283	0.0135149	CXCL16	SP 12 weeks vs LP day 28
ENSOARG00000016923	0.74849	6.73267	0.000277476	0.0146605	PCSK2	SP 12 weeks vs LP day 28
ENSOARG00000011967	0.748514	7.203	0.000208212	0.0119172	DBP	SP 12 weeks vs LP day 28
ENSOARG00000002285	0.74941	5.33772	0.000608725	0.0266472	GAA	SP 12 weeks vs LP day 28
ENSOARG00000006286	0.751641	5.7083	0.000452381	0.0211415	SGPL1	SP 12 weeks vs LP day 28
ENSOARG00000009750	0.753949	5.35734	0.000536617	0.0242621	NPNT	SP 12 weeks vs LP day 28
ENSOARG00000009688	0.759579	5.50852	0.000438414	0.0207426	RERE	SP 12 weeks vs LP day 28
ENSOARG00000010703	0.76507	4.64749	0.00100421	0.0386558	ATP2C2	SP 12 weeks vs LP day 28
ENSOARG00000008517	0.768532	6.82508	0.000190742	0.0112078	0	SP 12 weeks vs LP day 28
ENSOARG00000010615	0.772017	4.78249	0.000801247	0.0328834	CPD	SP 12 weeks vs LP day 28
ENSOARG00000020548	0.775588	5.81006	0.000275611	0.0146246	ETV5	SP 12 weeks vs LP day 28
ENSOARG00000019383	0.775883	5.38065	0.000402112	0.0194464	MARCH4	SP 12 weeks vs LP day 28
ENSOARG00000012798	0.776541	4.6683	0.000893553	0.0353764	TMEM41B	SP 12 weeks vs LP day 28
ENSOARG00000025132	0.779892	4.28728	0.00120425	0.0435339	0	SP 12 weeks vs LP day 28
ENSOARG00000013407	0.781564	6.5617	0.000145334	0.00917765	ST18	SP 12 weeks vs LP day 28
ENSOARG00000012954	0.782211	5.98018	0.000208188	0.0119172	CA2	SP 12 weeks vs LP day 28
ENSOARG00000009911	0.784366	4.69696	0.000868909	0.0346701	PROM1	SP 12 weeks vs LP day 28
ENSOARG00000020413	0.787119	8.07113	7.80563e-05	0.00570745	SERPINE2	SP 12 weeks vs LP day 28
ENSOARG00000006083	0.789686	5.24288	0.000343631	0.0175922	PODN	SP 12 weeks vs LP day 28
ENSOARG00000015186	0.792855	5.99915	0.000171851	0.0102587	ACSS3	SP 12 weeks vs LP day 28
ENSOARG00000020058	0.793894	5.98532	0.000157005	0.00952126	THBS1	SP 12 weeks vs LP day 28
ENSOARG00000002010	0.809703	4.24865	0.000897333	0.0354342	ERCC6	SP 12 weeks vs LP day 28
ENSOARG00000005548	0.812759	6.81022	7.56455e-05	0.00560116	SLC39A6	SP 12 weeks vs LP day 28
ENSOARG00000008433	0.819515	7.48097	4.75798e-05	0.00380688	TMCO3	SP 12 weeks vs LP day 28
ENSOARG00000007029	0.825714	8.65684	3.25308e-05	0.00280337	SPOCK2	SP 12 weeks vs LP day 28
ENSOARG00000018348	0.830407	3.92717	0.0011861	0.0432244	EXTL2	SP 12 weeks vs LP day 28
ENSOARG00000001053	0.838409	4.18021	0.000888156	0.035254	SYNDIG1L	SP 12 weeks vs LP day 28
ENSOARG00000002463	0.839074	3.84843	0.00120532	0.0435339	LXN	SP 12 weeks vs LP day 28
ENSOARG00000003130	0.858611	5.96923	5.3667e-05	0.00418438	PLAT	SP 12 weeks vs LP day 28
ENSOARG00000009963	0.864408	3.85383	0.000858283	0.0343358	0	SP 12 weeks vs LP day 28
ENSOARG00000009818	0.866425	4.79188	0.000149514	0.00932604	NCOA3	SP 12 weeks vs LP day 28
ENSOARG00000017599	0.867422	8.72285	1.31786e-05	0.00139858	PCSK1	SP 12 weeks vs LP day 28
ENSOARG00000002649	0.870859	6.38572	3.26528e-05	0.00280337	ACAD9	SP 12 weeks vs LP day 28
ENSOARG00000000535	0.872543	5.20797	9.41412e-05	0.00656925	CIB2	SP 12 weeks vs LP day 28
ENSOARG00000013972	0.874863	4.20246	0.00038104	0.0190296	ABCA5	SP 12 weeks vs LP day 28
ENSOARG00000014107	0.875088	5.09097	9.92876e-05	0.00689688	ZNF438	SP 12 weeks vs LP day 28
ENSOARG00000002978	0.879065	6.59641	2.1903e-05	0.00209201	NFASC	SP 12 weeks vs LP day 28
ENSOARG00000020947	0.881101	4.25615	0.000377489	0.0189272	MYO5C	SP 12 weeks vs LP day 28
ENSOARG00000002550	0.884786	3.6457	0.0010239	0.0392161	ZNF12	SP 12 weeks vs LP day 28
ENSOARG00000013028	0.888795	4.85911	9.13638e-05	0.00646399	KIRREL3	SP 12 weeks vs LP day 28
ENSOARG00000016440	0.889387	7.74636	1.01575e-05	0.00112483	COL5A2	SP 12 weeks vs LP day 28
ENSOARG00000007434	0.893942	4.15662	0.000351214	0.0178908	SUV39H2	SP 12 weeks vs LP day 28
ENSOARG00000013957	0.899712	4.65889	0.000134707	0.00868606	PPEF1	SP 12 weeks vs LP day 28
ENSOARG00000008760	0.900165	5.94036	2.08789e-05	0.00203509	MXRA5	SP 12 weeks vs LP day 28
ENSOARG00000015535	0.900889	3.61945	0.000792993	0.0327528	JAKMIP3	SP 12 weeks vs LP day 28
ENSOARG00000017295	0.903534	3.35156	0.00111798	0.0414682	HOMER1	SP 12 weeks vs LP day 28
ENSOARG00000014321	0.905158	3.43864	0.00101152	0.0388392	TOP2A	SP 12 weeks vs LP day 28
ENSOARG00000007763	0.906007	6.86515	1.10694e-05	0.00119128	ETV1	SP 12 weeks vs LP day 28
ENSOARG00000007760	0.906455	5.05216	5.3041e-05	0.00417289	EDEM1	SP 12 weeks vs LP day 28
ENSOARG00000003261	0.90781	6.0488	1.89485e-05	0.00188614	CNTN2	SP 12 weeks vs LP day 28
ENSOARG00000010490	0.90861	4.46025	0.000155483	0.0094665	0	SP 12 weeks vs LP day 28
ENSOARG00000015343	0.916105	7.12856	7.31698e-06	0.000853573	GNPTAB	SP 12 weeks vs LP day 28
ENSOARG00000019133	0.923842	3.86617	0.000395501	0.019423	0	SP 12 weeks vs LP day 28
ENSOARG00000010042	0.925291	5.71873	1.82031e-05	0.00185406	STC1	SP 12 weeks vs LP day 28
ENSOARG00000011444	0.938442	5.99216	1.01341e-05	0.00112483	ADM	SP 12 weeks vs LP day 28
ENSOARG00000010864	0.948227	4.52304	6.66564e-05	0.00496899	SPTLC3	SP 12 weeks vs LP day 28
ENSOARG00000020763	0.951135	6.02554	7.37979e-06	0.000854379	GUCY2C	SP 12 weeks vs LP day 28
ENSOARG00000015100	0.952661	5.01975	3.00161e-05	0.00268249	ANG-1	SP 12 weeks vs LP day 28
ENSOARG00000020547	0.958328	6.17118	5.24846e-06	0.000636564	CHD1L	SP 12 weeks vs LP day 28
ENSOARG00000012617	0.959479	4.89865	3.64047e-05	0.00305679	TBX19	SP 12 weeks vs LP day 28
ENSOARG00000019884	0.960442	7.9777	1.83969e-06	0.000267753	CNTN1	SP 12 weeks vs LP day 28
ENSOARG00000011947	0.973825	3.60312	0.000306376	0.0158713	AFAP1	SP 12 weeks vs LP day 28
ENSOARG00000013610	0.98833	3.47491	0.000391978	0.019423	MYO7A	SP 12 weeks vs LP day 28
ENSOARG00000004847	0.993314	4.89293	1.83198e-05	0.00185406	PDE10A	SP 12 weeks vs LP day 28
ENSOARG00000003763	0.996756	3.09111	0.000952821	0.0372404	AGO2	SP 12 weeks vs LP day 28
ENSOARG00000016157	0.997602	4.27827	5.57232e-05	0.00432265	0	SP 12 weeks vs LP day 28
ENSOARG00000008756	0.999176	4.19832	4.89329e-05	0.00389476	H6PD	SP 12 weeks vs LP day 28
ENSOARG00000005731	1.02802	3.01221	0.000974549	0.0378958	CRB3	SP 12 weeks vs LP day 28
ENSOARG00000010257	1.04484	2.88795	0.000834767	0.0336594	0	SP 12 weeks vs LP day 28
ENSOARG00000015818	1.05473	5.17105	3.41438e-06	0.000442191	LMO7	SP 12 weeks vs LP day 28
ENSOARG00000011846	1.06134	4.1864	2.48709e-05	0.00231754	NTN4	SP 12 weeks vs LP day 28
ENSOARG00000002977	1.07314	4.58895	7.99259e-06	0.000911513	GNG10	SP 12 weeks vs LP day 28
ENSOARG00000004846	1.08765	2.67121	0.000950336	0.0372385	ZNF280B	SP 12 weeks vs LP day 28
ENSOARG00000010272	1.08801	2.95557	0.000552765	0.0246852	DUSP4	SP 12 weeks vs LP day 28
ENSOARG00000003514	1.0949	2.9796	0.000368966	0.0186707	GNG4	SP 12 weeks vs LP day 28
ENSOARG00000007190	1.10148	4.55153	4.55378e-06	0.000573743	0	SP 12 weeks vs LP day 28
ENSOARG00000007534	1.10151	2.99532	0.000330035	0.0170392	LACC1	SP 12 weeks vs LP day 28
ENSOARG00000003501	1.10527	6.60212	1.30621e-07	2.32111e-05	PDK4	SP 12 weeks vs LP day 28
ENSOARG00000007471	1.10903	2.76121	0.000807338	0.0329886	MKL2	SP 12 weeks vs LP day 28
ENSOARG00000006748	1.10967	4.94693	1.4108e-06	0.000211621	CTSO	SP 12 weeks vs LP day 28
ENSOARG00000006007	1.11463	4.44481	5.13939e-06	0.000628321	NGFR	SP 12 weeks vs LP day 28
ENSOARG00000001397	1.11668	3.35482	9.22033e-05	0.00649332	GPR126	SP 12 weeks vs LP day 28
ENSOARG00000010971	1.11711	2.72376	0.000654301	0.0281663	TGFBR1	SP 12 weeks vs LP day 28
ENSOARG00000010553	1.11983	2.95805	0.000441504	0.0208243	PRMT8	SP 12 weeks vs LP day 28
ENSOARG00000002758	1.12674	3.14298	0.000218417	0.0122715	CLHC1	SP 12 weeks vs LP day 28
ENSOARG00000003383	1.13575	4.38548	4.58034e-06	0.000573743	ASB4	SP 12 weeks vs LP day 28
ENSOARG00000016029	1.14369	2.74762	0.00041831	0.0200124	NETO2	SP 12 weeks vs LP day 28
ENSOARG00000006643	1.14427	2.76121	0.000535705	0.0242621	RASA2	SP 12 weeks vs LP day 28
ENSOARG00000010135	1.14805	4.8144	8.53134e-07	0.000135808	F5	SP 12 weeks vs LP day 28
ENSOARG00000009137	1.14978	16.8972	8.51419e-09	1.78238e-06	PRL	SP 12 weeks vs LP day 28
ENSOARG00000013572	1.15831	5.67574	1.30104e-07	2.32111e-05	ERMP1	SP 12 weeks vs LP day 28
ENSOARG00000014461	1.16002	2.56315	0.00069208	0.0293265	COL24A1	SP 12 weeks vs LP day 28
ENSOARG00000018133	1.16046	2.52881	0.000904275	0.0356163	CFTR	SP 12 weeks vs LP day 28
ENSOARG00000019191	1.16167	3.63782	3.36156e-05	0.00286991	TMPRSS6	SP 12 weeks vs LP day 28
ENSOARG00000011630	1.16294	2.97386	0.000132793	0.00859892	SYNPR	SP 12 weeks vs LP day 28
ENSOARG00000013767	1.1749	2.61526	0.000490915	0.0224616	IGSF9B	SP 12 weeks vs LP day 28
ENSOARG00000006800	1.18389	3.20652	7.58697e-05	0.00560116	0	SP 12 weeks vs LP day 28
ENSOARG00000010855	1.18645	3.63768	1.52087e-05	0.00159191	KL	SP 12 weeks vs LP day 28
ENSOARG00000019845	1.19473	3.81947	1.06957e-05	0.00116751	0	SP 12 weeks vs LP day 28
ENSOARG00000019617	1.21234	2.88634	0.000224735	0.012497	ALK	SP 12 weeks vs LP day 28
ENSOARG00000018811	1.21601	4.50598	6.63527e-07	0.000109032	VAV3	SP 12 weeks vs LP day 28
ENSOARG00000019767	1.21957	2.61333	0.000560415	0.0248755	0	SP 12 weeks vs LP day 28
ENSOARG00000005581	1.21973	2.46815	0.000434217	0.0206078	PPARGC1A	SP 12 weeks vs LP day 28
ENSOARG00000011375	1.23141	2.33243	0.000908409	0.0356871	BVES	SP 12 weeks vs LP day 28
ENSOARG00000000747	1.23678	3.02907	6.56747e-05	0.00494404	TNFRSF12A	SP 12 weeks vs LP day 28
ENSOARG00000016427	1.26324	2.77735	0.00020983	0.0119205	STAC	SP 12 weeks vs LP day 28
ENSOARG00000015485	1.3056	4.19424	1.33346e-07	2.34229e-05	0	SP 12 weeks vs LP day 28
ENSOARG00000010827	1.31998	3.00171	3.88964e-05	0.00323052	CXXC4	SP 12 weeks vs LP day 28
ENSOARG00000014882	1.32649	4.10298	5.30616e-07	8.814e-05	SERPINA1	SP 12 weeks vs LP day 28
ENSOARG00000008377	1.34622	7.7842	5.96517e-11	1.72e-08	FNDC3A	SP 12 weeks vs LP day 28
ENSOARG00000020313	1.34732	2.9039	2.93186e-05	0.002642	SGPP2	SP 12 weeks vs LP day 28
ENSOARG00000015385	1.34837	3.78112	8.46082e-07	0.000135808	AGTR1	SP 12 weeks vs LP day 28
ENSOARG00000010858	1.34838	7.51872	8.5519e-11	2.37618e-08	VGF	SP 12 weeks vs LP day 28
ENSOARG00000007940	1.35895	5.13046	3.68924e-09	8.29102e-07	SEL1L3	SP 12 weeks vs LP day 28
ENSOARG00000015171	1.38266	2.00811	0.000851967	0.0341726	LIN7A	SP 12 weeks vs LP day 28
ENSOARG00000011782	1.40981	4.50248	1.24445e-08	2.56996e-06	SLC17A9	SP 12 weeks vs LP day 28
ENSOARG00000000687	1.41113	2.83936	1.41073e-05	0.00148681	PTPN7	SP 12 weeks vs LP day 28
ENSOARG00000012310	1.41135	2.30656	0.000239726	0.0131308	GIPC3	SP 12 weeks vs LP day 28
ENSOARG00000003685	1.41404	4.15375	4.36186e-08	8.33225e-06	SLC4A11	SP 12 weeks vs LP day 28
ENSOARG00000017707	1.4195	2.51872	5.9968e-05	0.00458216	BRI3BP	SP 12 weeks vs LP day 28
ENSOARG00000007364	1.42481	4.39966	1.7093e-08	3.48287e-06	ZMYND15	SP 12 weeks vs LP day 28
ENSOARG00000014562	1.42559	3.16573	2.5988e-06	0.000364357	MKI67	SP 12 weeks vs LP day 28
ENSOARG00000011248	1.42818	7.6604	5.02572e-12	1.74552e-09	AMPD3	SP 12 weeks vs LP day 28
ENSOARG00000013886	1.43751	2.80884	1.64052e-05	0.00169395	JADE3	SP 12 weeks vs LP day 28
ENSOARG00000016825	1.44612	2.69552	2.58902e-05	0.00238346	ADAMTS19	SP 12 weeks vs LP day 28
ENSOARG00000005280	1.45149	3.51203	4.36128e-07	7.32407e-05	ATP8B1	SP 12 weeks vs LP day 28
ENSOARG00000013951	1.45426	2.94373	4.75381e-06	0.000590632	NRIP3	SP 12 weeks vs LP day 28
ENSOARG00000011924	1.47281	2.30667	0.000265869	0.0142562	0	SP 12 weeks vs LP day 28
ENSOARG00000020092	1.48853	2.28937	6.663e-05	0.00496899	0	SP 12 weeks vs LP day 28
ENSOARG00000006194	1.50467	4.00147	2.56409e-08	4.96006e-06	PRG4	SP 12 weeks vs LP day 28
ENSOARG00000003714	1.51991	4.49352	1.43551e-09	3.48214e-07	ENPEP	SP 12 weeks vs LP day 28
ENSOARG00000000392	1.53468	1.88899	0.000408587	0.0196972	GPRIN3	SP 12 weeks vs LP day 28
ENSOARG00000023715	1.54771	2.29513	9.31838e-05	0.00653227	7SK	SP 12 weeks vs LP day 28
ENSOARG00000005605	1.556	7.56957	1.6558e-13	6.8389e-11	0	SP 12 weeks vs LP day 28
ENSOARG00000017447	1.5613	1.73429	0.00114635	0.0422134	PRSS12	SP 12 weeks vs LP day 28
ENSOARG00000005908	1.56181	1.99405	0.000221709	0.0124109	ERCC6L	SP 12 weeks vs LP day 28
ENSOARG00000010363	1.5882	1.6599	0.000816069	0.03308	VIPR2	SP 12 weeks vs LP day 28
ENSOARG00000008195	1.58896	7.35652	5.39681e-14	2.3564e-11	CYP4V2	SP 12 weeks vs LP day 28
ENSOARG00000012946	1.61027	1.76062	0.00035828	0.0181901	IPMK	SP 12 weeks vs LP day 28
ENSOARG00000019448	1.6111	1.66277	0.000816069	0.03308	TRDC	SP 12 weeks vs LP day 28
ENSOARG00000020126	1.63428	2.79092	1.87188e-06	0.000269869	BUB1B	SP 12 weeks vs LP day 28
ENSOARG00000002960	1.63439	2.88352	1.24826e-06	0.000194652	STON2	SP 12 weeks vs LP day 28
ENSOARG00000009252	1.63752	3.80089	6.54109e-09	1.4079e-06	ALOX12	SP 12 weeks vs LP day 28
ENSOARG00000007287	1.64791	1.88099	0.000127373	0.00831845	0	SP 12 weeks vs LP day 28
ENSOARG00000020119	1.65904	6.22955	8.53069e-14	3.62128e-11	CASR	SP 12 weeks vs LP day 28
ENSOARG00000017150	1.67749	1.48146	0.00110937	0.0412492	LHFPL2	SP 12 weeks vs LP day 28
ENSOARG00000013289	1.711	1.5147	0.00110937	0.0412492	0	SP 12 weeks vs LP day 28
ENSOARG00000018075	1.72452	2.01754	3.19179e-05	0.00277142	0	SP 12 weeks vs LP day 28
ENSOARG00000015448	1.74965	2.12983	2.23475e-05	0.00212121	PRO	SP 12 weeks vs LP day 28
ENSOARG00000020795	1.75092	4.37569	1.19022e-11	3.71203e-09	CIART	SP 12 weeks vs LP day 28
ENSOARG00000007266	1.77118	1.66332	0.000294451	0.0153577	FKTN	SP 12 weeks vs LP day 28
ENSOARG00000006942	1.77312	4.94582	2.99798e-13	1.20566e-10	SHH	SP 12 weeks vs LP day 28
ENSOARG00000020436	1.7753	6.225	1.32764e-15	6.34029e-13	SLCO1C1	SP 12 weeks vs LP day 28
ENSOARG00000010189	1.8016	1.69425	0.000191416	0.0112078	FAM3B	SP 12 weeks vs LP day 28
ENSOARG00000011466	1.82478	1.32069	0.00117307	0.04299	NEK2	SP 12 weeks vs LP day 28
ENSOARG00000013510	1.82982	1.59669	0.00045864	0.0213401	GPR144	SP 12 weeks vs LP day 28
ENSOARG00000012521	1.83552	5.58735	1.89199e-15	8.76162e-13	ANGPTL2	SP 12 weeks vs LP day 28
ENSOARG00000020451	1.87767	3.13295	7.61842e-09	1.61701e-06	PDE3A	SP 12 weeks vs LP day 28
ENSOARG00000020836	1.89169	1.6359	0.00011996	0.00800535	CCNB2	SP 12 weeks vs LP day 28
ENSOARG00000020127	1.90273	9.80366	9.80588e-20	8.69828e-17	TSHB	SP 12 weeks vs LP day 28
ENSOARG00000001914	1.91338	7.2738	9.08423e-19	6.31024e-16	ABCG2	SP 12 weeks vs LP day 28
ENSOARG00000016684	1.92504	1.88706	1.13014e-05	0.00120774	SCEL	SP 12 weeks vs LP day 28
ENSOARG00000010587	1.97699	2.23657	2.19137e-06	0.000312977	PAX7	SP 12 weeks vs LP day 28
ENSOARG00000004328	1.97933	3.75554	9.21402e-12	2.93351e-09	ELOVL6	SP 12 weeks vs LP day 28
ENSOARG00000020225	1.98603	4.46591	2.87453e-14	1.29202e-11	ABCC9	SP 12 weeks vs LP day 28
ENSOARG00000006156	1.99238	1.83854	2.1779e-05	0.00209201	ADAMTS14	SP 12 weeks vs LP day 28
ENSOARG00000007962	1.99887	1.27294	0.000548275	0.0245879	0	SP 12 weeks vs LP day 28
ENSOARG00000002793	2.04025	3.01899	1.46348e-09	3.49451e-07	CYP4F22	SP 12 weeks vs LP day 28
ENSOARG00000004619	2.09215	3.66998	2.51952e-12	8.95427e-10	TAC1	SP 12 weeks vs LP day 28
ENSOARG00000010852	2.1059	1.6547	3.51154e-05	0.0029813	DDR2	SP 12 weeks vs LP day 28
ENSOARG00000021191	2.21533	3.21884	2.24068e-11	6.585e-09	SLC8A3	SP 12 weeks vs LP day 28
ENSOARG00000001046	2.23604	1.75916	6.76335e-06	0.000801221	CHRNA5	SP 12 weeks vs LP day 28
ENSOARG00000014689	2.23682	2.95052	2.15684e-10	5.88543e-08	TRYPTASE-1	SP 12 weeks vs LP day 28
ENSOARG00000006314	2.25743	1.77041	8.55877e-06	0.000968852	SPRY3	SP 12 weeks vs LP day 28
ENSOARG00000018856	2.26507	5.86947	4.49485e-22	4.57935e-19	EZH2	SP 12 weeks vs LP day 28
ENSOARG00000002706	2.33307	2.89287	7.96539e-11	2.2542e-08	ENTPD3	SP 12 weeks vs LP day 28
ENSOARG00000012464	2.39186	1.54705	1.53642e-05	0.00159725	GPR139	SP 12 weeks vs LP day 28
ENSOARG00000011462	2.40455	2.67402	1.59887e-09	3.75907e-07	AGXT2	SP 12 weeks vs LP day 28
ENSOARG00000009753	2.45111	4.30316	1.91757e-18	1.22101e-15	KAL1	SP 12 weeks vs LP day 28
ENSOARG00000018841	2.49294	6.21801	2.29972e-26	3.51443e-23	0	SP 12 weeks vs LP day 28
ENSOARG00000006871	2.51544	6.40106	2.76461e-27	4.69431e-24	GPLD1	SP 12 weeks vs LP day 28
ENSOARG00000000618	2.5349	5.73535	7.84324e-26	9.98837e-23	DCT	SP 12 weeks vs LP day 28
ENSOARG00000004780	2.61129	1.00515	0.000137482	0.00875631	KIF15	SP 12 weeks vs LP day 28
ENSOARG00000014842	2.64884	1.02901	0.000137482	0.00875631	COL6A5	SP 12 weeks vs LP day 28
ENSOARG00000001892	2.66287	1.54492	1.80394e-06	0.000265075	PPP1R3A	SP 12 weeks vs LP day 28
ENSOARG00000003071	2.71972	7.05293	3.86679e-32	8.48265e-29	EYA3	SP 12 weeks vs LP day 28
ENSOARG00000003473	2.74405	3.87855	1.55202e-18	1.03121e-15	ANGPTL7	SP 12 weeks vs LP day 28
ENSOARG00000009481	2.76438	2.67375	1.81566e-11	5.44057e-09	GPR101	SP 12 weeks vs LP day 28
ENSOARG00000020996	2.77858	4.06647	1.7148e-20	1.63784e-17	ATP8B4	SP 12 weeks vs LP day 28
ENSOARG00000008862	2.78561	2.16656	8.00073e-10	2.00438e-07	0	SP 12 weeks vs LP day 28
ENSOARG00000005207	2.86078	1.17458	4.50236e-05	0.00365984	0	SP 12 weeks vs LP day 28
ENSOARG00000017954	2.91844	8.88425	1.53633e-38	4.69562e-35	ACSL4	SP 12 weeks vs LP day 28
ENSOARG00000004585	2.98123	1.5464	2.14545e-07	3.6839e-05	PNLDC1	SP 12 weeks vs LP day 28
ENSOARG00000011018	3.13658	0.995973	0.000101478	0.00701714	PADI4	SP 12 weeks vs LP day 28
ENSOARG00000006540	3.19102	1.03224	4.08741e-05	0.00335827	OR51E1	SP 12 weeks vs LP day 28
ENSOARG00000011034	3.24867	2.58388	5.68405e-13	2.17159e-10	PADI3	SP 12 weeks vs LP day 28
ENSOARG00000007877	3.59656	0.761414	0.000114868	0.00779017	C1orf168	SP 12 weeks vs LP day 28
ENSOARG00000002796	3.83032	1.49835	7.96089e-08	1.48364e-05	0	SP 12 weeks vs LP day 28
ENSOARG00000008250	4.10795	2.73163	5.10115e-18	2.9983e-15	KLKB1	SP 12 weeks vs LP day 28
ENSOARG00000007112	4.29507	7.36572	3.47252e-62	1.7689e-58	VMO1	SP 12 weeks vs LP day 28
ENSOARG00000010333	4.45943	2.44875	2.5636e-16	1.35093e-13	CALB1	SP 12 weeks vs LP day 28
ENSOARG00000001737	4.7641	0.348185	0.000845052	0.0339844	0	SP 12 weeks vs LP day 28
ENSOARG00000018081	4.87093	2.35789	1.17377e-16	6.40626e-14	BPIFC	SP 12 weeks vs LP day 28
ENSOARG00000019348	5.02729	0.494564	0.000279166	0.0146605	RNF212B	SP 12 weeks vs LP day 28
ENSOARG00000010634	5.077	0.523103	0.000279166	0.0146605	STRC	SP 12 weeks vs LP day 28
ENSOARG00000002233	5.47658	0.77202	1.09287e-05	0.00118449	APOA5	SP 12 weeks vs LP day 28
ENSOARG00000019779	5.72403	2.41055	5.28669e-19	4.03956e-16	ARNTL2	SP 12 weeks vs LP day 28
ENSOARG00000020789	-3.68516	6.07468	7.12464e-59	1.09698e-54	0	SP 12 weeks vs LP day 7
ENSOARG00000011304	-3.6638	3.67952	9.75971e-40	5.00901e-36	EGFL6	SP 12 weeks vs LP day 7
ENSOARG00000007786	-2.95931	4.6269	8.03715e-35	2.47496e-31	GADD45G	SP 12 weeks vs LP day 7
ENSOARG00000006999	-2.65051	1.26702	1.07975e-08	4.26278e-06	0	SP 12 weeks vs LP day 7
ENSOARG00000006109	-2.41867	1.48193	1.54929e-08	5.54755e-06	CALCA	SP 12 weeks vs LP day 7
ENSOARG00000014806	-2.3326	0.42549	0.000722819	0.0418392	SLC25A48	SP 12 weeks vs LP day 7
ENSOARG00000006965	-2.2885	3.15537	7.47362e-16	8.85164e-13	RLN3	SP 12 weeks vs LP day 7
ENSOARG00000015598	-2.09503	3.52118	1.71829e-15	1.88975e-12	SOX14	SP 12 weeks vs LP day 7
ENSOARG00000014072	-2.04609	1.22497	8.016e-06	0.00125941	SIM2	SP 12 weeks vs LP day 7
ENSOARG00000005903	-2.03315	2.39617	5.63744e-10	2.79999e-07	NPSR1	SP 12 weeks vs LP day 7
ENSOARG00000010949	-1.98158	1.88154	1.50119e-07	4.28035e-05	C1orf110	SP 12 weeks vs LP day 7
ENSOARG00000006267	-1.88919	1.73924	1.07419e-06	0.000223505	0	SP 12 weeks vs LP day 7
ENSOARG00000021976	-1.86303	1.25524	4.73142e-05	0.00529868	0	SP 12 weeks vs LP day 7
ENSOARG00000019026	-1.76598	1.10613	0.000567973	0.0352624	PVALB	SP 12 weeks vs LP day 7
ENSOARG00000018119	-1.74288	1.30839	0.000132262	0.0110676	SLC5A11	SP 12 weeks vs LP day 7
ENSOARG00000018129	-1.72378	1.3263	4.90025e-05	0.005428	0	SP 12 weeks vs LP day 7
ENSOARG00000020048	-1.63533	1.4749	8.5676e-05	0.00794671	0	SP 12 weeks vs LP day 7
ENSOARG00000013187	-1.62435	2.11086	4.45486e-06	0.000753752	NEXN	SP 12 weeks vs LP day 7
ENSOARG00000020838	-1.62302	1.24901	0.000543444	0.0342927	GPRC5A	SP 12 weeks vs LP day 7
ENSOARG00000013822	-1.59729	1.69547	3.76348e-05	0.00435687	0	SP 12 weeks vs LP day 7
ENSOARG00000012537	-1.58339	3.3341	6.14757e-09	2.55822e-06	0	SP 12 weeks vs LP day 7
ENSOARG00000008943	-1.53796	1.43451	0.000322695	0.0227915	CPVL	SP 12 weeks vs LP day 7
ENSOARG00000012168	-1.48963	5.23576	2.05356e-11	1.37472e-08	COL9A3	SP 12 weeks vs LP day 7
ENSOARG00000018916	-1.48257	2.0536	2.61408e-05	0.00338226	MYH15	SP 12 weeks vs LP day 7
ENSOARG00000011552	-1.46421	5.03712	1.06689e-10	6.31803e-08	DRD1	SP 12 weeks vs LP day 7
ENSOARG00000005423	-1.46162	1.63137	0.000285109	0.0209039	0	SP 12 weeks vs LP day 7
ENSOARG00000005493	-1.45781	2.95357	3.89208e-07	9.66555e-05	TKTL1	SP 12 weeks vs LP day 7
ENSOARG00000007024	-1.43768	1.8069	0.000170408	0.0135946	ARSI	SP 12 weeks vs LP day 7
ENSOARG00000017512	-1.43275	2.30623	1.8056e-05	0.00248222	CHP2	SP 12 weeks vs LP day 7
ENSOARG00000009143	-1.42236	8.63292	4.58852e-12	3.71839e-09	0	SP 12 weeks vs LP day 7
ENSOARG00000007360	-1.41832	1.65905	0.00039913	0.026734	DUSP9	SP 12 weeks vs LP day 7
ENSOARG00000003317	-1.41006	2.02902	7.28531e-05	0.00701074	CCK	SP 12 weeks vs LP day 7
ENSOARG00000009984	-1.38835	3.07872	7.20606e-07	0.000157446	PLAC9	SP 12 weeks vs LP day 7
ENSOARG00000003649	-1.37306	2.1699	6.63275e-05	0.00663146	0	SP 12 weeks vs LP day 7
ENSOARG00000001842	-1.34591	6.84628	1.87239e-10	1.06775e-07	OTOL1	SP 12 weeks vs LP day 7
ENSOARG00000019013	-1.33412	1.93123	0.000295256	0.0212432	REC114	SP 12 weeks vs LP day 7
ENSOARG00000001219	-1.3235	1.79381	0.000354042	0.0243357	TXLNB	SP 12 weeks vs LP day 7
ENSOARG00000000606	-1.28349	1.95964	0.000399352	0.026734	0	SP 12 weeks vs LP day 7
ENSOARG00000014138	-1.27924	3.08746	4.24068e-06	0.000733638	0	SP 12 weeks vs LP day 7
ENSOARG00000002824	-1.27841	4.93172	1.88108e-08	6.58249e-06	0	SP 12 weeks vs LP day 7
ENSOARG00000012921	-1.24788	3.04341	1.5227e-05	0.00219112	ACSM1	SP 12 weeks vs LP day 7
ENSOARG00000020776	-1.24558	4.24118	2.60042e-07	7.14977e-05	PLBD1	SP 12 weeks vs LP day 7
ENSOARG00000016880	-1.23899	2.93698	1.66262e-05	0.00236321	OSR1	SP 12 weeks vs LP day 7
ENSOARG00000019359	-1.23259	2.64509	7.00006e-05	0.00677861	KCNJ13	SP 12 weeks vs LP day 7
ENSOARG00000006212	-1.2294	4.38617	2.71399e-07	7.2047e-05	CRABP2	SP 12 weeks vs LP day 7
ENSOARG00000003006	-1.2292	5.32476	2.80148e-08	9.37705e-06	AGRP	SP 12 weeks vs LP day 7
ENSOARG00000008699	-1.21882	4.08507	6.15119e-07	0.0001435	BFSP2	SP 12 weeks vs LP day 7
ENSOARG00000005467	-1.21482	2.87731	3.38038e-05	0.00409824	ZIC4	SP 12 weeks vs LP day 7
ENSOARG00000011827	-1.2056	5.23147	6.93152e-08	2.0524e-05	SLC6A13	SP 12 weeks vs LP day 7
ENSOARG00000011582	-1.19395	4.51672	3.7544e-07	9.47648e-05	CYP26B1	SP 12 weeks vs LP day 7
ENSOARG00000013116	-1.18913	5.75883	5.2172e-08	1.67352e-05	CA3	SP 12 weeks vs LP day 7
ENSOARG00000022544	-1.1822	2.31488	0.000308041	0.0218567	snoU2-30	SP 12 weeks vs LP day 7
ENSOARG00000000794	-1.17725	4.44243	7.2603e-07	0.000157446	CRABP1	SP 12 weeks vs LP day 7
ENSOARG00000016385	-1.17363	3.5579	7.11996e-06	0.00114194	0	SP 12 weeks vs LP day 7
ENSOARG00000011599	-1.15515	4.11773	3.38679e-06	0.000603925	IGJ	SP 12 weeks vs LP day 7
ENSOARG00000014229	-1.15233	3.03347	6.18852e-05	0.00636086	SLC5A5	SP 12 weeks vs LP day 7
ENSOARG00000001548	-1.14304	2.72702	0.000123563	0.0106062	CRYBB1	SP 12 weeks vs LP day 7
ENSOARG00000000664	-1.10843	4.23408	4.42792e-06	0.000753752	ACSBG1	SP 12 weeks vs LP day 7
ENSOARG00000013347	-1.10502	11.0857	6.7657e-08	2.04258e-05	CHGA	SP 12 weeks vs LP day 7
ENSOARG00000000355	-1.0862	3.83204	1.68024e-05	0.00236321	AGER	SP 12 weeks vs LP day 7
ENSOARG00000004859	-1.08408	3.17318	0.000102195	0.00899143	HOPX	SP 12 weeks vs LP day 7
ENSOARG00000010729	-1.07219	7.26874	3.06917e-07	7.87599e-05	EAAT1	SP 12 weeks vs LP day 7
ENSOARG00000020032	-1.06187	3.69531	2.67427e-05	0.00343131	0	SP 12 weeks vs LP day 7
ENSOARG00000010603	-1.02505	3.83014	5.29229e-05	0.00569828	VSIG2	SP 12 weeks vs LP day 7
ENSOARG00000011998	-1.00829	2.89008	0.000548945	0.0343578	WBSCR27	SP 12 weeks vs LP day 7
ENSOARG00000010191	-1.00687	3.70169	0.000111624	0.0097652	PEBP4	SP 12 weeks vs LP day 7
ENSOARG00000002586	-1.00322	7.33176	1.64002e-06	0.000315642	APOA1	SP 12 weeks vs LP day 7
ENSOARG00000004992	-0.993392	3.07322	0.000497228	0.0320327	LFNG	SP 12 weeks vs LP day 7
ENSOARG00000000674	-0.972027	3.5121	0.000225516	0.0174486	S100A2	SP 12 weeks vs LP day 7
ENSOARG00000000556	-0.956382	3.62667	0.000259259	0.0192283	SLC22A8	SP 12 weeks vs LP day 7
ENSOARG00000008985	-0.954749	3.98359	0.000131528	0.0110664	C6	SP 12 weeks vs LP day 7
ENSOARG00000017250	-0.953186	3.55903	0.000305921	0.0218068	BHMT	SP 12 weeks vs LP day 7
ENSOARG00000015646	-0.939797	4.39811	9.3874e-05	0.00850222	0	SP 12 weeks vs LP day 7
ENSOARG00000004008	-0.929926	3.65289	0.00043768	0.0286764	OMG	SP 12 weeks vs LP day 7
ENSOARG00000009438	-0.908048	8.68558	1.13585e-05	0.00168469	APOE	SP 12 weeks vs LP day 7
ENSOARG00000010915	-0.907059	5.47251	4.07246e-05	0.00461057	NPY	SP 12 weeks vs LP day 7
ENSOARG00000001346	-0.892839	4.98635	8.34058e-05	0.00778302	CST6	SP 12 weeks vs LP day 7
ENSOARG00000009469	-0.891246	5.2466	6.84477e-05	0.00667874	NOV	SP 12 weeks vs LP day 7
ENSOARG00000016116	-0.882852	4.24909	0.00023059	0.017739	KIF14	SP 12 weeks vs LP day 7
ENSOARG00000016215	-0.882394	5.48057	6.45261e-05	0.00656765	CORIN	SP 12 weeks vs LP day 7
ENSOARG00000011752	-0.87881	3.94494	0.000408983	0.0272602	LRRC43	SP 12 weeks vs LP day 7
ENSOARG00000012585	-0.87817	7.83788	2.61039e-05	0.00338226	0	SP 12 weeks vs LP day 7
ENSOARG00000022831	-0.85743	6.27648	6.48362e-05	0.00656765	5_8S_rRNA	SP 12 weeks vs LP day 7
ENSOARG00000003936	-0.855213	4.78616	0.000220332	0.0172206	CALB2	SP 12 weeks vs LP day 7
ENSOARG00000019140	-0.854399	4.21402	0.000430012	0.0284429	PBR	SP 12 weeks vs LP day 7
ENSOARG00000009423	-0.847871	5.30269	0.000167387	0.0134232	SLC13A4	SP 12 weeks vs LP day 7
ENSOARG00000004922	-0.841269	4.77036	0.000294748	0.0212432	C16orf89	SP 12 weeks vs LP day 7
ENSOARG00000003932	-0.832648	5.0562	0.000234549	0.017878	RET	SP 12 weeks vs LP day 7
ENSOARG00000006030	-0.81561	4.7779	0.000444628	0.0290082	AKNA	SP 12 weeks vs LP day 7
ENSOARG00000006170	-0.790399	6.35844	0.0002373	0.0179985	BCAN	SP 12 weeks vs LP day 7
ENSOARG00000012065	-0.769136	5.32868	0.000593547	0.0364098	TCFL5	SP 12 weeks vs LP day 7
ENSOARG00000017111	-0.768093	5.22838	0.000649143	0.0388905	0	SP 12 weeks vs LP day 7
ENSOARG00000018362	-0.716087	7.19756	0.000686472	0.0404966	MT3	SP 12 weeks vs LP day 7
ENSOARG00000011328	-0.695088	9.78953	0.000772692	0.0442273	VIM	SP 12 weeks vs LP day 7
ENSOARG00000018911	0.753628	8.28344	0.000704571	0.0411378	MPER1	SP 12 weeks vs LP day 7
ENSOARG00000018757	0.76197	7.84213	0.000641886	0.0387573	GLUL	SP 12 weeks vs LP day 7
ENSOARG00000016584	0.81305	6.07375	0.000489228	0.0316497	FAM171B	SP 12 weeks vs LP day 7
ENSOARG00000001757	0.818673	5.55781	0.000606634	0.0369242	FOXS1	SP 12 weeks vs LP day 7
ENSOARG00000019884	0.819858	7.95068	0.000246852	0.0185404	CNTN1	SP 12 weeks vs LP day 7
ENSOARG00000020645	0.827893	5.5677	0.000525824	0.0335392	YEATS2	SP 12 weeks vs LP day 7
ENSOARG00000014624	0.831886	5.40111	0.000581823	0.0358333	PPP2R1B	SP 12 weeks vs LP day 7
ENSOARG00000020763	0.84758	6.03034	0.000291631	0.0211804	GUCY2C	SP 12 weeks vs LP day 7
ENSOARG00000020119	0.864054	5.66534	0.000327274	0.0230093	CASR	SP 12 weeks vs LP day 7
ENSOARG00000006455	0.865026	7.48339	0.000124682	0.0106062	CPNE9	SP 12 weeks vs LP day 7
ENSOARG00000020127	0.88761	9.03406	6.85355e-05	0.00667874	TSHB	SP 12 weeks vs LP day 7
ENSOARG00000011997	0.893173	5.9483	0.000144361	0.0118862	UBA7	SP 12 weeks vs LP day 7
ENSOARG00000010858	0.897996	7.23832	7.5115e-05	0.00718351	VGF	SP 12 weeks vs LP day 7
ENSOARG00000016855	0.90087	4.68447	0.000430422	0.0284429	SLC23A2	SP 12 weeks vs LP day 7
ENSOARG00000008537	0.901995	4.37129	0.00060673	0.0369242	NAV2	SP 12 weeks vs LP day 7
ENSOARG00000019383	0.913556	5.57338	0.000141153	0.0116846	MARCH4	SP 12 weeks vs LP day 7
ENSOARG00000011235	0.91357	5.7409	0.000122283	0.0105775	0	SP 12 weeks vs LP day 7
ENSOARG00000002978	0.914377	6.70817	6.77109e-05	0.00667874	NFASC	SP 12 weeks vs LP day 7
ENSOARG00000014636	0.927466	6.53495	5.89914e-05	0.00617884	CMPK2	SP 12 weeks vs LP day 7
ENSOARG00000012806	0.943762	3.90431	0.000705357	0.0411378	CDH12	SP 12 weeks vs LP day 7
ENSOARG00000000942	0.948965	6.98683	3.19723e-05	0.00396998	RNF213	SP 12 weeks vs LP day 7
ENSOARG00000007713	0.952202	6.4779	4.05225e-05	0.00461057	NAB2	SP 12 weeks vs LP day 7
ENSOARG00000007190	0.952467	4.52391	0.000259757	0.0192283	0	SP 12 weeks vs LP day 7
ENSOARG00000009957	0.954778	4.11526	0.000378735	0.0256889	CREB3L2	SP 12 weeks vs LP day 7
ENSOARG00000004526	0.958197	5.7216	5.77871e-05	0.00609417	NR1D2	SP 12 weeks vs LP day 7
ENSOARG00000006626	0.959703	5.23986	8.7747e-05	0.00804191	IRF7	SP 12 weeks vs LP day 7
ENSOARG00000002802	0.960308	4.10895	0.000477684	0.0310334	DIO2	SP 12 weeks vs LP day 7
ENSOARG00000008518	0.96761	3.63281	0.000763872	0.0438856	HOOK1	SP 12 weeks vs LP day 7
ENSOARG00000002685	0.968219	6.17414	3.49088e-05	0.00410806	MBNL2	SP 12 weeks vs LP day 7
ENSOARG00000008760	0.971429	6.08192	3.44633e-05	0.00410806	MXRA5	SP 12 weeks vs LP day 7
ENSOARG00000015153	0.972105	4.40919	0.000183468	0.0145611	0	SP 12 weeks vs LP day 7
ENSOARG00000019316	0.973114	5.04301	0.000100153	0.00898559	OMYHCS	SP 12 weeks vs LP day 7
ENSOARG00000008195	0.973696	6.93401	2.1946e-05	0.0029342	CYP4V2	SP 12 weeks vs LP day 7
ENSOARG00000009409	0.979339	4.53872	0.000160608	0.012947	SNX13	SP 12 weeks vs LP day 7
ENSOARG00000010283	0.983773	8.44864	1.13793e-05	0.00168469	MX1	SP 12 weeks vs LP day 7
ENSOARG00000011836	0.983892	3.58197	0.000753426	0.0434475	RAPGEF5	SP 12 weeks vs LP day 7
ENSOARG00000017068	0.988907	3.55013	0.000711441	0.0413361	TRAK2	SP 12 weeks vs LP day 7
ENSOARG00000007364	0.994966	4.14699	0.000255869	0.0191243	ZMYND15	SP 12 weeks vs LP day 7
ENSOARG00000004497	0.997892	4.17711	0.000231573	0.017739	0	SP 12 weeks vs LP day 7
ENSOARG00000013097	1.01022	3.80932	0.000341457	0.0236609	FAM73A	SP 12 weeks vs LP day 7
ENSOARG00000009818	1.01614	4.9946	4.74909e-05	0.00529868	NCOA3	SP 12 weeks vs LP day 7
ENSOARG00000019272	1.02135	4.58445	6.83644e-05	0.00667874	0	SP 12 weeks vs LP day 7
ENSOARG00000002550	1.0222	3.83726	0.000363586	0.0247705	ZNF12	SP 12 weeks vs LP day 7
ENSOARG00000014800	1.02375	5.77305	1.68834e-05	0.00236321	IFIT3	SP 12 weeks vs LP day 7
ENSOARG00000002315	1.02643	4.4441	0.000147764	0.0121017	GRID2IP	SP 12 weeks vs LP day 7
ENSOARG00000015807	1.02918	5.94785	1.45967e-05	0.00212023	UNC13A	SP 12 weeks vs LP day 7
ENSOARG00000001815	1.03574	6.77677	7.04672e-06	0.00114194	0	SP 12 weeks vs LP day 7
ENSOARG00000008891	1.03682	5.05073	3.09459e-05	0.00387377	NTRK2	SP 12 weeks vs LP day 7
ENSOARG00000011947	1.04123	3.74182	0.000288313	0.0210386	AFAP1	SP 12 weeks vs LP day 7
ENSOARG00000000881	1.05492	4.65967	4.98602e-05	0.00548356	IREB2	SP 12 weeks vs LP day 7
ENSOARG00000002063	1.06381	3.49669	0.000358757	0.0245501	SRRM4	SP 12 weeks vs LP day 7
ENSOARG00000015485	1.06496	4.09241	7.88761e-05	0.00740521	0	SP 12 weeks vs LP day 7
ENSOARG00000002010	1.06786	4.53661	5.03787e-05	0.00550128	ERCC6	SP 12 weeks vs LP day 7
ENSOARG00000003318	1.07929	4.64721	3.02205e-05	0.00382213	TRIM2	SP 12 weeks vs LP day 7
ENSOARG00000019191	1.08109	3.67099	0.000305421	0.0218068	TMPRSS6	SP 12 weeks vs LP day 7
ENSOARG00000010864	1.08295	4.7147	2.17979e-05	0.0029342	SPTLC3	SP 12 weeks vs LP day 7
ENSOARG00000019936	1.08924	4.28521	5.19467e-05	0.00563256	HIPK1	SP 12 weeks vs LP day 7
ENSOARG00000003426	1.09558	7.25839	1.80474e-06	0.000343056	0	SP 12 weeks vs LP day 7
ENSOARG00000010490	1.10493	4.69977	1.80391e-05	0.00248222	0	SP 12 weeks vs LP day 7
ENSOARG00000016748	1.11373	3.84366	9.32507e-05	0.00849574	0	SP 12 weeks vs LP day 7
ENSOARG00000012944	1.11542	3.37178	0.000263899	0.0194414	LRTM2	SP 12 weeks vs LP day 7
ENSOARG00000019214	1.1186	3.72596	0.000129793	0.0109803	EFCAB6	SP 12 weeks vs LP day 7
ENSOARG00000014562	1.12722	3.02557	0.000437168	0.0286764	MKI67	SP 12 weeks vs LP day 7
ENSOARG00000015319	1.13372	3.77402	7.84884e-05	0.00740521	KLF11	SP 12 weeks vs LP day 7
ENSOARG00000015177	1.13555	6.79838	9.24743e-07	0.000197754	IFIT1	SP 12 weeks vs LP day 7
ENSOARG00000019968	1.1367	6.25759	1.42153e-06	0.000283894	BHLHE41	SP 12 weeks vs LP day 7
ENSOARG00000003579	1.15877	3.77739	7.84884e-05	0.00740521	0	SP 12 weeks vs LP day 7
ENSOARG00000006194	1.15991	3.81604	6.18157e-05	0.00636086	PRG4	SP 12 weeks vs LP day 7
ENSOARG00000008287	1.15997	3.96899	3.34432e-05	0.00408671	MTNR1A	SP 12 weeks vs LP day 7
ENSOARG00000003261	1.16815	6.34008	6.93711e-07	0.00015536	CNTN2	SP 12 weeks vs LP day 7
ENSOARG00000011248	1.1699	7.53094	3.0264e-07	7.87599e-05	AMPD3	SP 12 weeks vs LP day 7
ENSOARG00000006643	1.17022	2.86782	0.000551171	0.0343578	RASA2	SP 12 weeks vs LP day 7
ENSOARG00000019845	1.17041	3.88362	3.52188e-05	0.00410806	0	SP 12 weeks vs LP day 7
ENSOARG00000011554	1.17262	2.86859	0.000551171	0.0343578	SLC30A1	SP 12 weeks vs LP day 7
ENSOARG00000006990	1.17547	2.79015	0.000678885	0.0402073	CCNJ	SP 12 weeks vs LP day 7
ENSOARG00000005605	1.1901	7.34864	2.65016e-07	7.15868e-05	0	SP 12 weeks vs LP day 7
ENSOARG00000019617	1.19252	2.95911	0.000332373	0.0232616	ALK	SP 12 weeks vs LP day 7
ENSOARG00000006059	1.19753	3.23693	0.000150822	0.0122868	BEND7	SP 12 weeks vs LP day 7
ENSOARG00000019483	1.20054	4.11722	1.06254e-05	0.00160391	FOSL2	SP 12 weeks vs LP day 7
ENSOARG00000007839	1.22025	2.96519	0.000205014	0.0161051	GEM	SP 12 weeks vs LP day 7
ENSOARG00000008377	1.23983	7.78023	5.83019e-08	1.79535e-05	FNDC3A	SP 12 weeks vs LP day 7
ENSOARG00000021072	1.24144	3.09089	0.000133887	0.011143	THEM4	SP 12 weeks vs LP day 7
ENSOARG00000003341	1.24336	7.47001	5.65144e-08	1.77582e-05	IFI6	SP 12 weeks vs LP day 7
ENSOARG00000003714	1.26142	4.37514	3.45929e-06	0.000605258	ENPEP	SP 12 weeks vs LP day 7
ENSOARG00000015959	1.26284	5.09341	5.39654e-07	0.000127881	ZAN	SP 12 weeks vs LP day 7
ENSOARG00000000492	1.26359	3.94897	7.58352e-06	0.00120375	NLRP12	SP 12 weeks vs LP day 7
ENSOARG00000013767	1.26793	2.77258	0.000342689	0.0236609	IGSF9B	SP 12 weeks vs LP day 7
ENSOARG00000017707	1.27188	2.49419	0.000529963	0.0335796	BRI3BP	SP 12 weeks vs LP day 7
ENSOARG00000005280	1.28043	3.46689	3.02851e-05	0.00382213	ATP8B1	SP 12 weeks vs LP day 7
ENSOARG00000012739	1.28898	2.9598	0.000124044	0.0106062	TANC2	SP 12 weeks vs LP day 7
ENSOARG00000011914	1.28923	3.21965	5.76514e-05	0.00609417	ZCCHC14	SP 12 weeks vs LP day 7
ENSOARG00000016768	1.29249	3.70506	1.40791e-05	0.00206453	SCNN1B	SP 12 weeks vs LP day 7
ENSOARG00000020225	1.29568	3.97901	5.07299e-06	0.000849009	ABCC9	SP 12 weeks vs LP day 7
ENSOARG00000015270	1.3082	3.47412	2.34387e-05	0.00308449	TRIM56	SP 12 weeks vs LP day 7
ENSOARG00000004846	1.32149	2.93643	0.000114032	0.00991946	ZNF280B	SP 12 weeks vs LP day 7
ENSOARG00000013027	1.32275	7.41254	1.14982e-08	4.41561e-06	NR1D1	SP 12 weeks vs LP day 7
ENSOARG00000019975	1.32355	2.66639	0.000389276	0.0262881	LMNTD1	SP 12 weeks vs LP day 7
ENSOARG00000007374	1.32531	2.31935	0.000646659	0.0388905	SPHK1	SP 12 weeks vs LP day 7
ENSOARG00000007471	1.35249	3.0342	5.75667e-05	0.00609417	MKL2	SP 12 weeks vs LP day 7
ENSOARG00000000747	1.37236	3.22367	2.2106e-05	0.0029342	TNFRSF12A	SP 12 weeks vs LP day 7
ENSOARG00000003501	1.3921	6.92298	3.0385e-09	1.37599e-06	PDK4	SP 12 weeks vs LP day 7
ENSOARG00000002960	1.39314	2.78193	0.000101024	0.00899117	STON2	SP 12 weeks vs LP day 7
ENSOARG00000013193	1.39499	4.84454	9.00532e-08	2.61613e-05	CPZ	SP 12 weeks vs LP day 7
ENSOARG00000021191	1.39777	2.64697	0.000155975	0.0126397	SLC8A3	SP 12 weeks vs LP day 7
ENSOARG00000019977	1.40639	2.37971	0.000239384	0.0180676	STXBP5L	SP 12 weeks vs LP day 7
ENSOARG00000013886	1.41146	2.87778	3.433e-05	0.00410806	JADE3	SP 12 weeks vs LP day 7
ENSOARG00000013019	1.42284	4.21386	4.01782e-07	9.81942e-05	TRH	SP 12 weeks vs LP day 7
ENSOARG00000003119	1.45626	2.47484	0.000100378	0.00898559	CPLX3	SP 12 weeks vs LP day 7
ENSOARG00000001138	1.46241	5.51765	3.83432e-09	1.63992e-06	HERC6	SP 12 weeks vs LP day 7
ENSOARG00000013951	1.46437	3.04172	8.85968e-06	0.00135062	NRIP3	SP 12 weeks vs LP day 7
ENSOARG00000019365	1.48203	2.10556	0.000678957	0.0402073	ZSCAN20	SP 12 weeks vs LP day 7
ENSOARG00000002651	1.49846	1.94763	0.000656353	0.03917	0	SP 12 weeks vs LP day 7
ENSOARG00000017269	1.49937	3.37072	2.89976e-06	0.000537104	SCN8A	SP 12 weeks vs LP day 7
ENSOARG00000019896	1.50116	3.41189	1.337e-06	0.000270865	MTF1	SP 12 weeks vs LP day 7
ENSOARG00000013062	1.50387	2.38561	0.00010198	0.00899143	SETD7	SP 12 weeks vs LP day 7
ENSOARG00000014448	1.52319	5.00465	3.65168e-09	1.60643e-06	SIK2	SP 12 weeks vs LP day 7
ENSOARG00000018856	1.53672	5.32181	1.13986e-09	5.48451e-07	EZH2	SP 12 weeks vs LP day 7
ENSOARG00000009168	1.56573	6.30168	9.24056e-11	5.69108e-08	PTPN5	SP 12 weeks vs LP day 7
ENSOARG00000005413	1.56637	1.81738	0.000703759	0.0411378	AMER1	SP 12 weeks vs LP day 7
ENSOARG00000012521	1.56987	5.44911	4.46121e-10	2.28964e-07	ANGPTL2	SP 12 weeks vs LP day 7
ENSOARG00000003744	1.5759	4.99124	1.34555e-09	6.27802e-07	0	SP 12 weeks vs LP day 7
ENSOARG00000010971	1.58622	3.1719	1.22655e-06	0.000251802	TGFBR1	SP 12 weeks vs LP day 7
ENSOARG00000014263	1.58841	3.24908	2.24187e-06	0.000420952	SYDE2	SP 12 weeks vs LP day 7
ENSOARG00000020996	1.5912	3.13646	1.45796e-06	0.000284155	ATP8B4	SP 12 weeks vs LP day 7
ENSOARG00000016029	1.59716	3.18893	1.43819e-06	0.000283894	NETO2	SP 12 weeks vs LP day 7
ENSOARG00000014564	1.62291	2.19954	8.66162e-05	0.0079858	EYA4	SP 12 weeks vs LP day 7
ENSOARG00000006871	1.6245	5.69759	6.51021e-11	4.17657e-08	GPLD1	SP 12 weeks vs LP day 7
ENSOARG00000000294	1.64529	1.96577	0.000198047	0.0156376	CACUL1	SP 12 weeks vs LP day 7
ENSOARG00000013446	1.64614	3.14771	6.9623e-07	0.00015536	SFMBT2	SP 12 weeks vs LP day 7
ENSOARG00000009481	1.64741	1.87969	0.000571248	0.0353233	GPR101	SP 12 weeks vs LP day 7
ENSOARG00000011924	1.65452	2.54111	3.24621e-05	0.00399855	0	SP 12 weeks vs LP day 7
ENSOARG00000006063	1.66785	2.86367	3.41245e-06	0.000603925	EIF4EBP2	SP 12 weeks vs LP day 7
ENSOARG00000014731	1.71199	5.75363	7.44024e-12	5.45511e-09	DDX58	SP 12 weeks vs LP day 7
ENSOARG00000020451	1.71886	3.09729	5.39861e-07	0.000127881	PDE3A	SP 12 weeks vs LP day 7
ENSOARG00000018841	1.73373	5.63066	5.48393e-12	4.2218e-09	0	SP 12 weeks vs LP day 7
ENSOARG00000004328	1.78861	3.68542	8.45558e-09	3.42607e-06	ELOVL6	SP 12 weeks vs LP day 7
ENSOARG00000001833	1.79116	2.07755	3.98561e-05	0.00457959	PANX1	SP 12 weeks vs LP day 7
ENSOARG00000018881	1.80059	1.65217	0.000334762	0.0233227	C11orf42	SP 12 weeks vs LP day 7
ENSOARG00000016787	1.80294	3.53996	1.17581e-08	4.41561e-06	BST-2B	SP 12 weeks vs LP day 7
ENSOARG00000011377	1.84053	1.90465	6.19685e-05	0.00636086	0	SP 12 weeks vs LP day 7
ENSOARG00000014648	1.85274	3.90224	4.43118e-10	2.28964e-07	RSAD2	SP 12 weeks vs LP day 7
ENSOARG00000017971	1.87498	2.39965	3.25762e-06	0.000590089	ZKSCAN1	SP 12 weeks vs LP day 7
ENSOARG00000004798	1.91967	1.96982	3.4996e-05	0.00410806	SLC26A9	SP 12 weeks vs LP day 7
ENSOARG00000013797	1.92744	2.35384	2.93023e-06	0.000537104	BIRC8	SP 12 weeks vs LP day 7
ENSOARG00000020795	1.96124	4.65348	1.71394e-12	1.46608e-09	CIART	SP 12 weeks vs LP day 7
ENSOARG00000012946	1.97811	2.11822	8.58912e-06	0.00133334	IPMK	SP 12 weeks vs LP day 7
ENSOARG00000008480	2.0032	1.67217	0.00022293	0.0173356	ALOX15	SP 12 weeks vs LP day 7
ENSOARG00000017954	2.00342	8.13175	3.50204e-17	4.9019e-14	ACSL4	SP 12 weeks vs LP day 7
ENSOARG00000010587	2.11141	2.44021	6.45072e-07	0.000148241	PAX7	SP 12 weeks vs LP day 7
ENSOARG00000017195	2.12285	1.60901	6.58865e-05	0.00663042	TTN	SP 12 weeks vs LP day 7
ENSOARG00000025182	2.17543	4.23661	2.06511e-13	1.98728e-10	BST-2A	SP 12 weeks vs LP day 7
ENSOARG00000020436	2.17865	6.66604	2.33257e-18	3.59146e-15	SLCO1C1	SP 12 weeks vs LP day 7
ENSOARG00000015446	2.28871	2.55753	2.14453e-08	7.33764e-06	ADAMTS16	SP 12 weeks vs LP day 7
ENSOARG00000010231	2.31467	7.06033	1.07003e-20	1.83058e-17	MX2	SP 12 weeks vs LP day 7
ENSOARG00000001046	2.34433	1.93141	5.63964e-06	0.000933694	CHRNA5	SP 12 weeks vs LP day 7
ENSOARG00000003473	2.38686	3.65308	5.48465e-13	4.96748e-10	ANGPTL7	SP 12 weeks vs LP day 7
ENSOARG00000007233	2.45063	7.19799	8.88514e-23	1.71006e-19	ISG17	SP 12 weeks vs LP day 7
ENSOARG00000003224	2.46402	0.981179	0.000527148	0.0335392	SMPDL3B	SP 12 weeks vs LP day 7
ENSOARG00000009753	2.47562	4.41658	1.02753e-16	1.31841e-13	KAL1	SP 12 weeks vs LP day 7
ENSOARG00000013950	2.49261	0.996438	0.000527148	0.0335392	0	SP 12 weeks vs LP day 7
ENSOARG00000013510	2.51181	2.19972	1.61714e-07	4.52712e-05	GPR144	SP 12 weeks vs LP day 7
ENSOARG00000008250	2.58087	1.5719	8.65976e-06	0.00133334	KLKB1	SP 12 weeks vs LP day 7
ENSOARG00000008379	2.62111	1.36854	2.20872e-05	0.0029342	DBX1	SP 12 weeks vs LP day 7
ENSOARG00000007112	2.65962	5.89962	2.97844e-23	6.5513e-20	VMO1	SP 12 weeks vs LP day 7
ENSOARG00000011034	2.71792	2.2345	3.01313e-08	9.87089e-06	PADI3	SP 12 weeks vs LP day 7
ENSOARG00000006942	2.77404	5.92717	8.37366e-25	2.14882e-21	SHH	SP 12 weeks vs LP day 7
ENSOARG00000010189	2.80057	2.56859	3.46492e-10	1.90533e-07	FAM3B	SP 12 weeks vs LP day 7
ENSOARG00000003071	3.36087	7.74112	2.35046e-37	9.04753e-34	EYA3	SP 12 weeks vs LP day 7
ENSOARG00000018081	3.54158	1.35494	9.52929e-07	0.00020099	BPIFC	SP 12 weeks vs LP day 7
ENSOARG00000000618	4.17671	7.37299	1.0622e-49	8.17733e-46	DCT	SP 12 weeks vs LP day 7
ENSOARG00000019348	4.84212	0.383975	0.000637224	0.0386273	RNF212B	SP 12 weeks vs LP day 7
ENSOARG00000019779	4.98722	1.85668	1.67298e-11	1.17086e-08	ARNTL2	SP 12 weeks vs LP day 7
ENSOARG00000020992	5.21096	2.03743	1.36877e-13	1.405e-10	HDC	SP 12 weeks vs LP day 7
ENSOARG00000010634	5.51957	0.799293	6.72143e-06	0.00110096	STRC	SP 12 weeks vs LP day 7
ENSOARG00000002233	6.16626	1.2614	1.4242e-08	5.22106e-06	APOA5	SP 12 weeks vs LP day 7
ENSOARG00000020789	-6.25016	5.96038	1.90768e-92	2.92371e-88	0	SP 12 weeks vs LP day 1
ENSOARG00000020801	-6.4015	3.71437	1.14639e-42	8.78477e-39	0	SP 12 weeks vs LP day 1
ENSOARG00000011304	-2.23304	4.03701	3.30506e-18	1.68845e-14	EGFL6	SP 12 weeks vs LP day 1
ENSOARG00000009143	-1.92953	8.43619	9.51809e-18	3.64686e-14	0	SP 12 weeks vs LP day 1
ENSOARG00000016721	6.90518	2.01489	3.24992e-11	9.96166e-08	0	SP 12 weeks vs LP day 1
ENSOARG00000012585	-1.43991	7.57678	2.55235e-10	6.51956e-07	0	SP 12 weeks vs LP day 1
ENSOARG00000014493	-1.46921	6.02333	4.59017e-10	1.00498e-06	0	SP 12 weeks vs LP day 1
ENSOARG00000009097	-1.39321	6.21193	1.25761e-09	2.40926e-06	OAS2	SP 12 weeks vs LP day 1
ENSOARG00000006942	1.64713	4.87372	5.31349e-09	9.04829e-06	SHH	SP 12 weeks vs LP day 1
ENSOARG00000011599	-1.59617	3.98941	6.22535e-09	9.54097e-06	IGJ	SP 12 weeks vs LP day 1
ENSOARG00000015177	-1.34255	5.23863	1.42755e-08	1.98897e-05	IFIT1	SP 12 weeks vs LP day 1
ENSOARG00000002796	3.85664	1.59068	5.19359e-08	6.63308e-05	0	SP 12 weeks vs LP day 1
ENSOARG00000001842	-1.21661	6.90881	6.52584e-08	7.69347e-05	OTOL1	SP 12 weeks vs LP day 1
ENSOARG00000003341	-1.25432	5.84739	8.41265e-08	9.20945e-05	IFI6	SP 12 weeks vs LP day 1
ENSOARG00000005605	1.35359	7.46683	1.19928e-07	0.000121473	0	SP 12 weeks vs LP day 1
ENSOARG00000006965	-1.41467	3.50608	1.26815e-07	0.000121473	RLN3	SP 12 weeks vs LP day 1
ENSOARG00000008985	-1.42179	3.82945	3.48563e-07	0.00031424	C6	SP 12 weeks vs LP day 1
ENSOARG00000012457	-1.3339	4.79458	4.2814e-07	0.000364537	0	SP 12 weeks vs LP day 1
ENSOARG00000009868	-1.76929	2.83756	6.24566e-07	0.000503795	0	SP 12 weeks vs LP day 1
ENSOARG00000014295	-2.16367	1.56606	9.44798e-07	0.000723999	MUC15	SP 12 weeks vs LP day 1
ENSOARG00000020436	1.2412	5.82993	2.49523e-06	0.00182104	SLCO1C1	SP 12 weeks vs LP day 1
ENSOARG00000009753	1.58714	3.60183	2.96909e-06	0.00206838	KAL1	SP 12 weeks vs LP day 1
ENSOARG00000003714	1.40859	4.45834	3.20167e-06	0.00213343	ENPEP	SP 12 weeks vs LP day 1
ENSOARG00000014413	-1.05069	5.81141	3.39097e-06	0.00216542	0	SP 12 weeks vs LP day 1
ENSOARG00000010231	-1.05498	4.62398	3.57782e-06	0.00219335	MX2	SP 12 weeks vs LP day 1
ENSOARG00000001046	2.48096	2.00081	4.24989e-06	0.00250515	CHRNA5	SP 12 weeks vs LP day 1
ENSOARG00000012656	3.01438	1.63811	6.93007e-06	0.00390046	OMYHC2A	SP 12 weeks vs LP day 1
ENSOARG00000010283	-1.00085	7.13336	7.12599e-06	0.00390046	MX1	SP 12 weeks vs LP day 1
ENSOARG00000019359	-1.41628	2.65247	8.52847e-06	0.00450715	KCNJ13	SP 12 weeks vs LP day 1
ENSOARG00000007233	-1.04668	4.64442	1.46389e-05	0.00747855	ISG17	SP 12 weeks vs LP day 1
ENSOARG00000012806	1.27941	4.11883	1.53929e-05	0.00761006	CDH12	SP 12 weeks vs LP day 1
ENSOARG00000012537	-1.22999	3.53093	2.92631e-05	0.0139631	0	SP 12 weeks vs LP day 1
ENSOARG00000006999	-2.19511	1.52884	3.00655e-05	0.0139631	0	SP 12 weeks vs LP day 1
ENSOARG00000006109	-1.63306	1.83299	4.41764e-05	0.0199132	CALCA	SP 12 weeks vs LP day 1
ENSOARG00000012478	-2.37852	1.01392	5.0586e-05	0.0221509	0	SP 12 weeks vs LP day 1
ENSOARG00000019845	1.28672	3.94187	6.51656e-05	0.0277424	0	SP 12 weeks vs LP day 1
ENSOARG00000014138	-1.22495	3.18124	8.06866e-05	0.0333111	0	SP 12 weeks vs LP day 1
ENSOARG00000005207	2.82943	1.23235	8.48606e-05	0.0333111	0	SP 12 weeks vs LP day 1
ENSOARG00000019483	1.16223	4.047	8.56803e-05	0.0333111	FOSL2	SP 12 weeks vs LP day 1
ENSOARG00000000618	1.10383	4.55268	8.69402e-05	0.0333111	DCT	SP 12 weeks vs LP day 1
ENSOARG00000020127	6.39492	7.29698	2.49536e-106	4.0335e-102	TSHB	SP 4 weeks vs LP 4 weeks
ENSOARG00000021530	5.74864	6.46228	8.97825e-84	7.25622e-80	SNORA5	SP 4 weeks vs LP 4 weeks
ENSOARG00000000618	5.2977	5.46603	1.50984e-64	8.13504e-61	DCT	SP 4 weeks vs LP 4 weeks
ENSOARG00000007112	4.95425	5.20195	3.56254e-58	1.43962e-54	VMO1	SP 4 weeks vs LP 4 weeks
ENSOARG00000009143	-5.76389	5.82859	1.20944e-56	3.90988e-53	0	SP 4 weeks vs LP 4 weeks
ENSOARG00000012585	-6.2065	5.41797	3.06142e-53	8.24747e-50	0	SP 4 weeks vs LP 4 weeks
ENSOARG00000010858	3.69413	6.09812	1.39829e-46	3.22884e-43	VGF	SP 4 weeks vs LP 4 weeks
ENSOARG00000009137	-3.25235	10.028	6.15978e-40	1.24458e-36	PRL	SP 4 weeks vs LP 4 weeks
ENSOARG00000021387	3.53573	4.53494	6.28746e-34	1.12923e-30	SNORA46	SP 4 weeks vs LP 4 weeks
ENSOARG00000006942	5.04489	3.39936	6.17878e-32	9.98738e-29	SHH	SP 4 weeks vs LP 4 weeks
ENSOARG00000023381	3.11015	4.90086	8.24561e-31	1.21166e-27	SNORA15	SP 4 weeks vs LP 4 weeks
ENSOARG00000023787	3.06652	5.03385	1.68059e-30	2.26376e-27	SNORA64	SP 4 weeks vs LP 4 weeks
ENSOARG00000024490	2.40548	10.6827	5.80096e-28	7.21283e-25	U3	SP 4 weeks vs LP 4 weeks
ENSOARG00000024457	2.60056	6.25032	6.31005e-28	7.28541e-25	SNORA68	SP 4 weeks vs LP 4 weeks
ENSOARG00000021301	2.98294	4.7007	2.59727e-27	2.79882e-24	SNORA70	SP 4 weeks vs LP 4 weeks
ENSOARG00000023987	2.33598	9.74272	2.17037e-26	2.19262e-23	U3	SP 4 weeks vs LP 4 weeks
ENSOARG00000022838	2.61295	5.38498	1.40879e-25	1.33951e-22	SNORA40	SP 4 weeks vs LP 4 weeks
ENSOARG00000023789	2.74262	4.80513	3.59005e-24	3.22387e-21	SNORA70	SP 4 weeks vs LP 4 weeks
ENSOARG00000023742	2.56473	4.95344	1.26448e-23	1.07574e-20	SNORA79	SP 4 weeks vs LP 4 weeks
ENSOARG00000024907	2.64355	4.87061	5.42636e-23	4.38558e-20	SNORA70	SP 4 weeks vs LP 4 weeks
ENSOARG00000024078	3.17869	3.61582	1.53731e-22	1.18329e-19	SNORA13	SP 4 weeks vs LP 4 weeks
ENSOARG00000013932	-3.04042	4.60627	6.20449e-22	4.55861e-19	GH1	SP 4 weeks vs LP 4 weeks
ENSOARG00000012583	-2.4545	6.40519	7.58871e-22	5.33321e-19	LHB	SP 4 weeks vs LP 4 weeks
ENSOARG00000022346	2.54221	4.83856	9.72665e-22	6.5509e-19	SNORA70	SP 4 weeks vs LP 4 weeks
ENSOARG00000022791	2.57762	4.71415	1.89203e-21	1.22331e-18	SNORA70	SP 4 weeks vs LP 4 weeks
ENSOARG00000021529	2.58269	4.47687	5.09056e-21	3.16476e-18	SNORA51	SP 4 weeks vs LP 4 weeks
ENSOARG00000023258	2.07925	7.34636	1.50797e-20	9.02773e-18	SNORA2	SP 4 weeks vs LP 4 weeks
ENSOARG00000022315	1.99893	11.8176	2.88339e-20	1.66454e-17	SNORA63	SP 4 weeks vs LP 4 weeks
ENSOARG00000021402	2.4965	4.37658	8.34408e-20	4.65082e-17	SNORA40	SP 4 weeks vs LP 4 weeks
ENSOARG00000009753	3.52252	3.04059	1.32735e-19	7.15174e-17	KAL1	SP 4 weeks vs LP 4 weeks
ENSOARG00000006871	2.0676	6.62075	1.7559e-19	9.15563e-17	GPLD1	SP 4 weeks vs LP 4 weeks
ENSOARG00000015425	-2.27653	6.2655	3.42824e-19	1.73169e-16	FSHB	SP 4 weeks vs LP 4 weeks
ENSOARG00000023747	2.84225	3.7413	4.48776e-19	2.19819e-16	SNORA70	SP 4 weeks vs LP 4 weeks
ENSOARG00000018875	2.07025	6.10947	1.18591e-18	5.63796e-16	LRRC17	SP 4 weeks vs LP 4 weeks
ENSOARG00000024960	2.00657	7.07262	1.25703e-18	5.80533e-16	U2	SP 4 weeks vs LP 4 weeks
ENSOARG00000020436	2.08371	5.92059	1.54672e-18	6.9448e-16	SLCO1C1	SP 4 weeks vs LP 4 weeks
ENSOARG00000023190	1.99618	6.23663	3.85654e-18	1.68479e-15	SNORA84	SP 4 weeks vs LP 4 weeks
ENSOARG00000022211	2.14624	5.21858	5.04456e-18	2.1458e-15	SNORA40	SP 4 weeks vs LP 4 weeks
ENSOARG00000022531	2.0593	5.96725	9.04559e-18	3.74905e-15	U3	SP 4 weeks vs LP 4 weeks
ENSOARG00000022749	2.43222	4.1927	1.57694e-17	6.37242e-15	SNORA14	SP 4 weeks vs LP 4 weeks
ENSOARG00000022624	2.00748	5.80075	2.45683e-17	9.68592e-15	SNORA74	SP 4 weeks vs LP 4 weeks
ENSOARG00000023164	2.1368	4.99264	3.06951e-17	1.18132e-14	SNORD94	SP 4 weeks vs LP 4 weeks
ENSOARG00000017599	1.86216	7.62865	3.54267e-17	1.30965e-14	PCSK1	SP 4 weeks vs LP 4 weeks
ENSOARG00000024899	2.80569	3.40197	3.56501e-17	1.30965e-14	SNORA51	SP 4 weeks vs LP 4 weeks
ENSOARG00000022390	1.80994	8.10058	1.34856e-16	4.84401e-14	SNORD97	SP 4 weeks vs LP 4 weeks
ENSOARG00000021577	2.4068	3.93178	6.27835e-16	2.20616e-13	SNORA35	SP 4 weeks vs LP 4 weeks
ENSOARG00000002744	3.07991	2.82982	1.93609e-15	6.65851e-13	0	SP 4 weeks vs LP 4 weeks
ENSOARG00000024302	1.81025	6.44002	2.61564e-15	8.80816e-13	SNORD22	SP 4 weeks vs LP 4 weeks
ENSOARG00000022971	2.0555	4.43911	2.78641e-15	9.19175e-13	SNORA27	SP 4 weeks vs LP 4 weeks
ENSOARG00000005903	-4.00324	2.90718	4.5852e-15	1.4823e-12	NPSR1	SP 4 weeks vs LP 4 weeks
ENSOARG00000023460	1.72983	7.46249	5.75315e-15	1.82341e-12	SNORA49	SP 4 weeks vs LP 4 weeks
ENSOARG00000021831	-1.77612	8.87897	1.25323e-14	3.89561e-12	0	SP 4 weeks vs LP 4 weeks
ENSOARG00000025123	2.00536	4.36686	2.19744e-14	6.70177e-12	SNORA29	SP 4 weeks vs LP 4 weeks
ENSOARG00000022778	1.77945	5.65123	2.32752e-14	6.96703e-12	SNORA54	SP 4 weeks vs LP 4 weeks
ENSOARG00000011488	2.33103	3.61748	4.85015e-14	1.42541e-11	0	SP 4 weeks vs LP 4 weeks
ENSOARG00000022210	1.85235	5.01079	1.03657e-13	2.992e-11	SNORD22	SP 4 weeks vs LP 4 weeks
ENSOARG00000024699	1.60586	8.24534	1.59133e-13	4.51267e-11	SNORA48	SP 4 weeks vs LP 4 weeks
ENSOARG00000023771	-1.68672	8.58412	2.253e-13	6.27888e-11	0	SP 4 weeks vs LP 4 weeks
ENSOARG00000024124	1.66202	6.22037	2.63084e-13	7.20762e-11	SNORD10	SP 4 weeks vs LP 4 weeks
ENSOARG00000022082	1.63562	6.82158	3.40828e-13	9.18191e-11	SNORA23	SP 4 weeks vs LP 4 weeks
ENSOARG00000007526	-2.17043	4.41501	5.17391e-13	1.371e-10	GNRHR	SP 4 weeks vs LP 4 weeks
ENSOARG00000024654	2.1503	3.73491	7.06717e-13	1.84248e-10	SNORA52	SP 4 weeks vs LP 4 weeks
ENSOARG00000022353	1.68968	5.48419	1.88731e-12	4.84229e-10	SNORA8	SP 4 weeks vs LP 4 weeks
ENSOARG00000018856	1.62236	6.053	2.61386e-12	6.60163e-10	EZH2	SP 4 weeks vs LP 4 weeks
ENSOARG00000022714	1.80685	4.62441	3.19525e-12	7.94584e-10	SCARNA1	SP 4 weeks vs LP 4 weeks
ENSOARG00000023942	1.49799	10.4339	3.50993e-12	8.59614e-10	SNORA73	SP 4 weeks vs LP 4 weeks
ENSOARG00000022690	1.5304	6.95339	5.92784e-12	1.43011e-09	SNORA71	SP 4 weeks vs LP 4 weeks
ENSOARG00000021514	1.78217	4.65693	6.63904e-12	1.57814e-09	SNORD22	SP 4 weeks vs LP 4 weeks
ENSOARG00000025010	1.89378	3.97056	9.9395e-12	2.32844e-09	SNORA63	SP 4 weeks vs LP 4 weeks
ENSOARG00000022170	1.53926	6.50493	1.01115e-11	2.33489e-09	SNORA48	SP 4 weeks vs LP 4 weeks
ENSOARG00000023431	-3.52494	2.75517	1.03473e-11	2.3557e-09	7SK	SP 4 weeks vs LP 4 weeks
ENSOARG00000011470	-2.64728	3.22104	1.5003e-11	3.36818e-09	RPE65	SP 4 weeks vs LP 4 weeks
ENSOARG00000021884	1.47902	7.75054	1.5936e-11	3.52862e-09	SNORA12	SP 4 weeks vs LP 4 weeks
ENSOARG00000003263	1.47766	7.23624	2.99888e-11	6.55054e-09	FAM129A	SP 4 weeks vs LP 4 weeks
ENSOARG00000023157	2.11475	3.37724	3.26616e-11	7.03923e-09	SNORA51	SP 4 weeks vs LP 4 weeks
ENSOARG00000021319	-1.53837	7.41513	4.42469e-11	9.41061e-09	0	SP 4 weeks vs LP 4 weeks
ENSOARG00000022887	1.42274	8.35307	5.66272e-11	1.18873e-08	SCARNA13	SP 4 weeks vs LP 4 weeks
ENSOARG00000021990	1.44622	6.87799	1.22755e-10	2.54385e-08	ACEA_U3	SP 4 weeks vs LP 4 weeks
ENSOARG00000024877	1.44713	6.24311	1.61413e-10	3.30264e-08	SNORD15	SP 4 weeks vs LP 4 weeks
ENSOARG00000014847	1.51825	5.54568	2.11497e-10	4.2733e-08	FBXL21	SP 4 weeks vs LP 4 weeks
ENSOARG00000018362	-1.57988	5.95142	2.22796e-10	4.44601e-08	MT3	SP 4 weeks vs LP 4 weeks
ENSOARG00000018916	-2.12864	3.77585	2.41314e-10	4.75682e-08	MYH15	SP 4 weeks vs LP 4 weeks
ENSOARG00000011630	2.03136	3.37659	2.74198e-10	5.33993e-08	SYNPR	SP 4 weeks vs LP 4 weeks
ENSOARG00000015632	1.36935	8.61862	2.90243e-10	5.58511e-08	VCAN	SP 4 weeks vs LP 4 weeks
ENSOARG00000015109	-1.78322	4.59478	3.27103e-10	6.22034e-08	SEMA3D	SP 4 weeks vs LP 4 weeks
ENSOARG00000024771	1.38853	6.59408	5.0413e-10	9.4753e-08	SNORD15	SP 4 weeks vs LP 4 weeks
ENSOARG00000023950	1.63855	4.20019	6.15674e-10	1.14388e-07	U1	SP 4 weeks vs LP 4 weeks
ENSOARG00000001914	1.46745	5.6372	7.37507e-10	1.35467e-07	ABCG2	SP 4 weeks vs LP 4 weeks
ENSOARG00000023766	2.00591	3.17103	9.41163e-10	1.70932e-07	SNORA28	SP 4 weeks vs LP 4 weeks
ENSOARG00000023896	1.44278	5.29808	1.17602e-09	2.11214e-07	SNORA17	SP 4 weeks vs LP 4 weeks
ENSOARG00000003006	-1.89652	3.95898	1.33037e-09	2.36309e-07	AGRP	SP 4 weeks vs LP 4 weeks
ENSOARG00000023130	1.52567	4.68187	1.38571e-09	2.43463e-07	SNORA42	SP 4 weeks vs LP 4 weeks
ENSOARG00000011225	2.03894	3.14254	2.1514e-09	3.73927e-07	ACAN	SP 4 weeks vs LP 4 weeks
ENSOARG00000022409	2.50583	2.60704	2.41457e-09	4.15203e-07	U11	SP 4 weeks vs LP 4 weeks
ENSOARG00000023197	1.92089	3.24014	2.73257e-09	4.64939e-07	SNORA21	SP 4 weeks vs LP 4 weeks
ENSOARG00000023417	-2.11811	3.51015	2.98035e-09	5.01817e-07	Metazoa_SRP	SP 4 weeks vs LP 4 weeks
ENSOARG00000023391	1.45811	5.18596	5.05403e-09	8.422e-07	U3	SP 4 weeks vs LP 4 weeks
ENSOARG00000022153	1.68543	3.68064	5.41362e-09	8.92915e-07	SNORA38	SP 4 weeks vs LP 4 weeks
ENSOARG00000010949	-2.76439	2.60095	7.59508e-09	1.24007e-06	C1orf110	SP 4 weeks vs LP 4 weeks
ENSOARG00000018247	-1.34176	7.1672	8.67484e-09	1.4022e-06	POMC	SP 4 weeks vs LP 4 weeks
ENSOARG00000022732	1.23435	8.61232	1.19747e-08	1.91642e-06	SCARNA21	SP 4 weeks vs LP 4 weeks
ENSOARG00000012464	2.7366	2.07914	1.42915e-08	2.26479e-06	GPR139	SP 4 weeks vs LP 4 weeks
ENSOARG00000022133	2.48563	2.27427	1.86731e-08	2.93042e-06	SNORA64	SP 4 weeks vs LP 4 weeks
ENSOARG00000022206	1.35927	4.89239	3.15276e-08	4.90011e-06	SNORA57	SP 4 weeks vs LP 4 weeks
ENSOARG00000022030	1.29078	5.36112	3.42641e-08	5.27472e-06	SNORD15	SP 4 weeks vs LP 4 weeks
ENSOARG00000008976	-1.8298	3.59868	4.49169e-08	6.79721e-06	FABP5	SP 4 weeks vs LP 4 weeks
ENSOARG00000008353	1.41479	4.6177	4.49951e-08	6.79721e-06	0	SP 4 weeks vs LP 4 weeks
ENSOARG00000023140	1.3885	4.67797	5.00624e-08	7.49268e-06	SNORD113	SP 4 weeks vs LP 4 weeks
ENSOARG00000004732	-1.47726	4.81602	5.61245e-08	8.3229e-06	DCC	SP 4 weeks vs LP 4 weeks
ENSOARG00000004619	3.69722	1.36947	5.89231e-08	8.65849e-06	TAC1	SP 4 weeks vs LP 4 weeks
ENSOARG00000023448	1.6693	3.42818	6.58247e-08	9.58549e-06	SNORA5	SP 4 weeks vs LP 4 weeks
ENSOARG00000022840	1.1385	13.4168	1.02177e-07	1.47464e-05	RNase_MRP	SP 4 weeks vs LP 4 weeks
ENSOARG00000005605	-1.9562	3.14237	1.08652e-07	1.5542e-05	0	SP 4 weeks vs LP 4 weeks
ENSOARG00000021341	1.77327	3.03756	1.27299e-07	1.80496e-05	SNORA30	SP 4 weeks vs LP 4 weeks
ENSOARG00000001219	-1.72699	3.70481	1.32981e-07	1.86913e-05	TXLNB	SP 4 weeks vs LP 4 weeks
ENSOARG00000013498	-1.3607	5.11145	1.74176e-07	2.42705e-05	DNAH5	SP 4 weeks vs LP 4 weeks
ENSOARG00000018841	1.30976	4.96106	1.89828e-07	2.60668e-05	0	SP 4 weeks vs LP 4 weeks
ENSOARG00000005220	1.51372	4.00038	1.90292e-07	2.60668e-05	CARTPT	SP 4 weeks vs LP 4 weeks
ENSOARG00000006455	1.2936	4.84117	2.33724e-07	3.17472e-05	CPNE9	SP 4 weeks vs LP 4 weeks
ENSOARG00000015051	1.56189	3.5442	2.63813e-07	3.55356e-05	BCAS1	SP 4 weeks vs LP 4 weeks
ENSOARG00000009458	-5.92516	1.24668	3.04912e-07	4.07322e-05	0	SP 4 weeks vs LP 4 weeks
ENSOARG00000012521	1.35796	4.28149	4.90753e-07	6.50208e-05	ANGPTL2	SP 4 weeks vs LP 4 weeks
ENSOARG00000011375	1.94559	2.53476	5.94369e-07	7.81088e-05	BVES	SP 4 weeks vs LP 4 weeks
ENSOARG00000007029	1.16212	5.79661	6.08417e-07	7.93101e-05	SPOCK2	SP 4 weeks vs LP 4 weeks
ENSOARG00000022008	2.16889	2.29306	8.48967e-07	0.000109782	U3	SP 4 weeks vs LP 4 weeks
ENSOARG00000005956	1.34047	4.14392	1.03472e-06	0.000132739	KCNH7	SP 4 weeks vs LP 4 weeks
ENSOARG00000023446	2.08277	2.11946	1.09193e-06	0.000138976	SNORA58	SP 4 weeks vs LP 4 weeks
ENSOARG00000000465	-1.45972	3.95196	1.18344e-06	0.000149446	RELN	SP 4 weeks vs LP 4 weeks
ENSOARG00000000177	-1.43787	4.12136	1.19586e-06	0.000149844	SNCAIP	SP 4 weeks vs LP 4 weeks
ENSOARG00000020084	1.11119	6.09757	1.45337e-06	0.00018071	PTPRN	SP 4 weeks vs LP 4 weeks
ENSOARG00000021974	1.14772	5.07426	1.48794e-06	0.000182536	SNORA17	SP 4 weeks vs LP 4 weeks
ENSOARG00000015651	1.79801	2.5486	1.49065e-06	0.000182536	DNAH8	SP 4 weeks vs LP 4 weeks
ENSOARG00000008614	-2.13613	2.55909	1.62357e-06	0.000196944	PHLDB3	SP 4 weeks vs LP 4 weeks
ENSOARG00000019333	1.88817	2.49321	1.63267e-06	0.000196944	COL2A1	SP 4 weeks vs LP 4 weeks
ENSOARG00000022385	1.64726	2.88469	1.75938e-06	0.000210656	SNORD36	SP 4 weeks vs LP 4 weeks
ENSOARG00000011623	2.40622	1.85648	2.0307e-06	0.000241355	SNTN	SP 4 weeks vs LP 4 weeks
ENSOARG00000019354	1.46031	3.45757	2.17878e-06	0.000257064	SLC7A8	SP 4 weeks vs LP 4 weeks
ENSOARG00000003103	-1.06871	8.17061	2.23055e-06	0.000261265	FAT3	SP 4 weeks vs LP 4 weeks
ENSOARG00000010769	-3.13684	1.64969	2.36829e-06	0.000273657	CHRM4	SP 4 weeks vs LP 4 weeks
ENSOARG00000000716	-1.19638	5.35346	2.3702e-06	0.000273657	0	SP 4 weeks vs LP 4 weeks
ENSOARG00000019839	1.42244	3.54292	2.58718e-06	0.00029659	PDZRN4	SP 4 weeks vs LP 4 weeks
ENSOARG00000013280	-2.03929	2.57632	2.79326e-06	0.00031796	KCNJ5	SP 4 weeks vs LP 4 weeks
ENSOARG00000007485	2.72059	1.39428	3.10092e-06	0.000350513	DCDC2	SP 4 weeks vs LP 4 weeks
ENSOARG00000005908	1.71966	2.58539	3.23631e-06	0.000363275	ERCC6L	SP 4 weeks vs LP 4 weeks
ENSOARG00000019779	1.57244	3.15064	3.26007e-06	0.000363419	ARNTL2	SP 4 weeks vs LP 4 weeks
ENSOARG00000021229	1.29697	4.13048	3.45145e-06	0.000382118	U3	SP 4 weeks vs LP 4 weeks
ENSOARG00000015012	-2.08948	2.53108	4.41879e-06	0.000485887	0	SP 4 weeks vs LP 4 weeks
ENSOARG00000001624	-1.81195	2.78709	4.78836e-06	0.000522966	SCN10A	SP 4 weeks vs LP 4 weeks
ENSOARG00000021347	1.22702	4.54598	4.82444e-06	0.00052337	ACEA_U3	SP 4 weeks vs LP 4 weeks
ENSOARG00000012803	-5.6909	1.09102	5.00955e-06	0.000537534	GABRR1	SP 4 weeks vs LP 4 weeks
ENSOARG00000007089	2.0356	2.10573	5.0215e-06	0.000537534	RD3L	SP 4 weeks vs LP 4 weeks
ENSOARG00000006540	2.64045	1.51086	5.79041e-06	0.000615764	OR51E1	SP 4 weeks vs LP 4 weeks
ENSOARG00000016491	2.08682	1.99383	6.06531e-06	0.000632514	0	SP 4 weeks vs LP 4 weeks
ENSOARG00000024536	2.01505	2.00757	6.06531e-06	0.000632514	SNORA63	SP 4 weeks vs LP 4 weeks
ENSOARG00000002793	2.01408	2.00587	6.06531e-06	0.000632514	CYP4F22	SP 4 weeks vs LP 4 weeks
ENSOARG00000024909	1.62341	2.72585	6.28064e-06	0.000650771	SNORA79	SP 4 weeks vs LP 4 weeks
ENSOARG00000020269	1.2458	4.08107	6.4091e-06	0.000659852	0	SP 4 weeks vs LP 4 weeks
ENSOARG00000005692	-1.40392	3.76122	6.73536e-06	0.000689053	PAQR6	SP 4 weeks vs LP 4 weeks
ENSOARG00000024438	1.15262	4.57681	7.28645e-06	0.000740743	U8	SP 4 weeks vs LP 4 weeks
ENSOARG00000012168	-1.35912	3.82486	7.62858e-06	0.000770677	COL9A3	SP 4 weeks vs LP 4 weeks
ENSOARG00000024159	1.42932	3.20862	8.61049e-06	0.000864472	U1	SP 4 weeks vs LP 4 weeks
ENSOARG00000023689	-1.36663	3.81131	8.9167e-06	0.000889689	RMST_6	SP 4 weeks vs LP 4 weeks
ENSOARG00000007434	1.05484	5.42255	9.41158e-06	0.000933305	SUV39H2	SP 4 weeks vs LP 4 weeks
ENSOARG00000023986	1.0491	5.69042	9.47784e-06	0.000934146	MEG3_2	SP 4 weeks vs LP 4 weeks
ENSOARG00000017151	-1.10106	5.57076	9.85352e-06	0.000965287	SLITRK1	SP 4 weeks vs LP 4 weeks
ENSOARG00000002802	1.02509	5.8776	1.04744e-05	0.00101992	DIO2	SP 4 weeks vs LP 4 weeks
ENSOARG00000004273	1.47387	2.8487	1.06974e-05	0.00103541	CLRN1	SP 4 weeks vs LP 4 weeks
ENSOARG00000003571	0.951953	8.57903	1.08453e-05	0.00103792	LYST	SP 4 weeks vs LP 4 weeks
ENSOARG00000009663	-1.45372	3.49451	1.08518e-05	0.00103792	DGKK	SP 4 weeks vs LP 4 weeks
ENSOARG00000014565	1.91844	2.0763	1.10395e-05	0.00104966	0	SP 4 weeks vs LP 4 weeks
ENSOARG00000008924	-1.21384	4.42115	1.16804e-05	0.00110411	NCAN	SP 4 weeks vs LP 4 weeks
ENSOARG00000011878	-1.24996	4.21885	1.30315e-05	0.00122466	ILDR2	SP 4 weeks vs LP 4 weeks
ENSOARG00000003317	-2.19982	2.16413	1.4512e-05	0.0013559	CCK	SP 4 weeks vs LP 4 weeks
ENSOARG00000011271	1.7268	2.49639	1.57039e-05	0.0014505	TMOD1	SP 4 weeks vs LP 4 weeks
ENSOARG00000012541	1.6488	2.51157	1.57039e-05	0.0014505	EXPH5	SP 4 weeks vs LP 4 weeks
ENSOARG00000007473	-1.29239	3.90085	1.64686e-05	0.00151249	LUZP2	SP 4 weeks vs LP 4 weeks
ENSOARG00000006007	1.64878	2.63174	1.70738e-05	0.00155046	NGFR	SP 4 weeks vs LP 4 weeks
ENSOARG00000024950	1.60345	2.64157	1.70738e-05	0.00155046	SNORA41	SP 4 weeks vs LP 4 weeks
ENSOARG00000011552	1.61348	2.47746	1.79253e-05	0.00161563	DRD1	SP 4 weeks vs LP 4 weeks
ENSOARG00000025105	1.45978	2.77014	1.79914e-05	0.00161563	SNORA21	SP 4 weeks vs LP 4 weeks
ENSOARG00000003419	0.982002	6.04682	1.83461e-05	0.00163838	STK32A	SP 4 weeks vs LP 4 weeks
ENSOARG00000005548	0.959477	6.64096	1.89627e-05	0.00167545	SLC39A6	SP 4 weeks vs LP 4 weeks
ENSOARG00000021076	-1.2452	4.12204	1.89685e-05	0.00167545	SAMD4A	SP 4 weeks vs LP 4 weeks
ENSOARG00000024753	0.921315	8.81512	2.02068e-05	0.00177512	U1	SP 4 weeks vs LP 4 weeks
ENSOARG00000020372	-1.01868	6.10429	2.07392e-05	0.00181205	H1F0	SP 4 weeks vs LP 4 weeks
ENSOARG00000018906	-1.08895	5.17356	2.26048e-05	0.00196414	HHLA2	SP 4 weeks vs LP 4 weeks
ENSOARG00000021814	1.14535	4.09884	2.2723e-05	0.00196414	SNORA12	SP 4 weeks vs LP 4 weeks
ENSOARG00000024401	0.908392	9.49955	2.44207e-05	0.00209966	Metazoa_SRP	SP 4 weeks vs LP 4 weeks
ENSOARG00000001032	1.31066	3.34066	2.47533e-05	0.0021066	TMEM229B	SP 4 weeks vs LP 4 weeks
ENSOARG00000021941	1.18837	3.80537	2.47621e-05	0.0021066	SNORD113	SP 4 weeks vs LP 4 weeks
ENSOARG00000022467	1.27099	3.4989	2.5301e-05	0.00214118	SNORA76	SP 4 weeks vs LP 4 weeks
ENSOARG00000013390	1.39333	3.12741	2.64593e-05	0.00222754	GIPC2	SP 4 weeks vs LP 4 weeks
ENSOARG00000000158	-0.95133	7.61468	2.76669e-05	0.00231714	ETBR	SP 4 weeks vs LP 4 weeks
ENSOARG00000013347	-0.926159	9.76841	3.05123e-05	0.00254228	CHGA	SP 4 weeks vs LP 4 weeks
ENSOARG00000019884	0.909858	7.77241	3.21983e-05	0.00266899	CNTN1	SP 4 weeks vs LP 4 weeks
ENSOARG00000009395	-1.40114	3.46562	3.47483e-05	0.00286567	0	SP 4 weeks vs LP 4 weeks
ENSOARG00000008944	-1.29529	3.621	3.93174e-05	0.00322602	LINGO2	SP 4 weeks vs LP 4 weeks
ENSOARG00000011053	-1.52626	2.93393	4.4318e-05	0.00361796	0	SP 4 weeks vs LP 4 weeks
ENSOARG00000011232	1.09399	4.33487	4.5328e-05	0.00368182	KIAA0513	SP 4 weeks vs LP 4 weeks
ENSOARG00000009168	1.35278	3.25707	4.66191e-05	0.00376776	PTPN5	SP 4 weeks vs LP 4 weeks
ENSOARG00000010729	-0.931546	7.07558	5.22016e-05	0.00419794	EAAT1	SP 4 weeks vs LP 4 weeks
ENSOARG00000000704	-3.13507	1.27069	5.50428e-05	0.00440452	0	SP 4 weeks vs LP 4 weeks
ENSOARG00000004871	1.04733	4.63726	5.83263e-05	0.00464426	COL1A1	SP 4 weeks vs LP 4 weeks
ENSOARG00000019316	1.44459	2.74182	6.1198e-05	0.00484904	OMYHCS	SP 4 weeks vs LP 4 weeks
ENSOARG00000003932	-1.06008	4.77085	6.15135e-05	0.00485026	RET	SP 4 weeks vs LP 4 weeks
ENSOARG00000016215	-0.939494	6.44687	6.30947e-05	0.00495079	CORIN	SP 4 weeks vs LP 4 weeks
ENSOARG00000010041	1.09785	4.3036	6.81468e-05	0.00532138	POSTN	SP 4 weeks vs LP 4 weeks
ENSOARG00000019961	-1.18717	3.93675	6.95223e-05	0.00539754	PRSS35	SP 4 weeks vs LP 4 weeks
ENSOARG00000015598	-1.1376	4.1912	6.979e-05	0.00539754	SOX14	SP 4 weeks vs LP 4 weeks
ENSOARG00000022806	0.853498	9.89951	7.07278e-05	0.00544402	U1	SP 4 weeks vs LP 4 weeks
ENSOARG00000018023	-0.98594	5.48981	7.14557e-05	0.00544847	SLC16A2	SP 4 weeks vs LP 4 weeks
ENSOARG00000022115	1.03349	4.59201	7.14598e-05	0.00544847	SNORD113	SP 4 weeks vs LP 4 weeks
ENSOARG00000024066	1.02367	4.53734	7.21151e-05	0.00547262	SNORD113	SP 4 weeks vs LP 4 weeks
ENSOARG00000021988	1.22327	3.44689	7.64215e-05	0.00577232	SNORD113	SP 4 weeks vs LP 4 weeks
ENSOARG00000018891	0.961848	5.12442	7.74638e-05	0.00582384	TBC1D8B	SP 4 weeks vs LP 4 weeks
ENSOARG00000006743	-2.0146	2.03057	7.88524e-05	0.00590079	0	SP 4 weeks vs LP 4 weeks
ENSOARG00000020356	-1.07982	4.46364	8.31115e-05	0.00619085	SPAG17	SP 4 weeks vs LP 4 weeks
ENSOARG00000019513	0.963564	5.08746	8.83231e-05	0.00654888	GRAMD1C	SP 4 weeks vs LP 4 weeks
ENSOARG00000000517	-1.14159	4.06597	8.94495e-05	0.00660211	GPR56	SP 4 weeks vs LP 4 weeks
ENSOARG00000021400	0.836375	10.2416	9.65599e-05	0.00709452	U1	SP 4 weeks vs LP 4 weeks
ENSOARG00000022422	0.846908	7.89126	9.91149e-05	0.00724929	SNORA53	SP 4 weeks vs LP 4 weeks
ENSOARG00000016257	-1.58237	2.55472	0.000103207	0.00751457	OVAR-DQA2	SP 4 weeks vs LP 4 weeks
ENSOARG00000025118	-2.05658	2.06617	0.000104447	0.00757074	0	SP 4 weeks vs LP 4 weeks
ENSOARG00000016470	-1.45148	2.9302	0.000105102	0.00758422	EGR1	SP 4 weeks vs LP 4 weeks
ENSOARG00000010915	-1.55709	2.66812	0.000110759	0.00795691	NPY	SP 4 weeks vs LP 4 weeks
ENSOARG00000023755	-1.16341	3.92261	0.000112385	0.00803799	RMST_3	SP 4 weeks vs LP 4 weeks
ENSOARG00000003344	-1.17082	3.83579	0.000114038	0.00812031	ESR1	SP 4 weeks vs LP 4 weeks
ENSOARG00000000627	-0.915242	6.14613	0.000116012	0.00822464	CIT	SP 4 weeks vs LP 4 weeks
ENSOARG00000011439	1.61735	2.0686	0.000118464	0.0083618	C3orf49	SP 4 weeks vs LP 4 weeks
ENSOARG00000022958	-1.19085	3.7118	0.000123753	0.00869713	RMST_10	SP 4 weeks vs LP 4 weeks
ENSOARG00000000741	-1.34077	3.279	0.000126197	0.00883048	ADIRF	SP 4 weeks vs LP 4 weeks
ENSOARG00000024829	0.82287	9.92977	0.000127196	0.00886206	U1	SP 4 weeks vs LP 4 weeks
ENSOARG00000024730	0.820491	9.85927	0.000133685	0.00927421	U1	SP 4 weeks vs LP 4 weeks
ENSOARG00000013153	0.819117	9.46042	0.000141474	0.00977261	CGA	SP 4 weeks vs LP 4 weeks
ENSOARG00000023597	1.12705	3.74163	0.000143545	0.00987346	U3	SP 4 weeks vs LP 4 weeks
ENSOARG00000003744	1.04639	4.03726	0.000148366	0.0101618	0	SP 4 weeks vs LP 4 weeks
ENSOARG00000005461	1.2226	3.16263	0.000154032	0.0105054	KBTBD12	SP 4 weeks vs LP 4 weeks
ENSOARG00000023651	0.969447	4.62396	0.000155691	0.0105739	SNORA7	SP 4 weeks vs LP 4 weeks
ENSOARG00000021127	-1.46835	2.78592	0.000160143	0.0108093	C14orf39	SP 4 weeks vs LP 4 weeks
ENSOARG00000023257	1.73916	1.84006	0.000160495	0.0108093	oar-mir-154a	SP 4 weeks vs LP 4 weeks
ENSOARG00000001551	0.93799	4.86265	0.000176489	0.0118372	BCHE	SP 4 weeks vs LP 4 weeks
ENSOARG00000009214	1.09963	3.41448	0.000177493	0.0118554	0	SP 4 weeks vs LP 4 weeks
ENSOARG00000017115	0.81722	7.7782	0.000178309	0.0118608	LAPTM4A	SP 4 weeks vs LP 4 weeks
ENSOARG00000023800	0.804297	9.8932	0.000180606	0.0119644	U1	SP 4 weeks vs LP 4 weeks
ENSOARG00000011383	-0.937478	5.32371	0.000182563	0.0120447	WLS	SP 4 weeks vs LP 4 weeks
ENSOARG00000006686	1.02981	3.92582	0.000184603	0.0121298	PI4K2B	SP 4 weeks vs LP 4 weeks
ENSOARG00000000765	1.91413	1.74321	0.000191075	0.0124542	0	SP 4 weeks vs LP 4 weeks
ENSOARG00000023485	0.801189	9.89822	0.000191081	0.0124542	U1	SP 4 weeks vs LP 4 weeks
ENSOARG00000017383	-1.07998	4.15116	0.000192189	0.0124761	HTR2C	SP 4 weeks vs LP 4 weeks
ENSOARG00000004493	-2.02276	1.91068	0.000197711	0.0127832	FNDC1	SP 4 weeks vs LP 4 weeks
ENSOARG00000023279	0.797102	10.0632	0.000204	0.0130964	U1	SP 4 weeks vs LP 4 weeks
ENSOARG00000007755	1.21869	3.16458	0.000204176	0.0130964	ACVR1C	SP 4 weeks vs LP 4 weeks
ENSOARG00000015818	0.973033	4.54203	0.000207962	0.0132865	LMO7	SP 4 weeks vs LP 4 weeks
ENSOARG00000019995	-1.06852	4.14068	0.000210576	0.0134006	CNR1	SP 4 weeks vs LP 4 weeks
ENSOARG00000015949	0.885729	5.39872	0.000225351	0.0142846	ATRNL1	SP 4 weeks vs LP 4 weeks
ENSOARG00000011719	-0.901876	5.60905	0.000231176	0.0145966	LRRC7	SP 4 weeks vs LP 4 weeks
ENSOARG00000018757	0.796952	8.52165	0.000232785	0.0146016	GLUL	SP 4 weeks vs LP 4 weeks
ENSOARG00000020996	0.911316	4.80457	0.00023315	0.0146016	ATP8B4	SP 4 weeks vs LP 4 weeks
ENSOARG00000020459	-2.6523	1.32079	0.000233966	0.0146016	GMNC	SP 4 weeks vs LP 4 weeks
ENSOARG00000009436	-1.00408	4.49194	0.000249363	0.0155027	SLITRK4	SP 4 weeks vs LP 4 weeks
ENSOARG00000025085	0.785506	10.0752	0.000252112	0.0156136	U1	SP 4 weeks vs LP 4 weeks
ENSOARG00000003501	0.81505	6.58145	0.000264805	0.0163371	PDK4	SP 4 weeks vs LP 4 weeks
ENSOARG00000003121	-1.00265	4.43203	0.000280716	0.0172529	WIF1	SP 4 weeks vs LP 4 weeks
ENSOARG00000018796	-1.17032	3.56844	0.000285173	0.0174292	0	SP 4 weeks vs LP 4 weeks
ENSOARG00000011248	0.84936	5.76044	0.000285743	0.0174292	AMPD3	SP 4 weeks vs LP 4 weeks
ENSOARG00000014888	1.71432	1.74518	0.000288511	0.0175319	LECT2	SP 4 weeks vs LP 4 weeks
ENSOARG00000016476	0.832658	6.182	0.000289918	0.0175515	COL3A1	SP 4 weeks vs LP 4 weeks
ENSOARG00000024348	0.908201	4.45716	0.00029561	0.0178292	SNORA57	SP 4 weeks vs LP 4 weeks
ENSOARG00000022549	0.774427	10.0579	0.000308281	0.0184794	U1	SP 4 weeks vs LP 4 weeks
ENSOARG00000018032	0.812679	6.72628	0.000308676	0.0184794	NNAT	SP 4 weeks vs LP 4 weeks
ENSOARG00000019042	-1.05494	4.05894	0.000319942	0.0190832	BMP3	SP 4 weeks vs LP 4 weeks
ENSOARG00000000902	1.21483	2.97002	0.000324462	0.0192816	GPRIN2	SP 4 weeks vs LP 4 weeks
ENSOARG00000015298	1.3259	2.68683	0.000329622	0.0195165	GRHL1	SP 4 weeks vs LP 4 weeks
ENSOARG00000005218	0.849173	5.54276	0.000345532	0.0203122	EPCAM	SP 4 weeks vs LP 4 weeks
ENSOARG00000002091	-1.43866	2.64699	0.000345573	0.0203122	ARMC3	SP 4 weeks vs LP 4 weeks
ENSOARG00000005930	-0.935741	4.94229	0.000357678	0.0209475	FIGN	SP 4 weeks vs LP 4 weeks
ENSOARG00000014552	-1.88451	1.81096	0.000360768	0.0210522	TRHR	SP 4 weeks vs LP 4 weeks
ENSOARG00000007984	-1.51429	2.51015	0.000377032	0.0219221	NR4A2	SP 4 weeks vs LP 4 weeks
ENSOARG00000024559	0.762627	10.077	0.000379837	0.022006	U1	SP 4 weeks vs LP 4 weeks
ENSOARG00000006675	1.35417	2.64172	0.000388025	0.0224001	TDRD9	SP 4 weeks vs LP 4 weeks
ENSOARG00000004841	-5.01849	0.684912	0.000407396	0.0234347	TM4SF4	SP 4 weeks vs LP 4 weeks
ENSOARG00000004758	-1.12035	3.52777	0.000414864	0.0237797	ENC1	SP 4 weeks vs LP 4 weeks
ENSOARG00000003426	-0.789106	8.29162	0.000417004	0.0238179	0	SP 4 weeks vs LP 4 weeks
ENSOARG00000006427	0.915001	4.73977	0.000427115	0.0243094	PLXNA4	SP 4 weeks vs LP 4 weeks
ENSOARG00000002499	0.803162	6.2174	0.000432641	0.0245376	MLF1	SP 4 weeks vs LP 4 weeks
ENSOARG00000009958	0.806585	6.13924	0.000440682	0.0249062	NEFM	SP 4 weeks vs LP 4 weeks
ENSOARG00000009055	3.68494	0.581327	0.000442342	0.0249129	0	SP 4 weeks vs LP 4 weeks
ENSOARG00000000445	0.832172	5.45108	0.000451748	0.0253225	0	SP 4 weeks vs LP 4 weeks
ENSOARG00000001637	-1.12023	3.5831	0.000452748	0.0253225	FMOD	SP 4 weeks vs LP 4 weeks
ENSOARG00000005056	-1.81255	1.89495	0.000455105	0.0253666	CDH19	SP 4 weeks vs LP 4 weeks
ENSOARG00000004830	-0.852257	5.75644	0.000459226	0.025375	C6orf118	SP 4 weeks vs LP 4 weeks
ENSOARG00000024429	1.48034	2.16756	0.000459711	0.025375	SNORA24	SP 4 weeks vs LP 4 weeks
ENSOARG00000023481	1.40725	2.34183	0.000461536	0.025375	0	SP 4 weeks vs LP 4 weeks
ENSOARG00000011382	1.40186	2.3443	0.000461536	0.025375	0	SP 4 weeks vs LP 4 weeks
ENSOARG00000010174	1.0384	3.73856	0.000464993	0.0254784	RHOBTB2	SP 4 weeks vs LP 4 weeks
ENSOARG00000019234	1.01551	3.70562	0.000474357	0.0259037	MFNG	SP 4 weeks vs LP 4 weeks
ENSOARG00000025158	1.14549	3.20795	0.000482199	0.0262433	SNORD113	SP 4 weeks vs LP 4 weeks
ENSOARG00000023308	0.823701	5.0373	0.0004879	0.0264645	SCARNA16	SP 4 weeks vs LP 4 weeks
ENSOARG00000019440	0.900819	4.52287	0.000491388	0.0265646	DAD1	SP 4 weeks vs LP 4 weeks
ENSOARG00000024363	1.29341	2.55415	0.000494154	0.0266251	SNORA42	SP 4 weeks vs LP 4 weeks
ENSOARG00000022259	1.49341	1.99095	0.000505421	0.0271025	0	SP 4 weeks vs LP 4 weeks
ENSOARG00000013213	0.88558	4.56225	0.000506369	0.0271025	DUSP10	SP 4 weeks vs LP 4 weeks
ENSOARG00000024795	0.749297	9.08826	0.000510366	0.0272263	Metazoa_SRP	SP 4 weeks vs LP 4 weeks
ENSOARG00000018744	-1.94082	1.70327	0.000515385	0.0273931	KCNH3	SP 4 weeks vs LP 4 weeks
ENSOARG00000007837	1.4279	2.36067	0.000516883	0.0273931	PGR	SP 4 weeks vs LP 4 weeks
ENSOARG00000011311	0.869148	4.70841	0.000529816	0.0279868	CLDN7	SP 4 weeks vs LP 4 weeks
ENSOARG00000021758	1.69378	1.75651	0.0005321	0.0280158	snoU13	SP 4 weeks vs LP 4 weeks
ENSOARG00000001419	1.13444	3.1229	0.000561023	0.0294428	TPX2	SP 4 weeks vs LP 4 weeks
ENSOARG00000018787	1.02625	3.50177	0.00057835	0.0302539	NUP62CL	SP 4 weeks vs LP 4 weeks
ENSOARG00000005706	-0.923507	4.64196	0.00059504	0.0309571	USP27X	SP 4 weeks vs LP 4 weeks
ENSOARG00000024428	1.31347	2.23948	0.000595884	0.0309571	SNORA42	SP 4 weeks vs LP 4 weeks
ENSOARG00000001265	1.19087	2.70516	0.000597539	0.0309571	SLC27A3	SP 4 weeks vs LP 4 weeks
ENSOARG00000020390	1.52523	2.13558	0.000638025	0.032949	SLCO1A2	SP 4 weeks vs LP 4 weeks
ENSOARG00000024776	0.738757	8.69003	0.000642085	0.0330531	U1	SP 4 weeks vs LP 4 weeks
ENSOARG00000001508	0.780289	6.23133	0.000647953	0.0332493	COL1A2	SP 4 weeks vs LP 4 weeks
ENSOARG00000002360	1.62154	1.70321	0.000652679	0.0333858	HPSE	SP 4 weeks vs LP 4 weeks
ENSOARG00000008115	-1.02863	3.89121	0.000657406	0.0335215	0	SP 4 weeks vs LP 4 weeks
ENSOARG00000007446	-0.952413	4.22323	0.000666098	0.0338579	0	SP 4 weeks vs LP 4 weeks
ENSOARG00000018514	1.35849	2.25616	0.00067117	0.0340087	0	SP 4 weeks vs LP 4 weeks
ENSOARG00000020795	-1.07332	3.57696	0.000675223	0.0341072	CIART	SP 4 weeks vs LP 4 weeks
ENSOARG00000007286	-0.772556	7.26086	0.00068662	0.0345748	DGKH	SP 4 weeks vs LP 4 weeks
ENSOARG00000014461	1.39544	2.34811	0.000692128	0.034744	COL24A1	SP 4 weeks vs LP 4 weeks
ENSOARG00000008899	1.18068	2.75002	0.000701502	0.0351055	SFRP4	SP 4 weeks vs LP 4 weeks
ENSOARG00000020225	0.785632	6.08303	0.000707472	0.0352454	ABCC9	SP 4 weeks vs LP 4 weeks
ENSOARG00000007261	0.952315	3.91412	0.000708657	0.0352454	NOM1	SP 4 weeks vs LP 4 weeks
ENSOARG00000021128	-1.06391	3.61896	0.00072483	0.0359391	SIX6	SP 4 weeks vs LP 4 weeks
ENSOARG00000015421	-1.38444	2.48525	0.000786175	0.0388615	MGAT4C	SP 4 weeks vs LP 4 weeks
ENSOARG00000019133	0.73606	7.66444	0.000790944	0.0389781	0	SP 4 weeks vs LP 4 weeks
ENSOARG00000014913	1.8106	1.59182	0.000804179	0.0395099	0	SP 4 weeks vs LP 4 weeks
ENSOARG00000010855	0.935985	4.04022	0.000807425	0.0395492	KL	SP 4 weeks vs LP 4 weeks
ENSOARG00000002504	1.13175	3.15819	0.000810316	0.0395708	0	SP 4 weeks vs LP 4 weeks
ENSOARG00000012065	-0.812151	5.64532	0.000831597	0.0404878	TCFL5	SP 4 weeks vs LP 4 weeks
ENSOARG00000017648	0.835512	4.87812	0.000864979	0.0419866	TXNDC16	SP 4 weeks vs LP 4 weeks
ENSOARG00000018484	-0.926918	4.39654	0.000878067	0.0424942	0	SP 4 weeks vs LP 4 weeks
ENSOARG00000009253	0.766886	5.71893	0.000883402	0.0426248	0	SP 4 weeks vs LP 4 weeks
ENSOARG00000003130	0.9404	3.84676	0.000886576	0.0426506	PLAT	SP 4 weeks vs LP 4 weeks
ENSOARG00000003142	0.971301	3.79868	0.000916691	0.0439685	USH1C	SP 4 weeks vs LP 4 weeks
ENSOARG00000019656	-1.33141	2.57135	0.000932568	0.0445977	KCND3	SP 4 weeks vs LP 4 weeks
ENSOARG00000017607	1.52957	1.79586	0.000938938	0.0447699	ELOVL3	SP 4 weeks vs LP 4 weeks
ENSOARG00000009143	-3.86885	5.86541	8.09021e-65	1.3077e-60	0	SP4 weeks vs SP16 weeks
ENSOARG00000012585	-3.92466	5.46539	3.16805e-59	2.56041e-55	0	SP4 weeks vs SP16 weeks
ENSOARG00000021831	-2.15106	8.79778	6.4868e-38	3.49509e-34	0	SP4 weeks vs SP16 weeks
ENSOARG00000010811	2.82687	4.31353	2.85151e-29	1.15229e-25	RANBP3L	SP4 weeks vs SP16 weeks
ENSOARG00000011827	3.88087	3.42113	1.02135e-27	3.30181e-24	SLC6A13	SP4 weeks vs SP16 weeks
ENSOARG00000024960	1.91401	7.21576	1.2681e-27	3.41626e-24	U2	SP4 weeks vs SP16 weeks
ENSOARG00000023771	-1.71217	8.5769	2.93759e-25	6.78331e-22	0	SP4 weeks vs SP16 weeks
ENSOARG00000015536	2.14705	5.22524	8.64151e-25	1.74602e-21	CEMIP	SP4 weeks vs SP16 weeks
ENSOARG00000021319	-1.63285	7.39841	1.12747e-21	2.02494e-18	0	SP4 weeks vs SP16 weeks
ENSOARG00000009423	2.33557	4.11183	3.52213e-20	5.69317e-17	SLC13A4	SP4 weeks vs SP16 weeks
ENSOARG00000010858	1.93565	4.8597	5.80004e-19	8.5229e-16	VGF	SP4 weeks vs SP16 weeks
ENSOARG00000004847	1.59161	5.82018	1.37219e-17	1.84834e-14	PDE10A	SP4 weeks vs SP16 weeks
ENSOARG00000000386	4.33287	2.37112	4.30386e-17	5.04717e-14	SLC22A6	SP4 weeks vs SP16 weeks
ENSOARG00000017073	4.09152	2.42132	4.84618e-17	5.04717e-14	GJB6	SP4 weeks vs SP16 weeks
ENSOARG00000017552	1.51913	6.12448	5.0687e-17	5.04717e-14	DSP	SP4 weeks vs SP16 weeks
ENSOARG00000002590	1.92015	4.38041	5.11656e-17	5.04717e-14	OST	SP4 weeks vs SP16 weeks
ENSOARG00000002586	1.69454	5.10961	5.30821e-17	5.04717e-14	APOA1	SP4 weeks vs SP16 weeks
ENSOARG00000017153	2.89591	3.09414	1.18106e-16	1.0606e-13	EPHA3	SP4 weeks vs SP16 weeks
ENSOARG00000021530	2.37612	3.66344	3.98905e-16	3.39363e-13	SNORA5	SP4 weeks vs SP16 weeks
ENSOARG00000005434	2.58963	3.13716	7.21419e-16	5.83051e-13	ZIC1	SP4 weeks vs SP16 weeks
ENSOARG00000009082	5.48667	1.98948	7.73356e-16	5.95263e-13	SLC13A3	SP4 weeks vs SP16 weeks
ENSOARG00000023431	-3.32567	2.80687	8.99591e-15	6.60954e-12	7SK	SP4 weeks vs SP16 weeks
ENSOARG00000018362	-1.42547	6.01364	1.03502e-14	7.27395e-12	MT3	SP4 weeks vs SP16 weeks
ENSOARG00000006140	1.34038	6.05074	1.7077e-13	1.15013e-10	SLC26A2	SP4 weeks vs SP16 weeks
ENSOARG00000013796	2.18359	3.24055	3.12968e-13	2.02352e-10	TYRP1	SP4 weeks vs SP16 weeks
ENSOARG00000014926	1.95211	3.49154	6.71497e-13	4.17464e-10	GPR133	SP4 weeks vs SP16 weeks
ENSOARG00000018032	1.19471	7.13202	2.28726e-12	1.36931e-09	NNAT	SP4 weeks vs SP16 weeks
ENSOARG00000003275	3.03948	2.26409	2.48658e-12	1.43547e-09	WFIKKN2	SP4 weeks vs SP16 weeks
ENSOARG00000009469	1.5392	4.41082	5.88209e-12	3.27856e-09	NOV	SP4 weeks vs SP16 weeks
ENSOARG00000004212	2.09042	3.08786	1.32187e-11	7.12221e-09	WDR86	SP4 weeks vs SP16 weeks
ENSOARG00000000032	-1.07652	10.3777	1.43545e-11	7.48472e-09	MT-ND5	SP4 weeks vs SP16 weeks
ENSOARG00000000033	-1.10824	7.97223	1.68062e-11	8.48921e-09	MT-ND6	SP4 weeks vs SP16 weeks
ENSOARG00000000010	-1.08073	8.6791	2.60242e-11	1.27471e-08	MT-ND2	SP4 weeks vs SP16 weeks
ENSOARG00000022531	1.28261	5.59871	3.62813e-11	1.72485e-08	U3	SP4 weeks vs SP16 weeks
ENSOARG00000008277	1.25844	5.5583	4.44755e-11	2.054e-08	OGN	SP4 weeks vs SP16 weeks
ENSOARG00000014229	4.22544	1.60664	4.84141e-11	2.17379e-08	SLC5A5	SP4 weeks vs SP16 weeks
ENSOARG00000000465	1.31834	5.26539	5.58841e-11	2.44138e-08	RELN	SP4 weeks vs SP16 weeks
ENSOARG00000008297	1.08423	7.48131	5.82805e-11	2.47907e-08	ATP1A2	SP4 weeks vs SP16 weeks
ENSOARG00000021974	-1.59357	4.08885	1.7295e-10	7.16812e-08	SNORA17	SP4 weeks vs SP16 weeks
ENSOARG00000023159	-1.20413	5.60417	2.29876e-10	9.28929e-08	snoU2_19	SP4 weeks vs SP16 weeks
ENSOARG00000005117	1.43526	4.34258	2.39398e-10	9.4381e-08	THBD	SP4 weeks vs SP16 weeks
ENSOARG00000018528	1.62907	3.78472	2.49418e-10	9.59904e-08	TGM2	SP4 weeks vs SP16 weeks
ENSOARG00000020225	-1.24926	5.32071	2.96806e-10	1.11571e-07	ABCC9	SP4 weeks vs SP16 weeks
ENSOARG00000021990	1.07435	6.81113	4.506e-10	1.65534e-07	ACEA_U3	SP4 weeks vs SP16 weeks
ENSOARG00000001588	-1.68896	3.72031	8.65588e-10	3.10919e-07	0	SP4 weeks vs SP16 weeks
ENSOARG00000013317	1.34329	4.49162	1.1319e-09	3.97739e-07	TBX18	SP4 weeks vs SP16 weeks
ENSOARG00000023391	1.23732	5.21078	1.17024e-09	4.02462e-07	U3	SP4 weeks vs SP16 weeks
ENSOARG00000012921	2.71627	2.15167	1.39041e-09	4.68221e-07	ACSM1	SP4 weeks vs SP16 weeks
ENSOARG00000016891	-1.4228	4.24909	2.83061e-09	9.33757e-07	0	SP4 weeks vs SP16 weeks
ENSOARG00000013932	1.10769	6.00489	3.16562e-09	1.02338e-06	GH1	SP4 weeks vs SP16 weeks
ENSOARG00000008845	1.11622	5.57073	3.2577e-09	1.0325e-06	FAT2	SP4 weeks vs SP16 weeks
ENSOARG00000024877	-1.18794	5.13004	4.71032e-09	1.46418e-06	SNORD15	SP4 weeks vs SP16 weeks
ENSOARG00000012241	1.54004	3.61286	5.09784e-09	1.55475e-06	ADAM12	SP4 weeks vs SP16 weeks
ENSOARG00000015223	1.85365	2.92916	5.97708e-09	1.76576e-06	SLC16A12	SP4 weeks vs SP16 weeks
ENSOARG00000024401	0.929076	9.67937	6.00822e-09	1.76576e-06	Metazoa_SRP	SP4 weeks vs SP16 weeks
ENSOARG00000016880	2.51048	2.1052	8.10974e-09	2.34082e-06	OSR1	SP4 weeks vs SP16 weeks
ENSOARG00000003250	-1.12605	5.18717	1.51834e-08	4.29038e-06	SCGN	SP4 weeks vs SP16 weeks
ENSOARG00000011003	3.85234	1.35542	1.53948e-08	4.29038e-06	0	SP4 weeks vs SP16 weeks
ENSOARG00000005037	2.38585	2.23601	1.67322e-08	4.58406e-06	0	SP4 weeks vs SP16 weeks
ENSOARG00000020390	2.02811	2.63053	2.5334e-08	6.82499e-06	SLCO1A2	SP4 weeks vs SP16 weeks
ENSOARG00000000556	3.23628	1.5573	2.95605e-08	7.83305e-06	SLC22A8	SP4 weeks vs SP16 weeks
ENSOARG00000017273	1.11997	4.84619	3.36103e-08	8.76252e-06	PROS1	SP4 weeks vs SP16 weeks
ENSOARG00000002754	2.44403	1.96418	3.61197e-08	9.26728e-06	PTX3	SP4 weeks vs SP16 weeks
ENSOARG00000024080	-0.989069	5.99442	6.98175e-08	1.76333e-05	0	SP4 weeks vs SP16 weeks
ENSOARG00000004871	1.13203	4.84914	7.10107e-08	1.76587e-05	COL1A1	SP4 weeks vs SP16 weeks
ENSOARG00000005467	2.7252	1.77457	7.68426e-08	1.88195e-05	ZIC4	SP4 weeks vs SP16 weeks
ENSOARG00000016700	1.62251	3.01299	7.96484e-08	1.88825e-05	PHLDA1	SP4 weeks vs SP16 weeks
ENSOARG00000010041	1.20526	4.52654	8.01497e-08	1.88825e-05	POSTN	SP4 weeks vs SP16 weeks
ENSOARG00000016257	-1.90281	2.51386	8.06045e-08	1.88825e-05	OVAR-DQA2	SP4 weeks vs SP16 weeks
ENSOARG00000000618	1.83138	2.74538	8.72287e-08	2.01423e-05	DCT	SP4 weeks vs SP16 weeks
ENSOARG00000008375	-1.32968	4.05912	1.15331e-07	2.62565e-05	0	SP4 weeks vs SP16 weeks
ENSOARG00000000794	3.05002	1.65699	1.39339e-07	3.12817e-05	CRABP1	SP4 weeks vs SP16 weeks
ENSOARG00000016103	3.50344	1.47546	1.46555e-07	3.24509e-05	GREB1	SP4 weeks vs SP16 weeks
ENSOARG00000014717	1.07617	4.92168	1.50848e-07	3.29502e-05	KIAA1462	SP4 weeks vs SP16 weeks
ENSOARG00000023417	-1.47074	3.68801	1.72531e-07	3.71838e-05	Metazoa_SRP	SP4 weeks vs SP16 weeks
ENSOARG00000024771	-0.989849	5.56847	1.79981e-07	3.8279e-05	SNORD15	SP4 weeks vs SP16 weeks
ENSOARG00000000131	-0.990401	5.48183	1.8654e-07	3.91588e-05	TEX15	SP4 weeks vs SP16 weeks
ENSOARG00000022778	-1.19202	4.34434	2.03518e-07	4.21752e-05	SNORA54	SP4 weeks vs SP16 weeks
ENSOARG00000008976	-1.31431	3.72635	2.7258e-07	5.57719e-05	FABP5	SP4 weeks vs SP16 weeks
ENSOARG00000010135	-1.0734	4.79034	2.88504e-07	5.82923e-05	F5	SP4 weeks vs SP16 weeks
ENSOARG00000011981	1.0517	4.67146	3.15498e-07	6.29595e-05	FAM122B	SP4 weeks vs SP16 weeks
ENSOARG00000016790	2.07792	2.18003	3.27896e-07	6.46354e-05	COL14A1	SP4 weeks vs SP16 weeks
ENSOARG00000003341	-1.44056	3.62198	5.15889e-07	0.000100468	IFI6	SP4 weeks vs SP16 weeks
ENSOARG00000016951	2.44043	1.85681	5.3824e-07	0.000103573	KRT13	SP4 weeks vs SP16 weeks
ENSOARG00000006342	1.67192	2.7309	5.97773e-07	0.000113675	TTR	SP4 weeks vs SP16 weeks
ENSOARG00000019332	1.18326	3.99155	7.45048e-07	0.000140034	CCDC80	SP4 weeks vs SP16 weeks
ENSOARG00000016204	0.898706	5.87813	8.03308e-07	0.000149249	AEBP1	SP4 weeks vs SP16 weeks
ENSOARG00000008688	1.87721	2.2579	8.47068e-07	0.000155591	C17orf104	SP4 weeks vs SP16 weeks
ENSOARG00000000025	-0.804982	7.9527	9.09436e-07	0.00016517	ND3	SP4 weeks vs SP16 weeks
ENSOARG00000013521	0.894066	5.79608	1.29103e-06	0.000231868	LAMA5	SP4 weeks vs SP16 weeks
ENSOARG00000004922	1.21843	3.7324	1.39327e-06	0.000247481	C16orf89	SP4 weeks vs SP16 weeks
ENSOARG00000001444	1.36283	3.4247	1.45601e-06	0.000255814	0	SP4 weeks vs SP16 weeks
ENSOARG00000001508	0.84096	6.42149	1.53295e-06	0.000266436	COL1A2	SP4 weeks vs SP16 weeks
ENSOARG00000008446	2.65723	1.57277	1.64565e-06	0.000282982	SCNN1A	SP4 weeks vs SP16 weeks
ENSOARG00000002194	0.788928	7.3899	1.8443e-06	0.000313803	BHLHB9	SP4 weeks vs SP16 weeks
ENSOARG00000014253	1.16437	3.84721	2.75454e-06	0.000463795	SLC7A11	SP4 weeks vs SP16 weeks
ENSOARG00000009722	1.72601	2.53288	2.89223e-06	0.000481161	TNFRSF11B	SP4 weeks vs SP16 weeks
ENSOARG00000020084	0.844122	6.09604	2.91721e-06	0.000481161	PTPRN	SP4 weeks vs SP16 weeks
ENSOARG00000021347	1.04675	4.58451	3.17673e-06	0.000518674	ACEA_U3	SP4 weeks vs SP16 weeks
ENSOARG00000008173	1.3306	3.31891	3.2155e-06	0.000519754	KCNK2	SP4 weeks vs SP16 weeks
ENSOARG00000000612	1.51666	2.77992	3.42308e-06	0.000547829	PERP	SP4 weeks vs SP16 weeks
ENSOARG00000022030	-1.05007	4.42023	4.60218e-06	0.00072931	SNORD15	SP4 weeks vs SP16 weeks
ENSOARG00000006410	0.782598	6.78062	4.72002e-06	0.000740723	COL12A1	SP4 weeks vs SP16 weeks
ENSOARG00000011751	2.43379	1.72953	5.00582e-06	0.000778021	SLC6A12	SP4 weeks vs SP16 weeks
ENSOARG00000014301	-1.31874	3.32811	5.28969e-06	0.00081431	KCTD16	SP4 weeks vs SP16 weeks
ENSOARG00000020256	2.02458	1.89586	6.27306e-06	0.000956582	SMCO3	SP4 weeks vs SP16 weeks
ENSOARG00000007446	-1.00955	4.2547	6.95216e-06	0.00105023	0	SP4 weeks vs SP16 weeks
ENSOARG00000000002	-0.706454	14.148	7.06201e-06	0.00105695	0	SP4 weeks vs SP16 weeks
ENSOARG00000000118	1.89152	2.23335	8.11913e-06	0.00120401	ARL4D	SP4 weeks vs SP16 weeks
ENSOARG00000022103	-1.38155	3.2222	9.03163e-06	0.00132716	0	SP4 weeks vs SP16 weeks
ENSOARG00000019042	0.871561	4.98391	9.15744e-06	0.00133352	BMP3	SP4 weeks vs SP16 weeks
ENSOARG00000021229	1.05447	4.14195	9.5694e-06	0.00138107	U3	SP4 weeks vs SP16 weeks
ENSOARG00000005040	0.745803	6.95206	9.82957e-06	0.00140606	DSEL	SP4 weeks vs SP16 weeks
ENSOARG00000006118	-0.839002	5.49947	1.25429e-05	0.00177845	RPS16	SP4 weeks vs SP16 weeks
ENSOARG00000015264	1.30225	3.04469	1.35261e-05	0.00190118	SLC16A6	SP4 weeks vs SP16 weeks
ENSOARG00000017089	2.53868	1.50416	1.43596e-05	0.00200094	GJB2	SP4 weeks vs SP16 weeks
ENSOARG00000020651	1.03961	3.82939	1.469e-05	0.00202949	PTPRO	SP4 weeks vs SP16 weeks
ENSOARG00000000291	-1.26436	3.20653	1.54303e-05	0.00211369	FGB	SP4 weeks vs SP16 weeks
ENSOARG00000003121	-0.970336	4.49232	1.60851e-05	0.00218487	WIF1	SP4 weeks vs SP16 weeks
ENSOARG00000016709	1.44949	2.75346	1.79582e-05	0.00241897	NR2F1	SP4 weeks vs SP16 weeks
ENSOARG00000010962	0.79238	5.7294	1.82193e-05	0.00243386	ADAMTS9	SP4 weeks vs SP16 weeks
ENSOARG00000009431	0.860001	4.92314	1.84627e-05	0.00244615	DAB2	SP4 weeks vs SP16 weeks
ENSOARG00000015428	0.763105	6.31081	1.94019e-05	0.00254969	BAIAP3	SP4 weeks vs SP16 weeks
ENSOARG00000021005	-2.38284	1.63796	2.29556e-05	0.00299237	0	SP4 weeks vs SP16 weeks
ENSOARG00000024795	0.675269	9.19783	2.37042e-05	0.00306524	Metazoa_SRP	SP4 weeks vs SP16 weeks
ENSOARG00000013928	1.56929	2.41906	2.77551e-05	0.00356058	MMP17	SP4 weeks vs SP16 weeks
ENSOARG00000024490	0.665959	9.65007	2.98758e-05	0.00378241	U3	SP4 weeks vs SP16 weeks
ENSOARG00000009728	1.48863	2.35585	3.0053e-05	0.00378241	PTN	SP4 weeks vs SP16 weeks
ENSOARG00000014970	0.943637	4.28022	3.01863e-05	0.00378241	FAM20A	SP4 weeks vs SP16 weeks
ENSOARG00000014988	0.657513	10.7383	3.13916e-05	0.00390318	AHNAK	SP4 weeks vs SP16 weeks
ENSOARG00000010839	1.30411	2.90475	3.63429e-05	0.00448433	MPP6	SP4 weeks vs SP16 weeks
ENSOARG00000023597	1.05121	3.851	3.72451e-05	0.00456083	U3	SP4 weeks vs SP16 weeks
ENSOARG00000006495	0.791465	5.1333	3.925e-05	0.00477021	ATP1B3	SP4 weeks vs SP16 weeks
ENSOARG00000007794	-0.930794	4.26742	4.00002e-05	0.00477715	WDR64	SP4 weeks vs SP16 weeks
ENSOARG00000002504	1.18391	3.34247	4.0018e-05	0.00477715	0	SP4 weeks vs SP16 weeks
ENSOARG00000002055	1.1263	3.41067	4.01938e-05	0.00477715	FOXP4	SP4 weeks vs SP16 weeks
ENSOARG00000015226	-2.89376	1.31217	4.09234e-05	0.00482836	0	SP4 weeks vs SP16 weeks
ENSOARG00000004544	0.830194	5.03983	4.15839e-05	0.00487075	VAT1	SP4 weeks vs SP16 weeks
ENSOARG00000020820	1.04959	3.60546	4.21879e-05	0.00490594	ECM1	SP4 weeks vs SP16 weeks
ENSOARG00000012521	0.945699	4.19297	4.545e-05	0.00522233	ANGPTL2	SP4 weeks vs SP16 weeks
ENSOARG00000020886	-1.24944	3.05886	4.55548e-05	0.00522233	0	SP4 weeks vs SP16 weeks
ENSOARG00000015257	1.1964	3.42478	4.58841e-05	0.00522303	CRB1	SP4 weeks vs SP16 weeks
ENSOARG00000001170	1.69685	2.16368	4.67792e-05	0.00528769	LTBP2	SP4 weeks vs SP16 weeks
ENSOARG00000003370	1.87343	1.89708	5.11292e-05	0.00571006	MME	SP4 weeks vs SP16 weeks
ENSOARG00000009395	-1.11954	3.59437	5.12224e-05	0.00571006	0	SP4 weeks vs SP16 weeks
ENSOARG00000015847	1.12418	3.42379	5.22161e-05	0.00578096	MYL9	SP4 weeks vs SP16 weeks
ENSOARG00000024302	-0.787161	5.18284	5.63211e-05	0.00619302	SNORD22	SP4 weeks vs SP16 weeks
ENSOARG00000023755	-0.978939	4.02077	5.95199e-05	0.00650054	RMST_3	SP4 weeks vs SP16 weeks
ENSOARG00000010704	1.26911	2.87697	6.01454e-05	0.00652477	ADRA2A	SP4 weeks vs SP16 weeks
ENSOARG00000007385	0.931982	4.04053	6.6842e-05	0.0072029	CCS	SP4 weeks vs SP16 weeks
ENSOARG00000006214	0.867791	4.5199	6.73107e-05	0.00720536	RASL10B	SP4 weeks vs SP16 weeks
ENSOARG00000015051	1.06907	3.40674	6.79847e-05	0.00722963	BCAS1	SP4 weeks vs SP16 weeks
ENSOARG00000019329	0.70615	6.042	7.01162e-05	0.00740757	FN1	SP4 weeks vs SP16 weeks
ENSOARG00000003184	1.74395	1.89311	7.52314e-05	0.00789636	NUPR1	SP4 weeks vs SP16 weeks
ENSOARG00000010474	0.794497	4.85187	8.12911e-05	0.00847735	HR	SP4 weeks vs SP16 weeks
ENSOARG00000010536	0.747426	5.47108	8.29269e-05	0.00855803	DMTN	SP4 weeks vs SP16 weeks
ENSOARG00000007190	1.22916	2.86785	8.31236e-05	0.00855803	0	SP4 weeks vs SP16 weeks
ENSOARG00000006855	-1.02542	3.71546	8.51384e-05	0.00870998	KCNA4	SP4 weeks vs SP16 weeks
ENSOARG00000024699	-0.659293	7.1623	8.86167e-05	0.0090088	SNORA48	SP4 weeks vs SP16 weeks
ENSOARG00000023896	-0.9084	4.30111	9.05668e-05	0.00914951	SNORA17	SP4 weeks vs SP16 weeks
ENSOARG00000004210	1.48061	2.37834	9.13499e-05	0.0091713	NOS1	SP4 weeks vs SP16 weeks
ENSOARG00000015908	-1.3545	2.71514	9.26547e-05	0.00924488	CARP	SP4 weeks vs SP16 weeks
ENSOARG00000001254	0.676927	6.53814	9.97072e-05	0.00985941	TNXB	SP4 weeks vs SP16 weeks
ENSOARG00000002528	1.16312	3.1712	0.000100034	0.00985941	TTYH1	SP4 weeks vs SP16 weeks
ENSOARG00000000928	-0.937151	3.86792	0.000102592	0.0100503	ECT2L	SP4 weeks vs SP16 weeks
ENSOARG00000020710	0.798195	4.78886	0.000108625	0.0105772	NID2	SP4 weeks vs SP16 weeks
ENSOARG00000000375	0.756627	4.97174	0.000109981	0.0106451	SEZ6L	SP4 weeks vs SP16 weeks
ENSOARG00000003288	-1.34364	2.71426	0.000112248	0.0107999	MAOB	SP4 weeks vs SP16 weeks
ENSOARG00000009621	1.01395	3.5821	0.000115289	0.0110268	LHFP	SP4 weeks vs SP16 weeks
ENSOARG00000013019	-1.40921	2.25751	0.000116923	0.0111173	TRH	SP4 weeks vs SP16 weeks
ENSOARG00000015530	-0.805213	4.72293	0.000119507	0.0112966	CACNA2D3	SP4 weeks vs SP16 weeks
ENSOARG00000002525	0.672053	6.37887	0.000122847	0.0115448	MAPK8IP1	SP4 weeks vs SP16 weeks
ENSOARG00000006454	1.36417	2.37868	0.00012382	0.0115689	DPP4	SP4 weeks vs SP16 weeks
ENSOARG00000021738	0.7688	4.78154	0.000129897	0.012067	0	SP4 weeks vs SP16 weeks
ENSOARG00000001265	1.12927	2.84737	0.000137215	0.012674	SLC27A3	SP4 weeks vs SP16 weeks
ENSOARG00000004942	1.05743	3.4022	0.000153658	0.0141121	KCNT1	SP4 weeks vs SP16 weeks
ENSOARG00000009672	0.677511	5.97824	0.000158369	0.0144625	NWD2	SP4 weeks vs SP16 weeks
ENSOARG00000003055	0.802712	4.63454	0.000163102	0.0148112	AGT	SP4 weeks vs SP16 weeks
ENSOARG00000000208	0.986501	3.48749	0.000183687	0.0165872	CLDN11	SP4 weeks vs SP16 weeks
ENSOARG00000010792	-0.853182	4.10763	0.000189742	0.0170388	WDR78	SP4 weeks vs SP16 weeks
ENSOARG00000001994	-0.825304	4.52747	0.000191621	0.0171125	GPR83	SP4 weeks vs SP16 weeks
ENSOARG00000008335	1.49915	2.28687	0.000193923	0.0172229	COL11A2	SP4 weeks vs SP16 weeks
ENSOARG00000017599	0.622569	6.98985	0.000196636	0.0173685	PCSK1	SP4 weeks vs SP16 weeks
ENSOARG00000005220	0.981264	3.81814	0.000201308	0.0176845	CARTPT	SP4 weeks vs SP16 weeks
ENSOARG00000022864	-0.893124	3.99737	0.000203826	0.0178089	SOX2OT_exon3	SP4 weeks vs SP16 weeks
ENSOARG00000014565	1.54024	2.04626	0.00020573	0.0178786	0	SP4 weeks vs SP16 weeks
ENSOARG00000019333	1.38796	2.36425	0.000226133	0.0195466	COL2A1	SP4 weeks vs SP16 weeks
ENSOARG00000020413	-0.636819	6.57349	0.000250821	0.0215653	SERPINE2	SP4 weeks vs SP16 weeks
ENSOARG00000024124	-0.744853	5.10543	0.000255923	0.0218875	SNORD10	SP4 weeks vs SP16 weeks
ENSOARG00000008942	-1.12526	3.07893	0.000264823	0.0225295	0	SP4 weeks vs SP16 weeks
ENSOARG00000022430	-1.42243	2.58451	0.000289247	0.0244784	SNORA14	SP4 weeks vs SP16 weeks
ENSOARG00000023239	-1.00446	3.44406	0.000299089	0.0251795	RMST_5	SP4 weeks vs SP16 weeks
ENSOARG00000006617	-0.717484	5.18561	0.000307164	0.0257254	0	SP4 weeks vs SP16 weeks
ENSOARG00000002323	-0.644019	6.13848	0.000312148	0.026008	0	SP4 weeks vs SP16 weeks
ENSOARG00000008233	0.618028	6.63141	0.00031393	0.0260224	ECM2	SP4 weeks vs SP16 weeks
ENSOARG00000017151	-0.659261	5.76136	0.000317211	0.0261602	SLITRK1	SP4 weeks vs SP16 weeks
ENSOARG00000007257	-0.745081	4.7765	0.000341653	0.0280329	COL25A1	SP4 weeks vs SP16 weeks
ENSOARG00000012755	-0.821128	4.1812	0.000348138	0.0284207	GDA	SP4 weeks vs SP16 weeks
ENSOARG00000014059	0.710115	4.77426	0.000357147	0.0289813	BNC2	SP4 weeks vs SP16 weeks
ENSOARG00000007217	-1.86262	1.83829	0.000359203	0.0289813	ACRBP	SP4 weeks vs SP16 weeks
ENSOARG00000003740	0.862116	4.00828	0.000360384	0.0289813	SUCNR1	SP4 weeks vs SP16 weeks
ENSOARG00000001415	0.595276	7.11785	0.0003768	0.0301515	DCHS2	SP4 weeks vs SP16 weeks
ENSOARG00000018055	0.76565	4.50511	0.000378854	0.0301665	MARCH3	SP4 weeks vs SP16 weeks
ENSOARG00000004405	0.892701	4.0104	0.000386365	0.0306137	SLC7A10	SP4 weeks vs SP16 weeks
ENSOARG00000015002	-0.866402	4.1194	0.000392206	0.030867	0	SP4 weeks vs SP16 weeks
ENSOARG00000022390	-0.60409	6.89507	0.000393381	0.030867	SNORD97	SP4 weeks vs SP16 weeks
ENSOARG00000006033	1.04638	3.06034	0.000425553	0.0332301	FAM198B	SP4 weeks vs SP16 weeks
ENSOARG00000018194	-0.63484	5.94547	0.000435253	0.0337195	ABI3BP	SP4 weeks vs SP16 weeks
ENSOARG00000013655	0.69607	5.14688	0.000439807	0.0337195	MAST3	SP4 weeks vs SP16 weeks
ENSOARG00000021079	-1.08637	3.17336	0.000440174	0.0337195	S100A11	SP4 weeks vs SP16 weeks
ENSOARG00000011488	-1.73131	1.95833	0.00044225	0.0337195	0	SP4 weeks vs SP16 weeks
ENSOARG00000007483	1.59657	1.89266	0.00044225	0.0337195	INF2	SP4 weeks vs SP16 weeks
ENSOARG00000017679	-0.571874	8.07664	0.000444605	0.0337399	FTH1	SP4 weeks vs SP16 weeks
ENSOARG00000005903	-0.968842	3.31931	0.000449113	0.0337795	NPSR1	SP4 weeks vs SP16 weeks
ENSOARG00000012748	1.15751	2.8586	0.000449307	0.0337795	GPNMB	SP4 weeks vs SP16 weeks
ENSOARG00000019234	0.863945	3.77822	0.000453596	0.0339441	MFNG	SP4 weeks vs SP16 weeks
ENSOARG00000003096	0.980937	3.21424	0.000466309	0.0347302	FBXL18	SP4 weeks vs SP16 weeks
ENSOARG00000014866	-0.936728	3.62053	0.000468398	0.0347302	FAS	SP4 weeks vs SP16 weeks
ENSOARG00000013357	1.0547	2.93153	0.000470645	0.0347375	RAPGEFL1	SP4 weeks vs SP16 weeks
ENSOARG00000011916	-0.666525	5.41569	0.000475032	0.0349019	0	SP4 weeks vs SP16 weeks
ENSOARG00000015012	-1.19797	2.74	0.000483465	0.0352015	0	SP4 weeks vs SP16 weeks
ENSOARG00000000429	1.17322	2.6839	0.000483465	0.0352015	MROH6	SP4 weeks vs SP16 weeks
ENSOARG00000013344	-1.0506	2.99176	0.000490448	0.0355498	0	SP4 weeks vs SP16 weeks
ENSOARG00000014158	-0.903124	3.34028	0.000498422	0.035592	AKIP1	SP4 weeks vs SP16 weeks
ENSOARG00000014330	0.850801	3.872	0.000498749	0.035592	ADAMTSL3	SP4 weeks vs SP16 weeks
ENSOARG00000017250	1.7156	1.73283	0.000499839	0.035592	BHMT	SP4 weeks vs SP16 weeks
ENSOARG00000000765	1.66659	1.78395	0.000499839	0.035592	0	SP4 weeks vs SP16 weeks
ENSOARG00000019428	0.808062	4.07951	0.000505288	0.0358222	KCNC4	SP4 weeks vs SP16 weeks
ENSOARG00000008924	-0.714922	4.60426	0.000528254	0.0371281	NCAN	SP4 weeks vs SP16 weeks
ENSOARG00000013710	-0.597856	6.57189	0.000528436	0.0371281	0	SP4 weeks vs SP16 weeks
ENSOARG00000017179	1.02574	3.25367	0.000532108	0.0371281	FAM83F	SP4 weeks vs SP16 weeks
ENSOARG00000018144	0.804142	4.2499	0.000532896	0.0371281	SNED1	SP4 weeks vs SP16 weeks
ENSOARG00000017634	-0.957985	3.53393	0.00053616	0.0371952	SLC25A17	SP4 weeks vs SP16 weeks
ENSOARG00000016449	-0.627554	6.09378	0.000542002	0.0374398	0	SP4 weeks vs SP16 weeks
ENSOARG00000022624	0.664201	5.09549	0.000556246	0.0382603	SNORA74	SP4 weeks vs SP16 weeks
ENSOARG00000020032	0.981943	3.43375	0.000574785	0.0391959	0	SP4 weeks vs SP16 weeks
ENSOARG00000014814	0.854544	3.89147	0.000574805	0.0391959	ACTB	SP4 weeks vs SP16 weeks
ENSOARG00000012117	0.611858	6.22835	0.000578229	0.0391959	RAB11FIP3	SP4 weeks vs SP16 weeks
ENSOARG00000019935	-0.556259	8.46913	0.000579548	0.0391959	0	SP4 weeks vs SP16 weeks
ENSOARG00000007340	-1.81722	1.57391	0.000584001	0.0393325	SYCE1L	SP4 weeks vs SP16 weeks
ENSOARG00000004967	0.905863	3.52065	0.000586548	0.0393401	DOK6	SP4 weeks vs SP16 weeks
ENSOARG00000007553	0.70836	4.81029	0.000595005	0.0397424	PLBD2	SP4 weeks vs SP16 weeks
ENSOARG00000016806	0.943319	3.30267	0.000600472	0.0399425	ASPA	SP4 weeks vs SP16 weeks
ENSOARG00000000851	0.763216	4.41696	0.000609811	0.0403975	GPR124	SP4 weeks vs SP16 weeks
ENSOARG00000016483	0.981882	3.38983	0.000616991	0.0407063	MAPK15	SP4 weeks vs SP16 weeks
ENSOARG00000020157	0.652485	5.57794	0.000629136	0.0413389	0	SP4 weeks vs SP16 weeks
ENSOARG00000009137	-0.538924	10.5831	0.000648048	0.0424091	PRL	SP4 weeks vs SP16 weeks
ENSOARG00000011291	-0.700411	4.96992	0.000656598	0.0427954	RPL13	SP4 weeks vs SP16 weeks
ENSOARG00000011164	-1.49667	1.88875	0.000676132	0.0438916	0	SP4 weeks vs SP16 weeks
ENSOARG00000006499	-0.691732	4.93844	0.0006928	0.0447937	FILIP1	SP4 weeks vs SP16 weeks
ENSOARG00000018247	-0.569472	7.44532	0.00069643	0.044849	POMC	SP4 weeks vs SP16 weeks
ENSOARG00000020127	5.56211	7.34928	3.86857e-107	6.15838e-103	TSHB	SP16 weeks vs LP4 weeks
ENSOARG00000007112	4.04053	5.30107	3.97073e-52	3.1605e-48	VMO1	SP16 weeks vs LP4 weeks
ENSOARG00000021530	3.38592	6.62603	2.19349e-51	1.16394e-47	SNORA5	SP16 weeks vs LP4 weeks
ENSOARG00000023381	4.2844	4.84188	8.86115e-49	3.52651e-45	SNORA15	SP16 weeks vs LP4 weeks
ENSOARG00000013932	-4.13405	5.62985	1.03173e-45	3.28484e-42	GH1	SP16 weeks vs LP4 weeks
ENSOARG00000000618	3.47241	5.62894	1.99625e-44	5.29637e-41	DCT	SP16 weeks vs LP4 weeks
ENSOARG00000022838	3.5004	5.30552	5.35372e-43	1.21751e-39	SNORA40	SP16 weeks vs LP4 weeks
ENSOARG00000022315	2.5136	11.7241	2.62924e-37	5.23185e-34	SNORA63	SP16 weeks vs LP4 weeks
ENSOARG00000009137	-2.71388	9.5643	1.83838e-36	3.25169e-33	PRL	SP16 weeks vs LP4 weeks
ENSOARG00000024457	2.78159	6.25011	3.38709e-36	5.39191e-33	SNORA68	SP16 weeks vs LP4 weeks
ENSOARG00000023258	2.61314	7.26123	4.8508e-36	7.01998e-33	SNORA2	SP16 weeks vs LP4 weeks
ENSOARG00000022778	2.94898	5.45264	7.3201e-35	9.71073e-32	SNORA54	SP16 weeks vs LP4 weeks
ENSOARG00000022390	2.40936	7.98232	1.29053e-32	1.5803e-29	SNORD97	SP16 weeks vs LP4 weeks
ENSOARG00000024302	2.59473	6.29279	1.60277e-32	1.82246e-29	SNORD22	SP16 weeks vs LP4 weeks
ENSOARG00000021387	3.21921	4.62466	3.27235e-32	3.47283e-29	SNORA46	SP16 weeks vs LP4 weeks
ENSOARG00000024877	2.62022	5.98898	1.55676e-31	1.54888e-28	SNORD15	SP16 weeks vs LP4 weeks
ENSOARG00000023742	2.94778	4.94282	1.12658e-30	1.05495e-27	SNORA79	SP16 weeks vs LP4 weeks
ENSOARG00000021301	2.984	4.74636	2.87808e-30	2.54534e-27	SNORA70	SP16 weeks vs LP4 weeks
ENSOARG00000024699	2.25996	8.09926	1.36459e-29	1.14331e-26	SNORA48	SP16 weeks vs LP4 weeks
ENSOARG00000020436	2.53507	5.86664	3.72187e-29	2.96242e-26	SLCO1C1	SP16 weeks vs LP4 weeks
ENSOARG00000024771	2.36654	6.36447	4.00242e-28	3.03403e-25	SNORD15	SP16 weeks vs LP4 weeks
ENSOARG00000024124	2.38983	6.07602	1.5787e-27	1.14233e-24	SNORD10	SP16 weeks vs LP4 weeks
ENSOARG00000011488	4.05839	3.47914	2.70696e-27	1.87357e-24	0	SP16 weeks vs LP4 weeks
ENSOARG00000018875	2.37966	6.07909	3.81184e-27	2.52836e-24	LRRC17	SP16 weeks vs LP4 weeks
ENSOARG00000021402	2.95022	4.35974	4.56722e-26	2.90822e-23	SNORA40	SP16 weeks vs LP4 weeks
ENSOARG00000023789	2.64897	4.86271	1.20902e-25	7.40248e-23	SNORA70	SP16 weeks vs LP4 weeks
ENSOARG00000021974	2.7192	4.71758	1.33568e-25	7.87505e-23	SNORA17	SP16 weeks vs LP4 weeks
ENSOARG00000021529	2.80296	4.49193	1.68804e-25	9.59711e-23	SNORA51	SP16 weeks vs LP4 weeks
ENSOARG00000023787	2.46077	5.17329	7.12039e-25	3.9086e-22	SNORA64	SP16 weeks vs LP4 weeks
ENSOARG00000018856	2.28748	5.92098	8.81087e-25	4.67534e-22	EZH2	SP16 weeks vs LP4 weeks
ENSOARG00000006942	3.55689	3.56507	1.27088e-24	6.52615e-22	SHH	SP16 weeks vs LP4 weeks
ENSOARG00000022346	2.52934	4.87984	1.71513e-24	8.53225e-22	SNORA70	SP16 weeks vs LP4 weeks
ENSOARG00000022690	2.12922	6.81899	1.8004e-24	8.68504e-22	SNORA71	SP16 weeks vs LP4 weeks
ENSOARG00000022971	2.79243	4.356	2.7686e-24	1.29627e-21	SNORA27	SP16 weeks vs LP4 weeks
ENSOARG00000022211	2.40203	5.20318	3.41914e-24	1.55512e-21	SNORA40	SP16 weeks vs LP4 weeks
ENSOARG00000000465	-2.7563	5.04303	6.44263e-24	2.8489e-21	RELN	SP16 weeks vs LP4 weeks
ENSOARG00000022210	2.49866	4.91042	1.28305e-23	5.52024e-21	SNORD22	SP16 weeks vs LP4 weeks
ENSOARG00000023460	2.02245	7.40848	2.42955e-23	1.01779e-20	SNORA49	SP16 weeks vs LP4 weeks
ENSOARG00000025123	2.73408	4.28053	5.21383e-23	2.12818e-20	SNORA29	SP16 weeks vs LP4 weeks
ENSOARG00000006871	2.06308	6.65337	5.49151e-23	2.18548e-20	GPLD1	SP16 weeks vs LP4 weeks
ENSOARG00000024078	3.13651	3.69131	9.48998e-23	3.68466e-20	SNORA13	SP16 weeks vs LP4 weeks
ENSOARG00000022791	2.44679	4.77696	1.43206e-22	5.42784e-20	SNORA70	SP16 weeks vs LP4 weeks
ENSOARG00000023896	2.3334	5.1068	1.75665e-22	6.5033e-20	SNORA17	SP16 weeks vs LP4 weeks
ENSOARG00000021514	2.55014	4.52856	2.26802e-22	8.20561e-20	SNORD22	SP16 weeks vs LP4 weeks
ENSOARG00000022030	2.31836	5.12279	3.3361e-22	1.18017e-19	SNORD15	SP16 weeks vs LP4 weeks
ENSOARG00000024907	2.30556	4.97303	2.05029e-21	7.09533e-19	SNORA70	SP16 weeks vs LP4 weeks
ENSOARG00000012583	-2.19875	6.20264	3.47369e-21	1.17655e-18	LHB	SP16 weeks vs LP4 weeks
ENSOARG00000021577	2.78175	3.92174	8.08684e-21	2.68197e-18	SNORA35	SP16 weeks vs LP4 weeks
ENSOARG00000023987	1.7928	9.89392	3.19044e-20	1.0365e-17	U3	SP16 weeks vs LP4 weeks
ENSOARG00000023190	1.96415	6.27823	3.8159e-20	1.21491e-17	SNORA84	SP16 weeks vs LP4 weeks
ENSOARG00000020225	2.03897	5.70275	1.37769e-19	4.27642e-17	ABCC9	SP16 weeks vs LP4 weeks
ENSOARG00000022170	1.90739	6.42841	1.39691e-19	4.27642e-17	SNORA48	SP16 weeks vs LP4 weeks
ENSOARG00000024899	3.06872	3.43485	1.63678e-19	4.91622e-17	SNORA51	SP16 weeks vs LP4 weeks
ENSOARG00000024490	1.73997	10.8633	2.69157e-19	7.93464e-17	U3	SP16 weeks vs LP4 weeks
ENSOARG00000021884	1.7721	7.68524	6.75985e-19	1.95655e-16	SNORA12	SP16 weeks vs LP4 weeks
ENSOARG00000023747	2.59311	3.83522	1.44728e-18	4.11416e-16	SNORA70	SP16 weeks vs LP4 weeks
ENSOARG00000004847	-2.10812	5.75615	1.72745e-18	4.82443e-16	PDE10A	SP16 weeks vs LP4 weeks
ENSOARG00000009469	-2.56634	4.28479	1.14689e-17	3.14781e-15	NOV	SP16 weeks vs LP4 weeks
ENSOARG00000011630	3.08364	3.26481	1.22754e-17	3.31208e-15	SYNPR	SP16 weeks vs LP4 weeks
ENSOARG00000010858	1.77558	6.46236	2.10224e-17	5.57759e-15	VGF	SP16 weeks vs LP4 weeks
ENSOARG00000022714	2.10846	4.5906	2.44555e-17	6.38209e-15	SCARNA1	SP16 weeks vs LP4 weeks
ENSOARG00000011827	-3.07968	3.58967	3.38844e-17	8.70009e-15	SLC6A13	SP16 weeks vs LP4 weeks
ENSOARG00000010811	-2.43425	4.4456	3.51178e-17	8.87364e-15	RANBP3L	SP16 weeks vs LP4 weeks
ENSOARG00000023942	1.62601	10.4148	4.67789e-17	1.16355e-14	SNORA73	SP16 weeks vs LP4 weeks
ENSOARG00000023130	2.10198	4.57344	7.75234e-17	1.89861e-14	SNORA42	SP16 weeks vs LP4 weeks
ENSOARG00000018841	2.01954	4.79637	1.61259e-16	3.88951e-14	0	SP16 weeks vs LP4 weeks
ENSOARG00000022749	2.14535	4.29967	4.94529e-16	1.17499e-13	SNORA14	SP16 weeks vs LP4 weeks
ENSOARG00000023164	1.84588	5.10372	2.20986e-15	5.17334e-13	SNORD94	SP16 weeks vs LP4 weeks
ENSOARG00000003263	1.6041	7.22621	2.2714e-15	5.24035e-13	FAM129A	SP16 weeks vs LP4 weeks
ENSOARG00000022353	1.75276	5.50068	5.83848e-15	1.32775e-12	SNORA8	SP16 weeks vs LP4 weeks
ENSOARG00000015425	-1.80624	5.89118	6.34768e-15	1.42322e-12	FSHB	SP16 weeks vs LP4 weeks
ENSOARG00000002744	2.87613	2.93301	6.62098e-15	1.46388e-12	0	SP16 weeks vs LP4 weeks
ENSOARG00000024654	2.24931	3.77249	1.72094e-14	3.75283e-12	SNORA52	SP16 weeks vs LP4 weeks
ENSOARG00000017153	-3.03387	3.1753	3.43417e-14	7.38765e-12	EPHA3	SP16 weeks vs LP4 weeks
ENSOARG00000022732	1.47771	8.55107	4.48472e-14	9.51897e-12	SCARNA21	SP16 weeks vs LP4 weeks
ENSOARG00000023766	2.59184	3.12716	1.46959e-13	3.07822e-11	SNORA28	SP16 weeks vs LP4 weeks
ENSOARG00000022887	1.44172	8.36919	1.9275e-13	3.98493e-11	SCARNA13	SP16 weeks vs LP4 weeks
ENSOARG00000019042	-1.93138	4.73754	3.08832e-13	6.30295e-11	BMP3	SP16 weeks vs LP4 weeks
ENSOARG00000002802	1.58533	5.72045	4.83441e-13	9.74164e-11	DIO2	SP16 weeks vs LP4 weeks
ENSOARG00000022082	1.46397	6.90166	6.34782e-13	1.26314e-10	SNORA23	SP16 weeks vs LP4 weeks
ENSOARG00000015536	-1.71501	5.35159	1.21086e-12	2.37971e-10	CEMIP	SP16 weeks vs LP4 weeks
ENSOARG00000014253	-2.36279	3.63795	2.33831e-12	4.53946e-10	SLC7A11	SP16 weeks vs LP4 weeks
ENSOARG00000017552	-1.56409	6.13741	3.21248e-12	6.16137e-10	DSP	SP16 weeks vs LP4 weeks
ENSOARG00000011981	-1.89179	4.4925	3.96899e-12	7.52171e-10	FAM122B	SP16 weeks vs LP4 weeks
ENSOARG00000023197	2.32393	3.21872	4.09381e-12	7.66698e-10	SNORA21	SP16 weeks vs LP4 weeks
ENSOARG00000017073	-3.59846	2.56804	4.81377e-12	8.9105e-10	GJB6	SP16 weeks vs LP4 weeks
ENSOARG00000021814	1.88046	3.92148	1.07803e-11	1.97254e-09	SNORA12	SP16 weeks vs LP4 weeks
ENSOARG00000009753	2.20796	3.30587	1.26854e-11	2.29476e-09	KAL1	SP16 weeks vs LP4 weeks
ENSOARG00000001914	1.46688	5.67173	2.10624e-11	3.76734e-09	ABCG2	SP16 weeks vs LP4 weeks
ENSOARG00000023448	2.10356	3.38121	3.39744e-11	6.00932e-09	SNORA5	SP16 weeks vs LP4 weeks
ENSOARG00000003288	2.28591	3.16999	4.36127e-11	7.62935e-09	MAOB	SP16 weeks vs LP4 weeks
ENSOARG00000002590	-1.77998	4.46101	4.43524e-11	7.67441e-09	OST	SP16 weeks vs LP4 weeks
ENSOARG00000019354	2.05165	3.35617	4.5909e-11	7.85834e-09	SLC7A8	SP16 weeks vs LP4 weeks
ENSOARG00000009423	-1.83837	4.25735	4.85847e-11	8.22788e-09	SLC13A4	SP16 weeks vs LP4 weeks
ENSOARG00000023157	2.02902	3.45722	6.06062e-11	1.01557e-08	SNORA51	SP16 weeks vs LP4 weeks
ENSOARG00000025010	1.77368	4.05794	6.39125e-11	1.05982e-08	SNORA63	SP16 weeks vs LP4 weeks
ENSOARG00000021341	2.27556	2.99354	1.60114e-10	2.62768e-08	SNORA30	SP16 weeks vs LP4 weeks
ENSOARG00000022624	1.33789	6.02707	2.67877e-10	4.35137e-08	SNORA74	SP16 weeks vs LP4 weeks
ENSOARG00000000386	-2.91134	2.57293	2.7841e-10	4.47677e-08	SLC22A6	SP16 weeks vs LP4 weeks
ENSOARG00000017599	1.24324	7.85198	3.08243e-10	4.90692e-08	PCSK1	SP16 weeks vs LP4 weeks
ENSOARG00000022153	1.80708	3.70576	3.60522e-10	5.68233e-08	SNORA38	SP16 weeks vs LP4 weeks
ENSOARG00000009168	2.02846	3.13127	8.41136e-10	1.31275e-07	PTPN5	SP16 weeks vs LP4 weeks
ENSOARG00000023159	1.34637	5.52274	9.3565e-10	1.44608e-07	snoU2_19	SP16 weeks vs LP4 weeks
ENSOARG00000013347	-1.22991	10.0153	9.6987e-10	1.48455e-07	CHGA	SP16 weeks vs LP4 weeks
ENSOARG00000015632	1.18918	8.71116	1.08778e-09	1.64917e-07	VCAN	SP16 weeks vs LP4 weeks
ENSOARG00000008297	-1.272	7.42704	1.12944e-09	1.69619e-07	ATP1A2	SP16 weeks vs LP4 weeks
ENSOARG00000007526	-1.75358	4.09155	1.19181e-09	1.77313e-07	GNRHR	SP16 weeks vs LP4 weeks
ENSOARG00000013407	1.22256	6.9975	1.52302e-09	2.24491e-07	ST18	SP16 weeks vs LP4 weeks
ENSOARG00000020356	-1.53339	4.82093	1.65198e-09	2.41264e-07	SPAG17	SP16 weeks vs LP4 weeks
ENSOARG00000022206	1.41221	4.91538	1.89369e-09	2.74051e-07	SNORA57	SP16 weeks vs LP4 weeks
ENSOARG00000005956	1.59595	4.11132	2.40684e-09	3.45176e-07	KCNH7	SP16 weeks vs LP4 weeks
ENSOARG00000015223	-2.35417	2.91189	2.62502e-09	3.73104e-07	SLC16A12	SP16 weeks vs LP4 weeks
ENSOARG00000014847	1.29819	5.65481	3.45892e-09	4.87279e-07	FBXL21	SP16 weeks vs LP4 weeks
ENSOARG00000013390	1.96215	3.02855	4.7635e-09	6.65177e-07	GIPC2	SP16 weeks vs LP4 weeks
ENSOARG00000024753	1.12713	8.75635	7.02598e-09	9.72579e-07	U1	SP16 weeks vs LP4 weeks
ENSOARG00000006140	-1.28543	6.07373	7.3631e-09	1.01046e-06	SLC26A2	SP16 weeks vs LP4 weeks
ENSOARG00000018528	-1.75089	3.79845	7.82167e-09	1.06422e-06	TGM2	SP16 weeks vs LP4 weeks
ENSOARG00000023308	1.36626	4.87307	8.56803e-09	1.15589e-06	SCARNA16	SP16 weeks vs LP4 weeks
ENSOARG00000003932	-1.40017	5.04557	1.17125e-08	1.56682e-06	RET	SP16 weeks vs LP4 weeks
ENSOARG00000023950	1.45139	4.30659	1.22965e-08	1.63124e-06	U1	SP16 weeks vs LP4 weeks
ENSOARG00000022840	1.08098	13.4597	1.71606e-08	2.25768e-06	RNase_MRP	SP16 weeks vs LP4 weeks
ENSOARG00000011470	-2.23288	2.90522	1.94759e-08	2.54129e-06	RPE65	SP16 weeks vs LP4 weeks
ENSOARG00000022982	1.08037	9.64727	2.26736e-08	2.93448e-06	snoU85	SP16 weeks vs LP4 weeks
ENSOARG00000008845	-1.29065	5.5259	2.30609e-08	2.96053e-06	FAT2	SP16 weeks vs LP4 weeks
ENSOARG00000012464	2.68073	2.17658	2.61426e-08	3.32931e-06	GPR139	SP16 weeks vs LP4 weeks
ENSOARG00000000794	-4.51239	1.68169	3.51545e-08	4.44147e-06	CRABP1	SP16 weeks vs LP4 weeks
ENSOARG00000018891	1.27036	5.04717	4.29599e-08	5.38487e-06	TBC1D8B	SP16 weeks vs LP4 weeks
ENSOARG00000010135	1.30309	4.77185	4.37845e-08	5.44536e-06	F5	SP16 weeks vs LP4 weeks
ENSOARG00000003426	-1.10718	8.54829	4.66378e-08	5.75525e-06	0	SP16 weeks vs LP4 weeks
ENSOARG00000001637	-1.58723	3.93811	5.91459e-08	7.24264e-06	FMOD	SP16 weeks vs LP4 weeks
ENSOARG00000018143	-2.57226	2.31417	7.22425e-08	8.77884e-06	SLC47A1	SP16 weeks vs LP4 weeks
ENSOARG00000009958	1.13767	6.03693	7.45856e-08	8.99492e-06	NEFM	SP16 weeks vs LP4 weeks
ENSOARG00000009082	-2.88955	2.22226	7.71674e-08	9.2363e-06	SLC13A3	SP16 weeks vs LP4 weeks
ENSOARG00000022806	1.03624	9.84775	7.86522e-08	9.34376e-06	U1	SP16 weeks vs LP4 weeks
ENSOARG00000008353	1.28159	4.70253	8.95244e-08	1.05566e-05	0	SP16 weeks vs LP4 weeks
ENSOARG00000000517	-1.45503	4.31885	9.40963e-08	1.10141e-05	GPR56	SP16 weeks vs LP4 weeks
ENSOARG00000023485	1.0274	9.82747	1.01584e-07	1.18037e-05	U1	SP16 weeks vs LP4 weeks
ENSOARG00000007089	2.44824	2.11495	1.10178e-07	1.27096e-05	RD3L	SP16 weeks vs LP4 weeks
ENSOARG00000015818	1.33718	4.45215	1.29878e-07	1.48743e-05	LMO7	SP16 weeks vs LP4 weeks
ENSOARG00000004619	3.50949	1.49479	1.32215e-07	1.50338e-05	TAC1	SP16 weeks vs LP4 weeks
ENSOARG00000020651	-1.61962	3.70245	1.40672e-07	1.58819e-05	PTPRO	SP16 weeks vs LP4 weeks
ENSOARG00000005903	-3.01633	2.12001	1.62459e-07	1.82126e-05	NPSR1	SP16 weeks vs LP4 weeks
ENSOARG00000022422	1.03226	7.84048	1.66965e-07	1.85868e-05	SNORA53	SP16 weeks vs LP4 weeks
ENSOARG00000002586	-1.22806	5.25057	1.91171e-07	2.11337e-05	APOA1	SP16 weeks vs LP4 weeks
ENSOARG00000004732	-1.32352	4.71828	1.9782e-07	2.17179e-05	DCC	SP16 weeks vs LP4 weeks
ENSOARG00000016880	-2.5982	2.18034	2.16683e-07	2.35459e-05	OSR1	SP16 weeks vs LP4 weeks
ENSOARG00000021400	0.998564	10.1973	2.17429e-07	2.35459e-05	U1	SP16 weeks vs LP4 weeks
ENSOARG00000006329	1.03268	7.34264	2.22233e-07	2.39036e-05	RP9	SP16 weeks vs LP4 weeks
ENSOARG00000001551	1.22986	4.79247	2.2692e-07	2.42439e-05	BCHE	SP16 weeks vs LP4 weeks
ENSOARG00000007257	1.20729	4.91133	2.7465e-07	2.91477e-05	COL25A1	SP16 weeks vs LP4 weeks
ENSOARG00000024428	2.51108	2.06067	2.87145e-07	3.02719e-05	SNORA42	SP16 weeks vs LP4 weeks
ENSOARG00000008614	-2.19118	2.61351	2.9004e-07	3.03759e-05	PHLDB3	SP16 weeks vs LP4 weeks
ENSOARG00000024649	1.60425	3.33791	2.98111e-07	3.10172e-05	SNORA23	SP16 weeks vs LP4 weeks
ENSOARG00000024829	0.985924	9.8848	3.19631e-07	3.30402e-05	U1	SP16 weeks vs LP4 weeks
ENSOARG00000024559	0.977497	10.0094	3.96002e-07	4.06706e-05	U1	SP16 weeks vs LP4 weeks
ENSOARG00000022385	1.72364	2.92695	4.07829e-07	4.16169e-05	SNORD36	SP16 weeks vs LP4 weeks
ENSOARG00000022133	2.12279	2.41786	4.35855e-07	4.41934e-05	SNORA64	SP16 weeks vs LP4 weeks
ENSOARG00000024730	0.974257	9.81796	4.43463e-07	4.46803e-05	U1	SP16 weeks vs LP4 weeks
ENSOARG00000019884	0.996313	7.76506	4.55346e-07	4.5589e-05	CNTN1	SP16 weeks vs LP4 weeks
ENSOARG00000023800	0.969422	9.84687	5.03326e-07	5.00778e-05	U1	SP16 weeks vs LP4 weeks
ENSOARG00000020269	1.32551	4.0968	5.23013e-07	5.17134e-05	0	SP16 weeks vs LP4 weeks
ENSOARG00000009253	1.09699	5.61742	5.61693e-07	5.5195e-05	0	SP16 weeks vs LP4 weeks
ENSOARG00000003275	-2.23611	2.44167	5.80637e-07	5.67065e-05	WFIKKN2	SP16 weeks vs LP4 weeks
ENSOARG00000025085	0.961421	10.024	6.10237e-07	5.92339e-05	U1	SP16 weeks vs LP4 weeks
ENSOARG00000022467	1.48078	3.48384	7.30853e-07	7.05118e-05	SNORA76	SP16 weeks vs LP4 weeks
ENSOARG00000022549	0.947556	10.0076	8.8195e-07	8.45769e-05	U1	SP16 weeks vs LP4 weeks
ENSOARG00000011375	1.82468	2.63316	1.04866e-06	9.9962e-05	BVES	SP16 weeks vs LP4 weeks
ENSOARG00000023279	0.939768	10.0259	1.08118e-06	0.000102449	U1	SP16 weeks vs LP4 weeks
ENSOARG00000024085	0.934316	10.5554	1.19133e-06	0.000112049	U1	SP16 weeks vs LP4 weeks
ENSOARG00000018916	-1.63198	3.39182	1.19658e-06	0.000112049	MYH15	SP16 weeks vs LP4 weeks
ENSOARG00000021253	1.43462	3.57273	1.20961e-06	0.000112516	SCARNA17	SP16 weeks vs LP4 weeks
ENSOARG00000019510	1.34763	3.78374	1.2157e-06	0.000112516	RPS26	SP16 weeks vs LP4 weeks
ENSOARG00000002194	-1.00558	7.30246	1.2504e-06	0.000115058	BHLHB9	SP16 weeks vs LP4 weeks
ENSOARG00000006455	1.11977	4.94283	1.57276e-06	0.000143889	CPNE9	SP16 weeks vs LP4 weeks
ENSOARG00000021024	1.90394	2.46155	1.72082e-06	0.000156535	SLC12A1	SP16 weeks vs LP4 weeks
ENSOARG00000010855	1.28385	3.95843	1.86844e-06	0.000168998	KL	SP16 weeks vs LP4 weeks
ENSOARG00000015343	0.957256	7.08042	1.90668e-06	0.000171483	GNPTAB	SP16 weeks vs LP4 weeks
ENSOARG00000025105	1.72565	2.76607	2.19203e-06	0.000194944	SNORA21	SP16 weeks vs LP4 weeks
ENSOARG00000024909	1.68175	2.77563	2.19203e-06	0.000194944	SNORA79	SP16 weeks vs LP4 weeks
ENSOARG00000004942	-1.60386	3.28308	2.29933e-06	0.00020335	KCNT1	SP16 weeks vs LP4 weeks
ENSOARG00000014301	1.49741	3.26795	2.42129e-06	0.000212953	KCTD16	SP16 weeks vs LP4 weeks
ENSOARG00000000021	0.967688	6.57335	2.55759e-06	0.000223704	MT-ATP8	SP16 weeks vs LP4 weeks
ENSOARG00000014860	0.925083	7.91495	2.59488e-06	0.000225726	ZNF518A	SP16 weeks vs LP4 weeks
ENSOARG00000009673	1.00081	5.89843	2.73847e-06	0.000236922	FMR1	SP16 weeks vs LP4 weeks
ENSOARG00000022934	1.5021	3.28109	2.75855e-06	0.000237369	SCARNA18	SP16 weeks vs LP4 weeks
ENSOARG00000023651	1.14956	4.59304	2.85019e-06	0.000243936	SNORA7	SP16 weeks vs LP4 weeks
ENSOARG00000013280	-1.96005	2.53206	2.88375e-06	0.000245489	KCNJ5	SP16 weeks vs LP4 weeks
ENSOARG00000007029	0.996182	5.89226	3.17725e-06	0.000269035	SPOCK2	SP16 weeks vs LP4 weeks
ENSOARG00000013796	-1.44884	3.43829	4.329e-06	0.000364621	TYRP1	SP16 weeks vs LP4 weeks
ENSOARG00000012837	1.14461	4.38885	4.41951e-06	0.000370285	ST6GALNAC5	SP16 weeks vs LP4 weeks
ENSOARG00000015109	-1.25211	4.20561	4.78293e-06	0.000398636	SEMA3D	SP16 weeks vs LP4 weeks
ENSOARG00000000556	-3.11836	1.65875	5.34311e-06	0.000443005	SLC22A8	SP16 weeks vs LP4 weeks
ENSOARG00000019622	1.03627	5.10008	5.75815e-06	0.000474943	NELL2	SP16 weeks vs LP4 weeks
ENSOARG00000015746	-0.996082	6.02432	5.89315e-06	0.000483073	RIMBP2	SP16 weeks vs LP4 weeks
ENSOARG00000024045	1.58645	2.74511	5.91741e-06	0.000483073	0	SP16 weeks vs LP4 weeks
ENSOARG00000020256	-2.69745	1.8839	5.9596e-06	0.000484035	SMCO3	SP16 weeks vs LP4 weeks
ENSOARG00000007877	1.12011	4.43436	6.16141e-06	0.000497885	C1orf168	SP16 weeks vs LP4 weeks
ENSOARG00000003744	1.20538	4.02698	6.33447e-06	0.000509285	0	SP16 weeks vs LP4 weeks
ENSOARG00000001415	-0.943177	6.97152	6.82128e-06	0.000545668	DCHS2	SP16 weeks vs LP4 weeks
ENSOARG00000021834	1.31392	3.58832	6.87425e-06	0.000547156	SCARNA18	SP16 weeks vs LP4 weeks
ENSOARG00000022409	1.56683	2.87379	7.22131e-06	0.000571921	U11	SP16 weeks vs LP4 weeks
ENSOARG00000020063	1.18141	4.08934	7.50563e-06	0.000591496	HIST1H1D	SP16 weeks vs LP4 weeks
ENSOARG00000024348	1.11012	4.42061	7.66454e-06	0.000601044	SNORA57	SP16 weeks vs LP4 weeks
ENSOARG00000017240	1.30656	3.56827	7.76971e-06	0.000606304	HECW1	SP16 weeks vs LP4 weeks
ENSOARG00000014685	-1.13907	4.57916	8.13799e-06	0.000631945	SLC2A12	SP16 weeks vs LP4 weeks
ENSOARG00000024536	1.99048	2.0968	8.63097e-06	0.000666973	SNORA63	SP16 weeks vs LP4 weeks
ENSOARG00000017671	-1.40647	3.48027	9.16108e-06	0.000704518	RAB26	SP16 weeks vs LP4 weeks
ENSOARG00000007837	1.80607	2.33056	9.41321e-06	0.00071911	PGR	SP16 weeks vs LP4 weeks
ENSOARG00000003419	0.930351	6.09862	9.44118e-06	0.00071911	STK32A	SP16 weeks vs LP4 weeks
ENSOARG00000020059	1.03797	4.96186	1.01121e-05	0.000766549	0	SP16 weeks vs LP4 weeks
ENSOARG00000024363	1.71569	2.50214	1.06301e-05	0.000801994	SNORA42	SP16 weeks vs LP4 weeks
ENSOARG00000020795	-1.32571	3.77825	1.07323e-05	0.000805885	CIART	SP16 weeks vs LP4 weeks
ENSOARG00000013375	-1.22093	4.10574	1.08635e-05	0.000811906	C2CD2L	SP16 weeks vs LP4 weeks
ENSOARG00000019779	1.39719	3.25765	1.10044e-05	0.000818594	ARNTL2	SP16 weeks vs LP4 weeks
ENSOARG00000017115	0.867787	7.78154	1.10777e-05	0.000820212	LAPTM4A	SP16 weeks vs LP4 weeks
ENSOARG00000001842	-2.05626	2.19818	1.16737e-05	0.000858928	OTOL1	SP16 weeks vs LP4 weeks
ENSOARG00000009143	-1.91191	2.4086	1.17085e-05	0.000858928	0	SP16 weeks vs LP4 weeks
ENSOARG00000009322	0.901919	6.49371	1.21247e-05	0.000885379	ARAP2	SP16 weeks vs LP4 weeks
ENSOARG00000004212	-1.42023	3.27091	1.38385e-05	0.00100592	WDR86	SP16 weeks vs LP4 weeks
ENSOARG00000012241	-1.29703	3.69812	1.4227e-05	0.00102945	ADAM12	SP16 weeks vs LP4 weeks
ENSOARG00000022961	-2.63586	1.84307	1.76315e-05	0.00127002	U6	SP16 weeks vs LP4 weeks
ENSOARG00000022259	2.03445	1.95444	1.78679e-05	0.00128126	0	SP16 weeks vs LP4 weeks
ENSOARG00000019316	1.50829	2.78562	1.82907e-05	0.00130569	OMYHCS	SP16 weeks vs LP4 weeks
ENSOARG00000003501	0.882991	6.58348	1.8441e-05	0.00131054	PDK4	SP16 weeks vs LP4 weeks
ENSOARG00000013344	1.40491	3.04496	1.88262e-05	0.00133197	0	SP16 weeks vs LP4 weeks
ENSOARG00000004925	2.66055	1.43269	2.19971e-05	0.00154944	MYPN	SP16 weeks vs LP4 weeks
ENSOARG00000006427	1.01435	4.73794	2.29076e-05	0.00160646	PLXNA4	SP16 weeks vs LP4 weeks
ENSOARG00000003006	-1.31922	3.54651	2.58149e-05	0.0018024	AGRP	SP16 weeks vs LP4 weeks
ENSOARG00000012585	-2.29988	1.96891	2.89618e-05	0.00201329	0	SP16 weeks vs LP4 weeks
ENSOARG00000010949	-2.14067	2.14302	2.95795e-05	0.00204729	C1orf110	SP16 weeks vs LP4 weeks
ENSOARG00000015510	-0.978976	5.17693	3.26685e-05	0.0022513	TSR3	SP16 weeks vs LP4 weeks
ENSOARG00000024158	1.21838	3.56641	3.52724e-05	0.00242026	snopsi28S-3327	SP16 weeks vs LP4 weeks
ENSOARG00000009214	1.24532	3.42016	3.58863e-05	0.00245182	0	SP16 weeks vs LP4 weeks
ENSOARG00000003388	1.00959	4.60783	3.63974e-05	0.00247611	KLHL41	SP16 weeks vs LP4 weeks
ENSOARG00000014461	1.70373	2.33073	3.70332e-05	0.00250864	COL24A1	SP16 weeks vs LP4 weeks
ENSOARG00000020996	0.978803	4.81678	3.94681e-05	0.00266226	ATP8B4	SP16 weeks vs LP4 weeks
ENSOARG00000002754	-1.92195	2.10798	4.02896e-05	0.0027062	PTX3	SP16 weeks vs LP4 weeks
ENSOARG00000023140	0.95835	4.87184	4.13268e-05	0.00276421	SNORD113	SP16 weeks vs LP4 weeks
ENSOARG00000006686	1.10928	3.94422	4.21232e-05	0.00280568	PI4K2B	SP16 weeks vs LP4 weeks
ENSOARG00000024776	0.795323	8.68744	4.33886e-05	0.00287793	U1	SP16 weeks vs LP4 weeks
ENSOARG00000024950	1.43932	2.75224	4.61836e-05	0.00305061	SNORA41	SP16 weeks vs LP4 weeks
ENSOARG00000018796	-1.22862	3.62374	5.07467e-05	0.00333817	0	SP16 weeks vs LP4 weeks
ENSOARG00000011328	-0.816057	8.20361	5.17216e-05	0.00338303	VIM	SP16 weeks vs LP4 weeks
ENSOARG00000004922	-1.21207	3.74314	5.18538e-05	0.00338303	C16orf89	SP16 weeks vs LP4 weeks
ENSOARG00000001419	1.29481	3.12111	5.47724e-05	0.00355887	TPX2	SP16 weeks vs LP4 weeks
ENSOARG00000009780	0.829722	6.48337	5.59628e-05	0.00362143	0	SP16 weeks vs LP4 weeks
ENSOARG00000009750	0.863579	5.88045	5.71553e-05	0.00368362	NPNT	SP16 weeks vs LP4 weeks
ENSOARG00000018911	-0.898933	5.74844	6.02928e-05	0.00387017	MPER1	SP16 weeks vs LP4 weeks
ENSOARG00000018712	-0.895597	5.78627	6.0822e-05	0.00388845	SGSM1	SP16 weeks vs LP4 weeks
ENSOARG00000000067	0.842911	6.07529	6.21093e-05	0.00395488	0	SP16 weeks vs LP4 weeks
ENSOARG00000014106	0.929267	4.95881	6.31477e-05	0.00400497	SH3GL2	SP16 weeks vs LP4 weeks
ENSOARG00000003571	0.778526	8.67918	6.34363e-05	0.00400731	LYST	SP16 weeks vs LP4 weeks
ENSOARG00000013467	1.19406	3.38394	6.43486e-05	0.00404888	0	SP16 weeks vs LP4 weeks
ENSOARG00000009096	0.81149	6.79814	6.49146e-05	0.00406841	MTUS1	SP16 weeks vs LP4 weeks
ENSOARG00000020993	-1.0297	4.445	6.65697e-05	0.00415343	SELENBP1	SP16 weeks vs LP4 weeks
ENSOARG00000013434	0.830621	6.19041	6.6793e-05	0.00415343	STRADA	SP16 weeks vs LP4 weeks
ENSOARG00000024508	1.03462	4.20081	6.94722e-05	0.00428694	SNORD113	SP16 weeks vs LP4 weeks
ENSOARG00000014296	-0.899998	5.62368	6.94786e-05	0.00428694	KLHDC8B	SP16 weeks vs LP4 weeks
ENSOARG00000014330	-1.13971	3.7842	7.03858e-05	0.00432615	ADAMTSL3	SP16 weeks vs LP4 weeks
ENSOARG00000018398	0.80015	7.08383	7.14069e-05	0.00436123	MMRN1	SP16 weeks vs LP4 weeks
ENSOARG00000005605	-1.46383	2.79383	7.15046e-05	0.00436123	0	SP16 weeks vs LP4 weeks
ENSOARG00000007984	-1.61584	2.59866	7.19338e-05	0.00437067	NR4A2	SP16 weeks vs LP4 weeks
ENSOARG00000009621	-1.21746	3.53107	7.66786e-05	0.00463513	LHFP	SP16 weeks vs LP4 weeks
ENSOARG00000017383	-1.08238	4.17263	7.68687e-05	0.00463513	HTR2C	SP16 weeks vs LP4 weeks
ENSOARG00000018274	0.784357	7.56112	7.73217e-05	0.00464485	SORL1	SP16 weeks vs LP4 weeks
ENSOARG00000002475	-0.788114	8.83224	8.09977e-05	0.00484738	PEG10	SP16 weeks vs LP4 weeks
ENSOARG00000007713	-0.917872	5.28231	8.2224e-05	0.00490234	NAB2	SP16 weeks vs LP4 weeks
ENSOARG00000015428	-0.847766	6.257	8.53128e-05	0.00504843	BAIAP3	SP16 weeks vs LP4 weeks
ENSOARG00000005461	1.26327	3.20525	8.54522e-05	0.00504843	KBTBD12	SP16 weeks vs LP4 weeks
ENSOARG00000018787	1.1334	3.51186	8.56258e-05	0.00504843	NUP62CL	SP16 weeks vs LP4 weeks
ENSOARG00000010769	-2.83426	1.47074	8.73061e-05	0.00512851	CHRM4	SP16 weeks vs LP4 weeks
ENSOARG00000009042	-1.87011	2.07483	0.000101443	0.00593528	0	SP16 weeks vs LP4 weeks
ENSOARG00000006675	1.40571	2.68472	0.000102144	0.00593528	TDRD9	SP16 weeks vs LP4 weeks
ENSOARG00000008688	-1.69317	2.34433	0.000102159	0.00593528	C17orf104	SP16 weeks vs LP4 weeks
ENSOARG00000014717	-0.941016	4.95613	0.000102567	0.00593731	KIAA1462	SP16 weeks vs LP4 weeks
ENSOARG00000005434	-1.19568	3.45488	0.000107924	0.00622477	ZIC1	SP16 weeks vs LP4 weeks
ENSOARG00000014350	1.14171	3.40259	0.000114816	0.00658806	ZNHIT6	SP16 weeks vs LP4 weeks
ENSOARG00000012350	1.40858	2.70721	0.00011505	0.00658806	0	SP16 weeks vs LP4 weeks
ENSOARG00000018591	0.790595	6.51756	0.000119445	0.00681521	COL11A1	SP16 weeks vs LP4 weeks
ENSOARG00000005117	-0.980765	4.478	0.000122159	0.00694519	THBD	SP16 weeks vs LP4 weeks
ENSOARG00000000002	0.734466	14.0312	0.000125203	0.0070929	0	SP16 weeks vs LP4 weeks
ENSOARG00000010729	-0.798181	7.00744	0.000127647	0.00720572	EAAT1	SP16 weeks vs LP4 weeks
ENSOARG00000015651	1.35429	2.7399	0.000128935	0.00725273	DNAH8	SP16 weeks vs LP4 weeks
ENSOARG00000016641	-1.34248	3.09943	0.000129905	0.00728152	0	SP16 weeks vs LP4 weeks
ENSOARG00000013027	-0.959721	4.65399	0.000133075	0.00742597	NR1D1	SP16 weeks vs LP4 weeks
ENSOARG00000016157	1.08239	3.80903	0.000133806	0.00742597	0	SP16 weeks vs LP4 weeks
ENSOARG00000016790	-1.64547	2.31187	0.000133881	0.00742597	COL14A1	SP16 weeks vs LP4 weeks
ENSOARG00000021028	-1.02864	4.21989	0.000139997	0.00769841	CELF3	SP16 weeks vs LP4 weeks
ENSOARG00000018023	-0.873953	5.43374	0.000140147	0.00769841	SLC16A2	SP16 weeks vs LP4 weeks
ENSOARG00000016056	0.784322	6.5031	0.000140244	0.00769841	FBXL3	SP16 weeks vs LP4 weeks
ENSOARG00000001129	-1.07369	3.96168	0.000142034	0.00775535	0	SP16 weeks vs LP4 weeks
ENSOARG00000009324	0.964028	4.36553	0.000142255	0.00775535	PROX1	SP16 weeks vs LP4 weeks
ENSOARG00000013928	-1.60857	2.44957	0.000143517	0.00778081	MMP17	SP16 weeks vs LP4 weeks
ENSOARG00000005908	1.30255	2.76961	0.000143817	0.00778081	ERCC6L	SP16 weeks vs LP4 weeks
ENSOARG00000000968	0.843679	5.383	0.00014423	0.00778081	NMNAT2	SP16 weeks vs LP4 weeks
ENSOARG00000001291	1.02277	4.01728	0.000144677	0.00778081	TMEM35	SP16 weeks vs LP4 weeks
ENSOARG00000022531	0.788371	6.4117	0.000145198	0.00778254	U3	SP16 weeks vs LP4 weeks
ENSOARG00000019839	1.0229	3.72746	0.000167931	0.0089708	PDZRN4	SP16 weeks vs LP4 weeks
ENSOARG00000002706	1.68456	2.13994	0.000171012	0.00910481	ENTPD3	SP16 weeks vs LP4 weeks
ENSOARG00000010536	-0.864129	5.40775	0.000174229	0.00921453	DMTN	SP16 weeks vs LP4 weeks
ENSOARG00000018042	-1.06482	3.93527	0.00017423	0.00921453	KNDC1	SP16 weeks vs LP4 weeks
ENSOARG00000013655	-0.890322	5.05748	0.000193905	0.0102211	MAST3	SP16 weeks vs LP4 weeks
ENSOARG00000017449	-1.892	1.97217	0.000199785	0.0104963	CACNA1S	SP16 weeks vs LP4 weeks
ENSOARG00000009301	-0.802959	6.15817	0.000202838	0.0106216	COLEC12	SP16 weeks vs LP4 weeks
ENSOARG00000015598	-1.01947	4.13062	0.000204566	0.010677	SOX14	SP16 weeks vs LP4 weeks
ENSOARG00000009997	-0.903341	4.81361	0.000205318	0.0106812	SEMA3B	SP16 weeks vs LP4 weeks
ENSOARG00000005038	0.739267	7.3486	0.000207846	0.010715	TNPO1	SP16 weeks vs LP4 weeks
ENSOARG00000020776	-1.38415	2.85126	0.000207986	0.010715	PLBD1	SP16 weeks vs LP4 weeks
ENSOARG00000000612	-1.37773	2.84402	0.000207986	0.010715	PERP	SP16 weeks vs LP4 weeks
ENSOARG00000018247	-0.771521	6.77716	0.000210782	0.010824	POMC	SP16 weeks vs LP4 weeks
ENSOARG00000002091	-1.48801	2.70564	0.000215516	0.0110315	ARMC3	SP16 weeks vs LP4 weeks
ENSOARG00000009912	1.14591	3.3108	0.0002235	0.0114035	PCP4	SP16 weeks vs LP4 weeks
ENSOARG00000004694	1.16955	3.25217	0.000229685	0.0116817	CYB5	SP16 weeks vs LP4 weeks
ENSOARG00000011383	-0.852662	5.28817	0.000231286	0.0117256	WLS	SP16 weeks vs LP4 weeks
ENSOARG00000011156	-1.39637	2.80802	0.000233955	0.0117858	FRMPD4	SP16 weeks vs LP4 weeks
ENSOARG00000011582	-1.36813	2.78377	0.000233955	0.0117858	CYP26B1	SP16 weeks vs LP4 weeks
ENSOARG00000001032	1.09382	3.46951	0.000236633	0.0118831	TMEM229B	SP16 weeks vs LP4 weeks
ENSOARG00000002229	-1.0263	4.02456	0.000238705	0.011941	PTPRU	SP16 weeks vs LP4 weeks
ENSOARG00000010252	-1.42656	2.71647	0.000239284	0.011941	AK9	SP16 weeks vs LP4 weeks
ENSOARG00000017309	3.05578	0.912073	0.000240879	0.011983	DNAJC5B	SP16 weeks vs LP4 weeks
ENSOARG00000002241	-1.50708	2.52307	0.000242766	0.0120392	CSRNP1	SP16 weeks vs LP4 weeks
ENSOARG00000011225	1.1027	3.46924	0.000250076	0.0123632	ACAN	SP16 weeks vs LP4 weeks
ENSOARG00000018144	-0.991877	4.17666	0.000253704	0.0125038	SNED1	SP16 weeks vs LP4 weeks
ENSOARG00000012107	1.04751	3.61293	0.000257947	0.0126736	NEGR1	SP16 weeks vs LP4 weeks
ENSOARG00000013957	1.08422	3.42351	0.000258972	0.0126803	PPEF1	SP16 weeks vs LP4 weeks
ENSOARG00000009559	-1.14897	3.48525	0.000259676	0.0126803	0	SP16 weeks vs LP4 weeks
ENSOARG00000015357	0.825825	5.16172	0.0002632	0.0128131	GABRG1	SP16 weeks vs LP4 weeks
ENSOARG00000017769	-1.01545	4.01715	0.000299337	0.0145279	CITED1	SP16 weeks vs LP4 weeks
ENSOARG00000019513	0.814361	5.18373	0.000308884	0.0149456	GRAMD1C	SP16 weeks vs LP4 weeks
ENSOARG00000007485	1.97293	1.61035	0.000311629	0.0150328	DCDC2	SP16 weeks vs LP4 weeks
ENSOARG00000021781	1.17784	3.05266	0.000315439	0.0151706	0	SP16 weeks vs LP4 weeks
ENSOARG00000008251	-0.889464	4.80569	0.000316522	0.0151769	ATP1A3	SP16 weeks vs LP4 weeks
ENSOARG00000013298	-1.02993	3.82369	0.000317644	0.0151849	OLFML2A	SP16 weeks vs LP4 weeks
ENSOARG00000003043	0.901796	4.40222	0.00032364	0.0154252	GTF2H3	SP16 weeks vs LP4 weeks
ENSOARG00000021410	1.83345	1.74316	0.000328597	0.01558	oar-mir-411b	SP16 weeks vs LP4 weeks
ENSOARG00000001985	-0.862906	5.01157	0.000328846	0.01558	OLFM1	SP16 weeks vs LP4 weeks
ENSOARG00000002463	1.09465	3.4216	0.000334937	0.0158215	LXN	SP16 weeks vs LP4 weeks
ENSOARG00000020071	0.828475	4.94917	0.000336961	0.0158701	0	SP16 weeks vs LP4 weeks
ENSOARG00000000118	-1.55792	2.33634	0.000346927	0.0162913	ARL4D	SP16 weeks vs LP4 weeks
ENSOARG00000003312	1.19393	2.984	0.000349297	0.0163211	DIRAS2	SP16 weeks vs LP4 weeks
ENSOARG00000023986	0.769412	5.83641	0.000349613	0.0163211	MEG3_2	SP16 weeks vs LP4 weeks
ENSOARG00000021191	0.996711	3.65146	0.000356313	0.0165484	SLC8A3	SP16 weeks vs LP4 weeks
ENSOARG00000011463	-1.36102	2.78413	0.000356562	0.0165484	IER3	SP16 weeks vs LP4 weeks
ENSOARG00000014037	-0.833375	5.24003	0.000362111	0.0167571	LRRC4B	SP16 weeks vs LP4 weeks
ENSOARG00000022965	1.60892	2.10365	0.000366825	0.0169261	0	SP16 weeks vs LP4 weeks
ENSOARG00000014926	-1.04228	3.74166	0.00037186	0.0171088	GPR133	SP16 weeks vs LP4 weeks
ENSOARG00000006283	-0.835395	5.17966	0.000373408	0.0171137	PITPNM2	SP16 weeks vs LP4 weeks
ENSOARG00000014229	-1.79374	1.90468	0.000375138	0.0171137	SLC5A5	SP16 weeks vs LP4 weeks
ENSOARG00000000783	-1.66382	2.14656	0.000375193	0.0171137	REM1	SP16 weeks vs LP4 weeks
ENSOARG00000000338	-0.835436	5.19632	0.000381065	0.0173319	ABCA2	SP16 weeks vs LP4 weeks
ENSOARG00000008132	0.733373	6.47748	0.000386214	0.0175161	ITPR1	SP16 weeks vs LP4 weeks
ENSOARG00000023503	1.45158	2.24906	0.000394983	0.0178629	0	SP16 weeks vs LP4 weeks
ENSOARG00000018865	-0.811239	5.42841	0.000403485	0.0181957	KIAA1671	SP16 weeks vs LP4 weeks
ENSOARG00000010209	2.01056	1.6419	0.000406823	0.0182944	0	SP16 weeks vs LP4 weeks
ENSOARG00000002951	-0.909778	4.40502	0.000409262	0.0183522	CFB	SP16 weeks vs LP4 weeks
ENSOARG00000023446	1.44026	2.35279	0.000411562	0.0184035	SNORA58	SP16 weeks vs LP4 weeks
ENSOARG00000002882	0.733532	6.23432	0.000428371	0.0191015	TSHR	SP16 weeks vs LP4 weeks
ENSOARG00000016103	-2.11201	1.68023	0.000431468	0.0191859	GREB1	SP16 weeks vs LP4 weeks
ENSOARG00000016052	-0.880634	4.69328	0.000433204	0.0192094	AOX1	SP16 weeks vs LP4 weeks
ENSOARG00000022575	-3.48168	1.00584	0.000436567	0.0192601	0	SP16 weeks vs LP4 weeks
ENSOARG00000001624	-1.44564	2.55062	0.000436766	0.0192601	SCN10A	SP16 weeks vs LP4 weeks
ENSOARG00000000355	-1.16512	3.20734	0.0004384	0.0192787	AGER	SP16 weeks vs LP4 weeks
ENSOARG00000023588	0.979907	3.71414	0.00044063	0.0193234	SCARNA17	SP16 weeks vs LP4 weeks
ENSOARG00000003740	-0.985498	3.95768	0.000447268	0.0195606	SUCNR1	SP16 weeks vs LP4 weeks
ENSOARG00000023061	1.47927	2.26809	0.000451004	0.0196162	SNORA70	SP16 weeks vs LP4 weeks
ENSOARG00000025068	1.4278	2.27894	0.000451004	0.0196162	oar-mir-370	SP16 weeks vs LP4 weeks
ENSOARG00000009613	2.10302	1.43315	0.000461685	0.0200261	PIWIL4	SP16 weeks vs LP4 weeks
ENSOARG00000011967	-0.807358	5.38796	0.000467698	0.0202317	DBP	SP16 weeks vs LP4 weeks
ENSOARG00000002318	1.04845	3.46573	0.000474096	0.0204529	MFSD1	SP16 weeks vs LP4 weeks
ENSOARG00000010915	-1.39354	2.57778	0.000481826	0.0207302	NPY	SP16 weeks vs LP4 weeks
ENSOARG00000014836	-0.840695	4.96279	0.00049064	0.0210525	HECW2	SP16 weeks vs LP4 weeks
ENSOARG00000020228	0.776863	5.37175	0.000493798	0.0211311	0	SP16 weeks vs LP4 weeks
ENSOARG00000015372	-0.951164	4.11562	0.000500759	0.0213715	RGS9	SP16 weeks vs LP4 weeks
ENSOARG00000014559	-0.737061	6.48292	0.000519403	0.0221079	LAMB2	SP16 weeks vs LP4 weeks
ENSOARG00000014988	-0.682714	10.6942	0.000536458	0.022773	AHNAK	SP16 weeks vs LP4 weeks
ENSOARG00000017799	-0.779784	5.51833	0.000551204	0.0233368	KANK2	SP16 weeks vs LP4 weeks
ENSOARG00000025067	0.670126	8.91838	0.000555894	0.023434	U4	SP16 weeks vs LP4 weeks
ENSOARG00000001588	1.15675	3.20358	0.000556444	0.023434	0	SP16 weeks vs LP4 weeks
ENSOARG00000009722	-1.3334	2.6528	0.000573677	0.024096	TNFRSF11B	SP16 weeks vs LP4 weeks
ENSOARG00000004459	0.810642	4.83998	0.000576373	0.0241455	0	SP16 weeks vs LP4 weeks
ENSOARG00000024159	1.03504	3.39193	0.00058092	0.0242721	U1	SP16 weeks vs LP4 weeks
ENSOARG00000008944	-1.06231	3.47926	0.000588022	0.0244405	LINGO2	SP16 weeks vs LP4 weeks
ENSOARG00000000208	-1.05395	3.47249	0.000588022	0.0244405	CLDN11	SP16 weeks vs LP4 weeks
ENSOARG00000002249	-0.801787	5.21577	0.000591392	0.0245166	ADAM33	SP16 weeks vs LP4 weeks
ENSOARG00000021088	-1.21031	3.04962	0.000603164	0.0249397	LGALS3	SP16 weeks vs LP4 weeks
ENSOARG00000009459	0.844075	4.48461	0.000610158	0.0251635	SDR42E1	SP16 weeks vs LP4 weeks
ENSOARG00000000027	0.679854	7.55031	0.000617546	0.0253759	ND4L	SP16 weeks vs LP4 weeks
ENSOARG00000000177	-0.99004	3.81962	0.000618496	0.0253759	SNCAIP	SP16 weeks vs LP4 weeks
ENSOARG00000019435	-1.67848	1.94779	0.00062807	0.0257024	SIDT1	SP16 weeks vs LP4 weeks
ENSOARG00000024429	1.3877	2.26607	0.000637256	0.0259296	SNORA24	SP16 weeks vs LP4 weeks
ENSOARG00000020312	-2.6238	1.33842	0.000640681	0.0259296	CHAC1	SP16 weeks vs LP4 weeks
ENSOARG00000023859	-2.58056	1.31158	0.000640681	0.0259296	U6	SP16 weeks vs LP4 weeks
ENSOARG00000007101	-2.27591	1.60224	0.000640917	0.0259296	AANAT	SP16 weeks vs LP4 weeks
ENSOARG00000017179	-1.1346	3.22185	0.000641765	0.0259296	FAM83F	SP16 weeks vs LP4 weeks
ENSOARG00000012282	1.13146	3.10255	0.000656918	0.0264746	0	SP16 weeks vs LP4 weeks
ENSOARG00000007434	0.742485	5.58467	0.000669738	0.0269231	SUV39H2	SP16 weeks vs LP4 weeks
ENSOARG00000015110	0.759057	5.2301	0.000677619	0.0271713	0	SP16 weeks vs LP4 weeks
ENSOARG00000023029	1.32097	2.52688	0.000699345	0.027972	SNORA69	SP16 weeks vs LP4 weeks
ENSOARG00000020032	-1.06856	3.40178	0.000713585	0.0284028	0	SP16 weeks vs LP4 weeks
ENSOARG00000000445	0.742818	5.51922	0.000713682	0.0284028	0	SP16 weeks vs LP4 weeks
ENSOARG00000007940	0.855946	4.36617	0.000719382	0.0285001	SEL1L3	SP16 weeks vs LP4 weeks
ENSOARG00000007202	-0.807076	5.00805	0.000721035	0.0285001	SPON1	SP16 weeks vs LP4 weeks
ENSOARG00000005692	-1.04235	3.52376	0.000721498	0.0285001	PAQR6	SP16 weeks vs LP4 weeks
ENSOARG00000016700	-1.1099	3.16687	0.000726558	0.0286289	PHLDA1	SP16 weeks vs LP4 weeks
ENSOARG00000014802	-0.866057	4.5163	0.000732706	0.0287999	ARHGEF3	SP16 weeks vs LP4 weeks
ENSOARG00000012688	0.975853	3.41799	0.000741497	0.0290736	ATP8B3	SP16 weeks vs LP4 weeks
ENSOARG00000021941	0.900268	3.95978	0.00074982	0.0293277	SNORD113	SP16 weeks vs LP4 weeks
ENSOARG00000018757	0.656395	8.6131	0.000757503	0.0295556	GLUL	SP16 weeks vs LP4 weeks
ENSOARG00000013520	2.37148	1.08303	0.000771085	0.030012	0	SP16 weeks vs LP4 weeks
ENSOARG00000023201	0.764274	4.96163	0.00079425	0.0308382	SNORD107	SP16 weeks vs LP4 weeks
ENSOARG00000011439	1.44258	2.19944	0.000798819	0.0309401	C3orf49	SP16 weeks vs LP4 weeks
ENSOARG00000004210	-1.37301	2.43294	0.000801021	0.0309501	NOS1	SP16 weeks vs LP4 weeks
ENSOARG00000013484	-1.03395	3.48769	0.000806905	0.031102	KIAA1211L	SP16 weeks vs LP4 weeks
ENSOARG00000014247	-1.28604	2.73381	0.000819707	0.0315191	0	SP16 weeks vs LP4 weeks
ENSOARG00000008790	0.688543	6.4109	0.000824249	0.0316174	GOLM1	SP16 weeks vs LP4 weeks
ENSOARG00000001444	-1.03344	3.5171	0.000829682	0.0317493	0	SP16 weeks vs LP4 weeks
ENSOARG00000009414	0.670238	7.07952	0.000859267	0.0328026	ATP2C1	SP16 weeks vs LP4 weeks
ENSOARG00000005037	-1.33481	2.47374	0.000874968	0.033322	0	SP16 weeks vs LP4 weeks
ENSOARG00000025158	1.05086	3.2911	0.000883829	0.0335792	SNORD113	SP16 weeks vs LP4 weeks
ENSOARG00000014151	-0.826371	4.6638	0.000911753	0.0345576	0	SP16 weeks vs LP4 weeks
ENSOARG00000016802	-0.913919	4.075	0.000914961	0.0345968	PDE1A	SP16 weeks vs LP4 weeks
ENSOARG00000004213	1.07816	3.12304	0.000918403	0.0346447	MYO3A	SP16 weeks vs LP4 weeks
ENSOARG00000013890	-1.02988	3.48776	0.000929127	0.0349664	0	SP16 weeks vs LP4 weeks
ENSOARG00000003650	0.84332	4.11215	0.000951952	0.0357408	C12orf56	SP16 weeks vs LP4 weeks
ENSOARG00000013886	0.888746	3.93642	0.000975445	0.0365367	JADE3	SP16 weeks vs LP4 weeks
ENSOARG00000000716	-0.779182	5.08011	0.000978371	0.0365603	0	SP16 weeks vs LP4 weeks
ENSOARG00000013221	0.879877	4.06426	0.000985059	0.0366822	VSTM2A	SP16 weeks vs LP4 weeks
ENSOARG00000015204	0.802483	4.53778	0.000986243	0.0366822	0	SP16 weeks vs LP4 weeks
ENSOARG00000007822	-1.60001	2.00591	0.00099835	0.037046	F10	SP16 weeks vs LP4 weeks
ENSOARG00000012225	-1.10751	3.1699	0.00101399	0.0375388	FNDC9	SP16 weeks vs LP4 weeks
ENSOARG00000018906	-0.783757	4.97748	0.0010239	0.0378178	HHLA2	SP16 weeks vs LP4 weeks
ENSOARG00000004570	0.983282	3.28422	0.00103727	0.0382229	0	SP16 weeks vs LP4 weeks
ENSOARG00000018254	0.646234	7.83209	0.00105517	0.0387928	FRAS1	SP16 weeks vs LP4 weeks
ENSOARG00000007755	0.965899	3.30274	0.00108394	0.0397586	ACVR1C	SP16 weeks vs LP4 weeks
ENSOARG00000014614	-0.789456	4.91723	0.00111008	0.0406237	0	SP16 weeks vs LP4 weeks
ENSOARG00000015526	1.03347	3.20906	0.00111571	0.040643	ACHE	SP16 weeks vs LP4 weeks
ENSOARG00000010757	1.03046	3.21072	0.00111571	0.040643	AUTS2	SP16 weeks vs LP4 weeks
ENSOARG00000020590	-0.793097	4.83453	0.00111933	0.0406819	FAM131A	SP16 weeks vs LP4 weeks
ENSOARG00000009378	-0.896153	4.07799	0.00113792	0.0412634	PDZRN3	SP16 weeks vs LP4 weeks
ENSOARG00000020710	-0.798821	4.76895	0.00115115	0.0415958	NID2	SP16 weeks vs LP4 weeks
ENSOARG00000021469	2.23229	1.19689	0.00115493	0.0415958	oar-mir-26a	SP16 weeks vs LP4 weeks
ENSOARG00000010197	2.23059	1.19755	0.00115493	0.0415958	FBXO47	SP16 weeks vs LP4 weeks
ENSOARG00000007966	-0.730564	5.62506	0.00117533	0.0422348	MYT1	SP16 weeks vs LP4 weeks
ENSOARG00000020386	0.630215	8.82921	0.00118303	0.0424159	APOD	SP16 weeks vs LP4 weeks
ENSOARG00000001786	-1.3125	2.52271	0.00118631	0.0424381	STX11	SP16 weeks vs LP4 weeks
ENSOARG00000009483	0.843006	4.25866	0.00120407	0.0429767	ASIP	SP16 weeks vs LP4 weeks
ENSOARG00000017050	0.702448	5.75144	0.00124064	0.0441829	SLC27A6	SP16 weeks vs LP4 weeks
ENSOARG00000012173	0.822457	4.16965	0.00124606	0.0442768	CREG1	SP16 weeks vs LP4 weeks
ENSOARG00000017801	0.688729	5.92889	0.00126655	0.0449047	RPN2	SP16 weeks vs LP4 weeks
ENSOARG00000020127	5.81153	6.8154	2.24674e-119	3.66061e-115	TSHB	SP4 weeks vs LP22 weeks
ENSOARG00000007112	4.47699	4.84635	4.10994e-58	3.34816e-54	VMO1	SP4 weeks vs LP22 weeks
ENSOARG00000010858	3.54105	6.04986	3.73419e-57	2.02804e-53	VGF	SP4 weeks vs LP22 weeks
ENSOARG00000021990	2.44709	7.71445	2.04105e-38	8.3137e-35	ACEA_U3	SP4 weeks vs LP22 weeks
ENSOARG00000013347	-2.28835	9.59864	2.63251e-32	8.5783e-29	CHGA	SP4 weeks vs LP22 weeks
ENSOARG00000017599	2.1579	7.95364	7.03716e-32	1.91094e-28	PCSK1	SP4 weeks vs LP22 weeks
ENSOARG00000018856	2.16274	6.54784	1.91167e-28	4.44954e-25	EZH2	SP4 weeks vs LP22 weeks
ENSOARG00000015632	1.91336	9.10051	2.38537e-26	4.8581e-23	VCAN	SP4 weeks vs LP22 weeks
ENSOARG00000001140	2.15439	5.16777	1.79021e-24	3.24088e-21	0	SP4 weeks vs LP22 weeks
ENSOARG00000015536	2.24676	5.18245	1.51796e-23	2.47322e-20	CEMIP	SP4 weeks vs LP22 weeks
ENSOARG00000018875	1.99219	6.15261	1.68498e-23	2.49577e-20	LRRC17	SP4 weeks vs LP22 weeks
ENSOARG00000023771	-1.89738	8.64835	4.03633e-23	5.48032e-20	0	SP4 weeks vs LP22 weeks
ENSOARG00000006871	1.90226	6.60025	5.78708e-23	7.25299e-20	GPLD1	SP4 weeks vs LP22 weeks
ENSOARG00000018032	1.75794	7.43289	4.84488e-21	5.6384e-18	NNAT	SP4 weeks vs LP22 weeks
ENSOARG00000010811	2.56718	3.97295	1.13125e-20	1.22876e-17	RANBP3L	SP4 weeks vs LP22 weeks
ENSOARG00000011827	3.62059	3.06634	1.78444e-20	1.81712e-17	SLC6A13	SP4 weeks vs LP22 weeks
ENSOARG00000001914	1.81186	5.9728	2.90197e-19	2.78128e-16	ABCG2	SP4 weeks vs LP22 weeks
ENSOARG00000002744	3.16485	2.98789	1.38552e-18	1.25413e-15	0	SP4 weeks vs LP22 weeks
ENSOARG00000015707	-3.63309	3.44794	1.75195e-18	1.50234e-15	DQA1	SP4 weeks vs LP22 weeks
ENSOARG00000009753	3.28312	2.94359	2.25578e-18	1.83768e-15	KAL1	SP4 weeks vs LP22 weeks
ENSOARG00000001465	2.12885	3.95649	2.36038e-17	1.83132e-14	0	SP4 weeks vs LP22 weeks
ENSOARG00000021319	-1.63319	7.4971	6.23564e-17	4.61806e-14	0	SP4 weeks vs LP22 weeks
ENSOARG00000018841	1.77544	5.36832	9.57971e-17	6.78618e-14	0	SP4 weeks vs LP22 weeks
ENSOARG00000006455	1.76952	5.25891	1.29027e-16	8.75933e-14	CPNE9	SP4 weeks vs LP22 weeks
ENSOARG00000003932	-2.13233	4.66285	1.4077e-16	9.17426e-14	RET	SP4 weeks vs LP22 weeks
ENSOARG00000000618	2.66908	3.23738	3.84943e-16	2.41226e-13	DCT	SP4 weeks vs LP22 weeks
ENSOARG00000006942	3.77582	2.41177	1.51683e-15	9.15323e-13	SHH	SP4 weeks vs LP22 weeks
ENSOARG00000011488	2.22625	3.62661	1.63071e-15	9.48899e-13	0	SP4 weeks vs LP22 weeks
ENSOARG00000009423	2.16994	3.87665	3.04002e-15	1.70797e-12	SLC13A4	SP4 weeks vs LP22 weeks
ENSOARG00000014847	1.60875	5.70436	3.29352e-15	1.78871e-12	FBXL21	SP4 weeks vs LP22 weeks
ENSOARG00000003263	1.45307	7.32134	4.71129e-15	2.47616e-12	FAM129A	SP4 weeks vs LP22 weeks
ENSOARG00000004732	-1.92662	4.84152	7.69317e-15	3.91703e-12	DCC	SP4 weeks vs LP22 weeks
ENSOARG00000020789	1.92273	3.79637	2.3394e-14	1.15502e-11	0	SP4 weeks vs LP22 weeks
ENSOARG00000004619	4.3503	1.92202	1.84208e-13	8.82737e-11	TAC1	SP4 weeks vs LP22 weeks
ENSOARG00000007485	3.64445	2.11934	2.18508e-13	1.01719e-10	DCDC2	SP4 weeks vs LP22 weeks
ENSOARG00000016768	2.39155	3.16171	4.10344e-13	1.85715e-10	SCNN1B	SP4 weeks vs LP22 weeks
ENSOARG00000012464	3.11769	2.44086	6.94795e-13	3.05954e-10	GPR139	SP4 weeks vs LP22 weeks
ENSOARG00000002251	2.31418	2.95858	7.83188e-13	3.35802e-10	INDO	SP4 weeks vs LP22 weeks
ENSOARG00000005903	-2.92107	3.07422	8.34675e-13	3.48702e-10	NPSR1	SP4 weeks vs LP22 weeks
ENSOARG00000014926	2.0384	3.44755	1.96999e-12	8.02425e-10	GPR133	SP4 weeks vs LP22 weeks
ENSOARG00000002143	2.15292	3.11566	2.41915e-12	9.61345e-10	0	SP4 weeks vs LP22 weeks
ENSOARG00000016257	1.88723	4.11978	2.9605e-12	1.14846e-09	OVAR-DQA2	SP4 weeks vs LP22 weeks
ENSOARG00000007089	2.6726	2.62875	4.138e-12	1.56792e-09	RD3L	SP4 weeks vs LP22 weeks
ENSOARG00000015109	-1.73808	4.71161	4.39981e-12	1.62923e-09	SEMA3D	SP4 weeks vs LP22 weeks
ENSOARG00000023417	-2.328	3.62697	5.94529e-12	2.15259e-09	Metazoa_SRP	SP4 weeks vs LP22 weeks
ENSOARG00000003275	3.14662	2.21602	6.93345e-12	2.4558e-09	WFIKKN2	SP4 weeks vs LP22 weeks
ENSOARG00000020084	1.32895	6.33292	8.81443e-12	3.05561e-09	PTPRN	SP4 weeks vs LP22 weeks
ENSOARG00000011375	2.38311	2.92651	1.03376e-11	3.50898e-09	BVES	SP4 weeks vs LP22 weeks
ENSOARG00000005434	2.39618	2.87971	1.49785e-11	4.98049e-09	ZIC1	SP4 weeks vs LP22 weeks
ENSOARG00000012168	-1.99047	3.80427	1.5444e-11	5.03258e-09	COL9A3	SP4 weeks vs LP22 weeks
ENSOARG00000023431	-3.01354	2.92268	2.80357e-11	8.9566e-09	7SK	SP4 weeks vs LP22 weeks
ENSOARG00000008077	1.30362	5.14536	3.13025e-11	9.80791e-09	0	SP4 weeks vs LP22 weeks
ENSOARG00000006007	2.20644	3.08499	3.2248e-11	9.91353e-09	NGFR	SP4 weeks vs LP22 weeks
ENSOARG00000020436	1.36498	5.51523	3.56533e-11	1.07574e-08	SLCO1C1	SP4 weeks vs LP22 weeks
ENSOARG00000007286	-1.27723	7.23047	5.74393e-11	1.70156e-08	DGKH	SP4 weeks vs LP22 weeks
ENSOARG00000001892	4.87696	1.3757	5.94501e-11	1.72968e-08	PPP1R3A	SP4 weeks vs LP22 weeks
ENSOARG00000004922	1.69285	3.95654	7.22969e-11	2.06655e-08	C16orf89	SP4 weeks vs LP22 weeks
ENSOARG00000008277	1.34666	5.53775	1.1374e-10	3.19512e-08	OGN	SP4 weeks vs LP22 weeks
ENSOARG00000015564	1.28586	5.92887	1.19315e-10	3.2949e-08	LRRC8B	SP4 weeks vs LP22 weeks
ENSOARG00000018362	-1.31276	6.12044	3.71163e-10	1.00789e-07	MT3	SP4 weeks vs LP22 weeks
ENSOARG00000000928	-1.84192	3.72706	3.82979e-10	1.02293e-07	ECT2L	SP4 weeks vs LP22 weeks
ENSOARG00000010135	1.24791	5.85647	4.0144e-10	1.05495e-07	F5	SP4 weeks vs LP22 weeks
ENSOARG00000010855	1.49076	4.47438	4.56849e-10	1.1815e-07	KL	SP4 weeks vs LP22 weeks
ENSOARG00000013153	1.09729	9.72716	6.13131e-10	1.5609e-07	CGA	SP4 weeks vs LP22 weeks
ENSOARG00000006855	-1.91849	3.58983	6.79437e-10	1.70309e-07	KCNA4	SP4 weeks vs LP22 weeks
ENSOARG00000017073	3.47514	1.81785	7.66753e-10	1.89283e-07	GJB6	SP4 weeks vs LP22 weeks
ENSOARG00000015646	1.75805	3.33016	7.93506e-10	1.92964e-07	0	SP4 weeks vs LP22 weeks
ENSOARG00000007029	1.21649	5.93127	8.10268e-10	1.94143e-07	SPOCK2	SP4 weeks vs LP22 weeks
ENSOARG00000006140	1.21838	5.88888	1.17729e-09	2.77994e-07	SLC26A2	SP4 weeks vs LP22 weeks
ENSOARG00000001624	-2.46699	2.80016	1.34052e-09	3.12015e-07	SCN10A	SP4 weeks vs LP22 weeks
ENSOARG00000013890	-2.28276	3.10466	1.36019e-09	3.12136e-07	0	SP4 weeks vs LP22 weeks
ENSOARG00000008924	-1.49436	4.45071	1.59754e-09	3.61511e-07	NCAN	SP4 weeks vs LP22 weeks
ENSOARG00000007940	1.35658	4.80165	1.95383e-09	4.36078e-07	SEL1L3	SP4 weeks vs LP22 weeks
ENSOARG00000003312	1.4848	4.07939	2.28506e-09	5.03114e-07	DIRAS2	SP4 weeks vs LP22 weeks
ENSOARG00000024960	1.1594	6.58577	2.42632e-09	5.27094e-07	U2	SP4 weeks vs LP22 weeks
ENSOARG00000004273	1.80537	3.16287	2.83865e-09	6.08553e-07	CLRN1	SP4 weeks vs LP22 weeks
ENSOARG00000017552	1.18824	5.81601	2.99255e-09	6.33217e-07	DSP	SP4 weeks vs LP22 weeks
ENSOARG00000014888	2.42849	2.29406	3.61786e-09	7.55716e-07	LECT2	SP4 weeks vs LP22 weeks
ENSOARG00000004212	1.98483	2.90961	3.85472e-09	7.94999e-07	WDR86	SP4 weeks vs LP22 weeks
ENSOARG00000001574	1.42503	4.24914	4.74569e-09	9.66519e-07	BTG2	SP4 weeks vs LP22 weeks
ENSOARG00000021831	1.01792	10.0269	8.9882e-09	1.80796e-06	0	SP4 weeks vs LP22 weeks
ENSOARG00000011552	1.95237	2.79162	1.03481e-08	2.03427e-06	DRD1	SP4 weeks vs LP22 weeks
ENSOARG00000013610	1.28834	4.66337	1.0363e-08	2.03427e-06	MYO7A	SP4 weeks vs LP22 weeks
ENSOARG00000012346	-1.71646	3.76178	1.0503e-08	2.0372e-06	ARMC12	SP4 weeks vs LP22 weeks
ENSOARG00000000208	1.53504	3.75759	1.1778e-08	2.25764e-06	CLDN11	SP4 weeks vs LP22 weeks
ENSOARG00000018906	-1.31412	5.23238	1.19248e-08	2.2592e-06	HHLA2	SP4 weeks vs LP22 weeks
ENSOARG00000008976	-1.63186	3.72868	1.27123e-08	2.3807e-06	FABP5	SP4 weeks vs LP22 weeks
ENSOARG00000001537	2.54648	2.00343	1.32177e-08	2.44723e-06	0	SP4 weeks vs LP22 weeks
ENSOARG00000013027	-1.40606	4.57223	2.03643e-08	3.72804e-06	NR1D1	SP4 weeks vs LP22 weeks
ENSOARG00000004925	2.41077	2.20933	2.45824e-08	4.45023e-06	MYPN	SP4 weeks vs LP22 weeks
ENSOARG00000021140	-1.15225	5.99433	2.7706e-08	4.96059e-06	0	SP4 weeks vs LP22 weeks
ENSOARG00000011981	-1.69555	3.62153	2.83247e-08	5.01625e-06	FAM122B	SP4 weeks vs LP22 weeks
ENSOARG00000017309	3.14412	1.57923	3.88418e-08	6.80483e-06	DNAJC5B	SP4 weeks vs LP22 weeks
ENSOARG00000016880	2.50173	1.98467	4.08619e-08	7.08259e-06	OSR1	SP4 weeks vs LP22 weeks
ENSOARG00000021024	1.62309	3.32321	4.17324e-08	7.15732e-06	SLC12A1	SP4 weeks vs LP22 weeks
ENSOARG00000001680	-2.31819	2.57545	4.40155e-08	7.47025e-06	SFRP2	SP4 weeks vs LP22 weeks
ENSOARG00000003426	-1.01648	8.33033	4.56684e-08	7.67087e-06	0	SP4 weeks vs LP22 weeks
ENSOARG00000001551	1.16383	5.09808	4.96772e-08	8.25909e-06	BCHE	SP4 weeks vs LP22 weeks
ENSOARG00000017954	0.996169	7.50655	5.26248e-08	8.66077e-06	ACSL4	SP4 weeks vs LP22 weeks
ENSOARG00000012065	-1.15664	5.65315	6.21703e-08	1.01294e-05	TCFL5	SP4 weeks vs LP22 weeks
ENSOARG00000011248	1.06662	5.98623	7.31815e-08	1.18054e-05	AMPD3	SP4 weeks vs LP22 weeks
ENSOARG00000015818	1.20881	4.77759	8.95432e-08	1.43032e-05	LMO7	SP4 weeks vs LP22 weeks
ENSOARG00000020390	2.06393	2.55563	1.07439e-07	1.69952e-05	SLCO1A2	SP4 weeks vs LP22 weeks
ENSOARG00000016951	2.68602	1.90527	1.17086e-07	1.83432e-05	KRT13	SP4 weeks vs LP22 weeks
ENSOARG00000012521	1.27062	4.32446	1.24271e-07	1.92832e-05	ANGPTL2	SP4 weeks vs LP22 weeks
ENSOARG00000014717	1.17792	4.91919	1.39621e-07	2.14609e-05	KIAA1462	SP4 weeks vs LP22 weeks
ENSOARG00000019884	0.955659	7.9016	1.42092e-07	2.16365e-05	CNTN1	SP4 weeks vs LP22 weeks
ENSOARG00000015012	-2.23102	2.62489	1.63303e-07	2.46361e-05	0	SP4 weeks vs LP22 weeks
ENSOARG00000010374	-1.00171	7.02496	2.36223e-07	3.53099e-05	PER3	SP4 weeks vs LP22 weeks
ENSOARG00000019042	-1.42601	4.08588	2.41861e-07	3.5824e-05	BMP3	SP4 weeks vs LP22 weeks
ENSOARG00000013317	1.25362	4.35999	2.52681e-07	3.70894e-05	TBX18	SP4 weeks vs LP22 weeks
ENSOARG00000012921	2.50492	1.89742	3.34736e-07	4.86951e-05	ACSM1	SP4 weeks vs LP22 weeks
ENSOARG00000013498	-1.12566	5.26986	3.41449e-07	4.92321e-05	DNAH5	SP4 weeks vs LP22 weeks
ENSOARG00000015795	3.50256	1.34509	3.65589e-07	5.22504e-05	0	SP4 weeks vs LP22 weeks
ENSOARG00000011962	1.38886	3.50997	3.70752e-07	5.25275e-05	TRPM2	SP4 weeks vs LP22 weeks
ENSOARG00000013509	1.3465	3.75502	3.91187e-07	5.4945e-05	CD274	SP4 weeks vs LP22 weeks
ENSOARG00000020763	1.07229	5.19151	4.29825e-07	5.98559e-05	GUCY2C	SP4 weeks vs LP22 weeks
ENSOARG00000014407	-1.52329	3.57376	4.46355e-07	6.12326e-05	0	SP4 weeks vs LP22 weeks
ENSOARG00000009957	1.03725	5.54727	4.47228e-07	6.12326e-05	CREB3L2	SP4 weeks vs LP22 weeks
ENSOARG00000000070	1.82973	2.4525	5.26221e-07	7.14477e-05	0	SP4 weeks vs LP22 weeks
ENSOARG00000014860	0.894897	8.37984	6.18317e-07	8.27473e-05	ZNF518A	SP4 weeks vs LP22 weeks
ENSOARG00000016790	2.18854	2.15449	6.19602e-07	8.27473e-05	COL14A1	SP4 weeks vs LP22 weeks
ENSOARG00000011232	1.17422	4.47821	7.22507e-07	9.57057e-05	KIAA0513	SP4 weeks vs LP22 weeks
ENSOARG00000020795	-1.4982	3.59198	7.3378e-07	9.64151e-05	CIART	SP4 weeks vs LP22 weeks
ENSOARG00000015727	0.938859	6.64503	7.5908e-07	9.89053e-05	LUM	SP4 weeks vs LP22 weeks
ENSOARG00000016056	0.926003	6.84057	7.64872e-07	9.89053e-05	FBXL3	SP4 weeks vs LP22 weeks
ENSOARG00000011719	-1.04318	5.67682	9.62068e-07	0.000121951	LRRC7	SP4 weeks vs LP22 weeks
ENSOARG00000003973	-1.32423	4.03965	9.69675e-07	0.000121951	0	SP4 weeks vs LP22 weeks
ENSOARG00000007434	1.00151	5.49336	9.70489e-07	0.000121951	SUV39H2	SP4 weeks vs LP22 weeks
ENSOARG00000010949	-1.89146	2.80697	9.73029e-07	0.000121951	C1orf110	SP4 weeks vs LP22 weeks
ENSOARG00000002035	1.1649	4.29245	1.15587e-06	0.000143204	WARS	SP4 weeks vs LP22 weeks
ENSOARG00000008375	-1.27818	4.13175	1.16019e-06	0.000143204	0	SP4 weeks vs LP22 weeks
ENSOARG00000002586	1.11264	4.63761	1.17352e-06	0.000143761	APOA1	SP4 weeks vs LP22 weeks
ENSOARG00000006454	1.81628	2.57669	1.26522e-06	0.000153838	DPP4	SP4 weeks vs LP22 weeks
ENSOARG00000007966	-1.05283	5.44809	1.32911e-06	0.000160409	MYT1	SP4 weeks vs LP22 weeks
ENSOARG00000015626	1.73242	2.62517	1.34843e-06	0.000161544	DCDC1	SP4 weeks vs LP22 weeks
ENSOARG00000005706	-1.15395	4.68965	1.37879e-06	0.000163681	USP27X	SP4 weeks vs LP22 weeks
ENSOARG00000009912	1.17422	4.11369	1.38636e-06	0.000163681	PCP4	SP4 weeks vs LP22 weeks
ENSOARG00000023597	1.26959	3.91398	1.4932e-06	0.000175026	U3	SP4 weeks vs LP22 weeks
ENSOARG00000008720	-1.13956	4.68062	1.68381e-06	0.000195338	NIM1K	SP4 weeks vs LP22 weeks
ENSOARG00000012705	0.972421	5.67874	1.69046e-06	0.000195338	ALDH1A1	SP4 weeks vs LP22 weeks
ENSOARG00000016543	2.05872	2.12083	1.76532e-06	0.000202451	CXCL9	SP4 weeks vs LP22 weeks
ENSOARG00000010528	-1.29669	4.16731	1.77687e-06	0.000202451	SLCO3A1	SP4 weeks vs LP22 weeks
ENSOARG00000001219	-1.33367	3.88732	1.87545e-06	0.000210738	TXLNB	SP4 weeks vs LP22 weeks
ENSOARG00000016098	-3.20512	1.80235	1.87547e-06	0.000210738	0	SP4 weeks vs LP22 weeks
ENSOARG00000006748	1.377	3.51859	1.96237e-06	0.000218993	CTSO	SP4 weeks vs LP22 weeks
ENSOARG00000005117	1.19583	4.11299	2.1173e-06	0.000234675	THBD	SP4 weeks vs LP22 weeks
ENSOARG00000000892	-5.73199	1.22048	2.18774e-06	0.000240844	0	SP4 weeks vs LP22 weeks
ENSOARG00000009458	-3.99294	1.37479	2.41523e-06	0.000264103	0	SP4 weeks vs LP22 weeks
ENSOARG00000013796	1.65167	2.78624	2.48047e-06	0.000269429	TYRP1	SP4 weeks vs LP22 weeks
ENSOARG00000011066	-1.02863	5.44956	2.55128e-06	0.000275285	KCNQ5	SP4 weeks vs LP22 weeks
ENSOARG00000003571	0.837945	8.61603	2.79645e-06	0.000299754	LYST	SP4 weeks vs LP22 weeks
ENSOARG00000005037	2.21364	2.01663	2.82238e-06	0.000300556	0	SP4 weeks vs LP22 weeks
ENSOARG00000013520	2.27477	1.72883	2.91825e-06	0.000308747	0	SP4 weeks vs LP22 weeks
ENSOARG00000017089	2.75232	1.52517	3.16779e-06	0.000332986	GJB2	SP4 weeks vs LP22 weeks
ENSOARG00000006342	1.7202	2.68002	3.46461e-06	0.000361852	TTR	SP4 weeks vs LP22 weeks
ENSOARG00000019935	-0.852498	8.41438	4.23655e-06	0.000439656	0	SP4 weeks vs LP22 weeks
ENSOARG00000016204	0.916834	5.83019	4.7194e-06	0.000486666	AEBP1	SP4 weeks vs LP22 weeks
ENSOARG00000020077	1.08004	4.38383	4.80609e-06	0.000492489	HIST1H1T	SP4 weeks vs LP22 weeks
ENSOARG00000008297	0.83994	7.26399	5.05446e-06	0.000514702	ATP1A2	SP4 weeks vs LP22 weeks
ENSOARG00000010852	1.01177	4.83241	5.36057e-06	0.000542483	DDR2	SP4 weeks vs LP22 weeks
ENSOARG00000019965	1.12105	4.13394	5.43763e-06	0.000546884	0	SP4 weeks vs LP22 weeks
ENSOARG00000010769	-3.13593	1.75293	5.53e-06	0.000552762	CHRM4	SP4 weeks vs LP22 weeks
ENSOARG00000018274	0.824932	7.78976	5.65089e-06	0.000561402	SORL1	SP4 weeks vs LP22 weeks
ENSOARG00000002985	1.01029	4.79155	5.87167e-06	0.000579801	0	SP4 weeks vs LP22 weeks
ENSOARG00000018916	-1.28355	4.04203	6.0377e-06	0.000592603	MYH15	SP4 weeks vs LP22 weeks
ENSOARG00000004830	-0.952757	5.83674	6.14331e-06	0.000599359	C6orf118	SP4 weeks vs LP22 weeks
ENSOARG00000013358	-1.80621	2.65933	6.583e-06	0.000634676	MORN3	SP4 weeks vs LP22 weeks
ENSOARG00000023391	1.01576	5.00072	6.58321e-06	0.000634676	U3	SP4 weeks vs LP22 weeks
ENSOARG00000009752	0.952719	5.21506	7.07755e-06	0.000678321	ADRA1A	SP4 weeks vs LP22 weeks
ENSOARG00000017273	1.00927	4.7128	7.55903e-06	0.00072023	PROS1	SP4 weeks vs LP22 weeks
ENSOARG00000004281	1.41319	3.00261	7.92679e-06	0.000747588	NEFH	SP4 weeks vs LP22 weeks
ENSOARG00000017153	1.93863	2.30076	7.93794e-06	0.000747588	EPHA3	SP4 weeks vs LP22 weeks
ENSOARG00000005322	1.37262	3.23366	8.12213e-06	0.00076054	SRGN	SP4 weeks vs LP22 weeks
ENSOARG00000015223	1.6193	2.68908	8.1768e-06	0.000761283	SLC16A12	SP4 weeks vs LP22 weeks
ENSOARG00000019779	1.38936	3.12623	9.06586e-06	0.000839262	ARNTL2	SP4 weeks vs LP22 weeks
ENSOARG00000010010	1.02642	4.56941	9.36759e-06	0.000862295	MFHAS1	SP4 weeks vs LP22 weeks
ENSOARG00000020193	-1.2591	3.806	1.00674e-05	0.000921505	C15orf52	SP4 weeks vs LP22 weeks
ENSOARG00000003184	2.01556	1.96347	1.14157e-05	0.00103908	NUPR1	SP4 weeks vs LP22 weeks
ENSOARG00000013932	-0.98917	5.02879	1.16062e-05	0.00105055	GH1	SP4 weeks vs LP22 weeks
ENSOARG00000016322	0.99426	4.71649	1.21237e-05	0.00109133	ANGPTL1	SP4 weeks vs LP22 weeks
ENSOARG00000003370	2.07241	1.92903	1.34407e-05	0.00120324	MME	SP4 weeks vs LP22 weeks
ENSOARG00000009663	-1.26163	3.63528	1.36108e-05	0.00121133	DGKK	SP4 weeks vs LP22 weeks
ENSOARG00000016611	1.64439	2.2295	1.36798e-05	0.00121133	IP-10	SP4 weeks vs LP22 weeks
ENSOARG00000010041	1.07573	4.37892	1.39071e-05	0.0012248	POSTN	SP4 weeks vs LP22 weeks
ENSOARG00000009673	0.832895	6.20553	1.44207e-05	0.00126321	FMR1	SP4 weeks vs LP22 weeks
ENSOARG00000011003	3.55284	1.04483	1.4759e-05	0.00128593	0	SP4 weeks vs LP22 weeks
ENSOARG00000011630	1.37797	3.04549	1.50257e-05	0.0013022	SYNPR	SP4 weeks vs LP22 weeks
ENSOARG00000014866	-1.33094	3.57571	1.52207e-05	0.00131212	FAS	SP4 weeks vs LP22 weeks
ENSOARG00000007175	1.55685	2.70449	1.54441e-05	0.00132437	0	SP4 weeks vs LP22 weeks
ENSOARG00000014295	2.16142	1.80017	1.577e-05	0.00134524	MUC15	SP4 weeks vs LP22 weeks
ENSOARG00000011225	1.44861	2.84974	1.59728e-05	0.00135544	ACAN	SP4 weeks vs LP22 weeks
ENSOARG00000019354	1.23214	3.41404	1.73897e-05	0.00146803	SLC7A8	SP4 weeks vs LP22 weeks
ENSOARG00000000158	-0.805124	7.76118	1.80062e-05	0.00151224	ETBR	SP4 weeks vs LP22 weeks
ENSOARG00000000556	2.95756	1.26677	1.85885e-05	0.00155314	SLC22A8	SP4 weeks vs LP22 weeks
ENSOARG00000006033	1.32296	3.15754	1.91494e-05	0.00159184	FAM198B	SP4 weeks vs LP22 weeks
ENSOARG00000018528	1.25307	3.46369	2.03697e-05	0.00168469	TGM2	SP4 weeks vs LP22 weeks
ENSOARG00000010962	0.862737	5.7159	2.10942e-05	0.00173162	ADAMTS9	SP4 weeks vs LP22 weeks
ENSOARG00000009322	0.807233	6.6874	2.11497e-05	0.00173162	ARAP2	SP4 weeks vs LP22 weeks
ENSOARG00000008842	1.28537	3.23073	2.14574e-05	0.00174802	ROS1	SP4 weeks vs LP22 weeks
ENSOARG00000011967	-0.922779	5.41851	2.17053e-05	0.00175942	DBP	SP4 weeks vs LP22 weeks
ENSOARG00000014296	-0.905144	5.60678	2.25829e-05	0.0018157	KLHDC8B	SP4 weeks vs LP22 weeks
ENSOARG00000015343	0.77515	7.38075	2.26224e-05	0.0018157	GNPTAB	SP4 weeks vs LP22 weeks
ENSOARG00000003103	-0.783169	8.35514	2.29538e-05	0.00183326	FAT3	SP4 weeks vs LP22 weeks
ENSOARG00000010762	-1.02706	4.60501	2.30943e-05	0.00183549	0	SP4 weeks vs LP22 weeks
ENSOARG00000018023	-0.891646	5.62033	2.32515e-05	0.00183901	SLC16A2	SP4 weeks vs LP22 weeks
ENSOARG00000019083	0.773917	7.62099	2.34496e-05	0.00184572	KIAA1324	SP4 weeks vs LP22 weeks
ENSOARG00000024488	-3.27273	1.4629	2.50304e-05	0.00196067	oar-mir-221	SP4 weeks vs LP22 weeks
ENSOARG00000019333	1.6285	2.42731	2.53574e-05	0.00197678	COL2A1	SP4 weeks vs LP22 weeks
ENSOARG00000008094	-1.21886	3.74139	2.57724e-05	0.00199957	EPHB1	SP4 weeks vs LP22 weeks
ENSOARG00000011439	1.636	2.1835	2.60129e-05	0.00200866	C3orf49	SP4 weeks vs LP22 weeks
ENSOARG00000020881	-1.60766	2.8767	2.64832e-05	0.00203533	HPCA	SP4 weeks vs LP22 weeks
ENSOARG00000013390	1.30556	3.16988	2.73888e-05	0.00209499	GIPC2	SP4 weeks vs LP22 weeks
ENSOARG00000017811	-1.29149	3.36182	2.75165e-05	0.00209499	NDST3	SP4 weeks vs LP22 weeks
ENSOARG00000006374	1.92524	1.80359	3.02614e-05	0.00229325	0	SP4 weeks vs LP22 weeks
ENSOARG00000016700	1.41551	2.80149	3.15049e-05	0.00237643	PHLDA1	SP4 weeks vs LP22 weeks
ENSOARG00000016138	2.48871	1.35628	3.31672e-05	0.00249029	CD5	SP4 weeks vs LP22 weeks
ENSOARG00000012748	1.41377	2.94215	3.40329e-05	0.00254357	GPNMB	SP4 weeks vs LP22 weeks
ENSOARG00000011751	2.35714	1.5794	4.14545e-05	0.0030841	SLC6A12	SP4 weeks vs LP22 weeks
ENSOARG00000011878	-1.01733	4.37729	4.21623e-05	0.0031106	ILDR2	SP4 weeks vs LP22 weeks
ENSOARG00000000431	1.24921	3.19107	4.21925e-05	0.0031106	0	SP4 weeks vs LP22 weeks
ENSOARG00000007198	1.54535	2.61716	4.38855e-05	0.00322084	0	SP4 weeks vs LP22 weeks
ENSOARG00000001265	1.30543	2.87822	4.43954e-05	0.00324365	SLC27A3	SP4 weeks vs LP22 weeks
ENSOARG00000002590	1.08225	3.73822	4.60766e-05	0.00335145	OST	SP4 weeks vs LP22 weeks
ENSOARG00000017006	1.3676	2.62206	4.68645e-05	0.00339361	0	SP4 weeks vs LP22 weeks
ENSOARG00000003473	1.08652	3.78612	4.72358e-05	0.00340537	ANGPTL7	SP4 weeks vs LP22 weeks
ENSOARG00000004526	-0.810181	6.33872	4.77869e-05	0.00342992	NR1D2	SP4 weeks vs LP22 weeks
[truncated: 930 more rows]
