# Supplementary material for: Binary Switching of Calendar Cells in the Pituitary Defines the Phase of the Circannual Cycle in Mammals
Source: Curr Biol. 2015 Oct 19;25(20):2651–62. doi: 10.1016/j.cub.2015.09.014 (PMC4612467; doi:10.1016/j.cub.2015.09.014)
Supplement: Table S5. Fully Annotated Heatmap for All RNA-Seq Comparisons [file mmc3.xlsx]

## Sheet: Heatmap
		SP vs LP day 1	SP vs LP day 7	SP vs LP day 28	SP 4 weeks vs LP 4 weeks	SP 4 weeks vs LP 22 weeks	SP 4 weeks vs SP 16 weeks	SP 16 weeks vs LP 4 weeks	SP 16 weeks vs LP 22 weeks	LP 4 weeks vs LP 22 weeks		1	2	3	Organization	Cell Commincation	Development	ER/golgi/transport	Nervous System	Epigenetics	Homeostasis	Circadian rhythm	other RNAs	protein modification	metabolism		ORDER
ENSOARG00000007877	C1orf168	3.36316	3.11845	3.59656	0.488765	0.595691	-0.627374	1.12011	1.21229	0.106673	12.9743	protein binding	protein binding	protein binding	0	0	0	0	0	0	0	0	0	0	0	0
ENSOARG00000018841	0	0.651141	1.73373	2.49294	1.30976	1.77544	-0.700735	2.01954	2.46802	0.459244	12.2091	protein binding		protein binding	0	0	0	0	0	0	0	0	0	0	0	0
ENSOARG00000020436	SLCO1C1	1.2412	2.17865	1.7753	2.08371	1.36498	-0.447869	2.53507	1.80432	-0.720708	11.8147	integral component of membrane	integral component of membrane	integral component of membrane	0	0	0	0	0	0	0	0	0	0	0	0
ENSOARG00000013520	0	0	0	0	1.37781	2.27477	0	2.37148	3.26441	0.903947	10.1924	protein binding		protein binding	0	0	0	0	0	0	0	0	0	0	0	0
ENSOARG00000014825	FGFBP3	-0.480474	0.695069	0.910491	0	2.9238	0	0	3.9528	1.76905	9.77074	circulatory system process		circulatory system process	0	0	0	0	0	0	0	0	0	0	0	0
ENSOARG00000021024	SLC12A1	0.795961	0.84331	1.24438	0.778224	1.62309	-1.1227	1.90394	2.73745	0.841979	9.64564	apical plasma membrane	apical plasma membrane	apical plasma membrane	0	0	0	0	0	0	0	0	0	0	0	0
ENSOARG00000019448	TRDC	0.666244	1.07315	1.6111	0	1.94556	0	0	2.66431	0	7.96037	integral component of membrane		integral component of membrane	0	0	0	0	0	0	0	0	0	0	0	0
ENSOARG00000004585	PNLDC1	0	1.6601	2.98123	0.821495	0.819106	0.0163156	0.815008	0.793374	-0.00795235	7.89867	integral component of membrane	integral component of membrane	integral component of membrane	0	0	0	0	0	0	0	0	0	0	0	0
ENSOARG00000007940	SEL1L3	0.448611	0.783633	1.35895	0.774989	1.35658	-0.0712277	0.855946	1.42108	0.574847	7.50341	integral component of membrane	integral component of membrane	integral component of membrane	0	0	0	0	0	0	0	0	0	0	0	0
ENSOARG00000003275	WFIKKN2	0.0382574	0.0345456	-0.104421	0.80256	3.14662	3.03948	-2.23611	0.105354	2.33772	7.16402	enzyme regulator activity		enzyme regulator activity	0	0	0	0	0	0	0	0	0	0	0	0
ENSOARG00000008379	DBX1	1.55761	2.62111	1.8579	0	0	0	0	0	0	6.03663	DNA binding	DNA binding	DNA binding	0	0	0	0	0	0	0	0	0	0	0	0
ENSOARG00000015485	0	0.142123	1.06496	1.3056	0.392913	0.894234	-0.0401029	0.425985	0.943284	0.493514	5.62251	immune response		immune response	0	0	0	0	0	0	0	0	0	0	0	0
ENSOARG00000015564	LRRC8B	0.330118	0.536989	0.441517	0.665809	1.28586	0.335009	0.339487	0.942083	0.614031	5.4909	integral component of membrane		integral component of membrane	0	0	0	0	0	0	0	0	0	0	0	0
ENSOARG00000014882	SERPINA1	1.03614	0.916104	1.32649	-0.571543	0.68653	0	0	2.08787	0	5.48159	endopeptidase inhibitor activity	acute-phase response	endopeptidase inhibitor activity / acute-phase response	0	0	0	0	0	0	0	0	0	0	0	0
ENSOARG00000013951	NRIP3	0.900482	1.46437	1.45426	0.109751	0.413615	-0.245339	0.352479	0.649166	0.30787	5.40666	aspartic-type endopeptidase activity	aspartic-type endopeptidase activity	aspartic-type endopeptidase activity	0	0	0	0	0	0	0	0	0	0	0	0
ENSOARG00000016468	RASSF2	-0.0621725	0.149901	0.362767	0.884401	1.08445	-0.362181	1.23749	1.4381	0.206388	4.93915	bone remodeling		bone remodeling	0	0	0	0	0	0	0	0	0	0	0	0
ENSOARG00000017398	0	0	0	0	0	0.333015	0	0	4.51845	0	4.85147	protein binding		protein binding	0	0	0	0	0	0	0	0	0	0	0	0
ENSOARG00000008862	0	2.04813	0	2.78561	0	0	0	0	0	0	4.83374	protein binding		protein binding	0	0	0	0	0	0	0	0	0	0	0	0
ENSOARG00000012194	GLYATL3	0.444061	0.308308	0.978766	0	0	0	0	0	2.96616	4.6973	glycine N-acyltransferase activity		glycine N-acyltransferase activity	0	0	0	0	0	0	0	0	0	0	0	0
ENSOARG00000006686	PI4K2B	0.0132282	0.319831	0.672872	1.02981	0.820688	-0.0821186	1.10928	0.892546	-0.204647	4.57149	1-phosphatidylinositol 4-kinase activity	1-phosphatidylinositol 4-kinase activity	1-phosphatidylinositol 4-kinase activity	0	0	0	0	0	0	0	0	0	0	0	0
ENSOARG00000017150	LHFPL2	1.1384	0.562196	1.67749	0.231206	0.545795	0.679639	-0.443307	-0.143708	0.314111	4.56182	integral component of membrane	integral component of membrane	integral component of membrane	0	0	0	0	0	0	0	0	0	0	0	0
ENSOARG00000017006	0	-0.356141	-0.264847	0.734126	-0.0402787	1.3676	-0.319702	0.256015	1.68902	1.41757	4.48335	protein binding		protein binding	0	0	0	0	0	0	0	0	0	0	0	0
ENSOARG00000016157	0	-0.270169	0.871141	0.997602	0.643247	0.600202	-0.438042	1.08239	1.02965	-0.0422797	4.47374	catalytic activity		catalytic activity	0	0	0	0	0	0	0	0	0	0	0	0
ENSOARG00000020269	0	0.576685	0.138564	0.742282	1.2458	0.550757	-0.0730392	1.32551	0.614672	-0.698492	4.42274	nucleosome		nucleosome	0	0	0	0	0	0	0	0	0	0	0	0
ENSOARG00000001032	TMEM229B	0.126584	-0.0238051	0.391285	1.31066	0.913148	0.2185	1.09382	0.687117	-0.398034	4.31928	integral component of membrane		integral component of membrane	0	0	0	0	0	0	0	0	0	0	0	0
ENSOARG00000000431	0	0	0	0	0.986571	1.24921	0.519255	0.48017	0.720074	0.255425	4.2107	cyclic nucleotide biosynthetic process		cyclic nucleotide biosynthetic process	0	0	0	0	0	0	0	0	0	0	0	0
ENSOARG00000023257	oar-mir-154a	0	0	0	1.73916	0.915024	0.296142	1.44018	0.610747	-0.822991	4.17827	miRNA		miRNA	0	0	0	0	0	0	0	0	0	0	0	0
ENSOARG00000010010	MFHAS1	0.0744747	0.181349	0.361718	0.834811	1.02642	0.429009	0.417706	0.589973	0.184446	4.09991	protein binding	protein binding	protein binding	0	0	0	0	0	0	0	0	0	0	0	0
ENSOARG00000011447	FBXO10	0.37939	0.478766	0.536756	0.456103	0.703375	-0.106309	0.574484	0.800333	0.241218	4.06411	apoptotic process	apoptotic process	apoptotic process	0	0	0	0	0	0	0	0	0	0	0	0
ENSOARG00000006990	CCNJ	0.713581	1.17547	0.639003	-0.156786	0.40544	-0.452261	0.30152	0.84775	0.560358	4.03408	nucleus	nucleus	nucleus	0	0	0	0	0	0	0	0	0	0	0	0
ENSOARG00000013797	BIRC8	1.30485	1.92744	0.855971	-0.0624973	0.00380285	0.0136983	-0.0722606	-0.0173271	0.0636139	4.0173	apoptotic process	apoptotic process	apoptotic process	0	0	0	0	0	0	0	0	0	0	0	0
ENSOARG00000020022	TMCO5A	0	0	0	-0.431673	0.781145	0	0	2.44276	1.21277	4.005	integral component of membrane	integral component of membrane	integral component of membrane	0	0	0	0	0	0	0	0	0	0	0	0
ENSOARG00000016934	0	0.133914	0.659631	0.555625	0.0489191	0.530325	-0.964322	1.0056	1.4848	0.488303	3.94279	catalytic activity		catalytic activity	0	0	0	0	0	0	0	0	0	0	0	0
ENSOARG00000017707	BRI3BP	1.19729	1.27188	1.4195	0.0362775	-0.0261851	0.149166	-0.113777	-0.176379	-0.0655266	3.69225	integral component of membrane	integral component of membrane	integral component of membrane	0	0	0	0	0	0	0	0	0	0	0	0
ENSOARG00000009055	0	0	0	0	3.68494	0	0	0	0	0	3.68494	membrane		membrane	0	0	0	0	0	0	0	0	0	0	0	0
ENSOARG00000001133	XKRX	-0.681978	0	-0.0837071	0.6419	1.09931	-0.451551	1.10479	1.53889	0.451042	3.6187	integral component of membrane		integral component of membrane	0	0	0	0	0	0	0	0	0	0	0	0
ENSOARG00000017877	0	0.205507	0.326876	1.05071	-1.19323	0.855117	0	0	2.37205	0	3.61704	integral component of membrane		integral component of membrane	0	0	0	0	0	0	0	0	0	0	0	0
ENSOARG00000006374	0	0	0	0	0	1.92524	0	0	1.68304	0	3.60827	protein binding		protein binding	0	0	0	0	0	0	0	0	0	0	0	0
ENSOARG00000007190	0	0.128772	0.952467	1.10148	0.776635	0.606147	1.22916	-0.448994	-0.631559	-0.170962	3.54315	DNA binding		DNA binding	0	0	0	0	0	0	0	0	0	0	0	0
ENSOARG00000002651	0	0.873382	1.49846	1.15793	0	0	0	0	0	0	3.52977	protein binding		protein binding	0	0	0	0	0	0	0	0	0	0	0	0
ENSOARG00000011377	0	1.09212	1.84053	-0.0655192	-0.0954749	0.216374	-0.1144	0.0180869	0.319762	0.316745	3.52822	endopeptidase inhibitor activity		endopeptidase inhibitor activity	0	0	0	0	0	0	0	0	0	0	0	0
ENSOARG00000005467	ZIC4	-0.657035	-1.21482	-0.391952	1.47161	2.28472	2.7252	-1.25223	-0.443052	0.806165	3.32861	DNA binding		DNA binding	0	0	0	0	0	0	0	0	0	0	0	0
ENSOARG00000020186	0	0.0652508	0.309513	0.39747	0.653636	0.755764	0.364108	0.30638	0.384311	0.0917749	3.32821	nucleotide binding		nucleotide binding	0	0	0	0	0	0	0	0	0	0	0	0
ENSOARG00000002898	LRP11	0.0738271	0.108521	0.380922	0.585519	0.852411	0.396337	0.201533	0.447518	0.259889	3.30648	integral component of membrane	integral component of membrane	integral component of membrane	0	0	0	0	0	0	0	0	0	0	0	0
ENSOARG00000017068	TRAK2	0.611183	0.988907	0.657409	0.190512	0.286021	0.0119886	0.183565	0.267512	0.0926961	3.28979	endosome		endosome	0	0	0	0	0	0	0	0	0	0	0	0
ENSOARG00000025068	oar-mir-370	0	0	0	1.13118	0.585563	-0.291291	1.4278	0.864083	-0.545723	3.17161	miRNA		miRNA	0	0	0	0	0	0	0	0	0	0	0	0
ENSOARG00000006800	0	0.338684	0.811248	1.18389	0.196267	0.242607	0.141752	0.059734	0.0929672	0.0431491	3.1103	receptor activity		receptor activity	0	0	0	0	0	0	0	0	0	0	0	0
ENSOARG00000012310	GIPC3	-0.417014	1.18586	1.41135	0	0	1.69724	0.41648	-0.406191	-0.81867	3.06905	protein binding	protein binding	protein binding	0	0	0	0	0	0	0	0	0	0	0	0
ENSOARG00000007261	NOM1	0.0258959	0.0207525	0.175116	0.952315	0.7313	0.394221	0.563133	0.33079	-0.224586	2.96894	nucleolus	nucleolus	nucleolus	0	0	0	0	0	0	0	0	0	0	0	0
ENSOARG00000004212	WDR86	-0.592078	-0.572133	-0.437199	0.669674	1.98483	2.09042	-1.42023	-0.109747	1.31239	2.92593	protein binding		protein binding	0	0	0	0	0	0	0	0	0	0	0	0
ENSOARG00000005461	KBTBD12	-0.50572	-0.225169	-0.382473	1.2226	0.924008	-0.0341777	1.26327	0.950881	-0.302473	2.91075	protein binding	protein binding	protein binding	0	0	0	0	0	0	0	0	0	0	0	0
ENSOARG00000000881	IREB2	0.563407	1.05492	0.640149	0.154892	0.183867	0.138589	0.0229461	0.0379911	0.0247844	2.82154	3 iron, 4 sulfur cluster binding	4 iron, 4 sulfur cluster binding	3 iron, 4 sulfur cluster binding / 4 iron, 4 sulfur cluster binding	0	0	0	0	0	0	0	0	0	0	0	0
ENSOARG00000001659	WDFY4	0.0643039	0.33948	0.806786	-0.41483	0.664883	0.0116319	-0.445652	0.650202	1.09168	2.76848	integral component of membrane		integral component of membrane	0	0	0	0	0	0	0	0	0	0	0	0
ENSOARG00000019513	GRAMD1C	0.180472	0.378595	0.377905	0.963564	0.328115	0.154575	0.814361	0.166061	-0.638112	2.72554	integral component of membrane	integral component of membrane	integral component of membrane	0	0	0	0	0	0	0	0	0	0	0	0
ENSOARG00000002754	PTX3	-0.454802	0.191118	0.196794	0.523444	1.56526	2.44403	-1.92195	-0.881232	1.03913	2.70178	(1->3)-beta-D-glucan binding	(1->3)-beta-D-glucan binding	(1->3)-beta-D-glucan binding	0	0	0	0	0	0	0	0	0	0	0	0
ENSOARG00000017050	SLC27A6	0.611131	0.510767	0.637601	0.259005	0.0790848	-0.440057	0.702448	0.513559	-0.183762	2.68978	integral component of membrane	integral component of membrane	integral component of membrane	0	0	0	0	0	0	0	0	0	0	0	0
ENSOARG00000009727	0	0	0	0	-0.0395863	0.829049	-0.226377	0.177963	1.0564	0.870184	2.66763	immune response		immune response	0	0	0	0	0	0	0	0	0	0	0	0
ENSOARG00000009672	NWD2	0.125786	0.837601	0.424496	0.484663	0.481427	0.677511	-0.189209	-0.203299	-0.00735009	2.63163	protein binding		protein binding	0	0	0	0	0	0	0	0	0	0	0	0
ENSOARG00000012362	TC2N	0.316843	0.292278	0.289119	0.130985	0.4503	-0.194535	0.329432	0.634967	0.316852	2.56624	nucleus	nucleus	nucleus	0	0	0	0	0	0	0	0	0	0	0	0
ENSOARG00000013963	TTC39B	-0.0184822	-0.122123	0.405279	0.410112	0.518173	-0.208222	0.624555	0.727061	0.0984525	2.43481	protein binding		protein binding	0	0	0	0	0	0	0	0	0	0	0	0
ENSOARG00000016700	PHLDA1	-0.250887	-0.322283	-0.214053	0.516441	1.41551	1.62251	-1.1099	-0.20788	0.898705	2.34816	apoptotic process	apoptotic process	apoptotic process	0	0	0	0	0	0	0	0	0	0	0	0
ENSOARG00000000749	0	-0.173502	0.162031	-0.0787372	0.506335	0.744926	0.312152	0.197434	0.419967	0.238796	2.3294	nucleosome		nucleosome	0	0	0	0	0	0	0	0	0	0	0	0
ENSOARG00000011053	0	0.865732	1.44039	1.29008	-1.52626	-0.138647	-0.672888	-0.847433	0.533154	1.38099	2.32511	integral component of plasma membrane		integral component of plasma membrane	0	0	0	0	0	0	0	0	0	0	0	0
ENSOARG00000021410	oar-mir-411b	0	0	0	0.316645	0.166246	-1.50973	1.83345	1.67079	-0.158331	2.31907	miRNA		miRNA	0	0	0	0	0	0	0	0	0	0	0	0
ENSOARG00000010490	0	0.603786	1.10493	0.90861	-0.204172	-0.030301	0.0301327	-0.226944	-0.0624893	0.166731	2.29028	nucleotide binding		nucleotide binding	0	0	0	0	0	0	0	0	0	0	0	0
ENSOARG00000012282	0	0.455565	0.504368	0.29201	0.771437	-0.0306739	-0.364557	1.13146	0.331369	-0.802046	2.28893	nucleus		nucleus	0	0	0	0	0	0	0	0	0	0	0	0
ENSOARG00000006954	PLD5	-0.295433	0.00369076	0.0841576	0.200788	0.551765	-0.505749	0.716562	1.0445	0.34749	2.14777	integral component of membrane	integral component of membrane	integral component of membrane	0	0	0	0	0	0	0	0	0	0	0	0
ENSOARG00000009409	SNX13	0.583137	0.979339	0.73044	-0.325651	-0.0825722	-0.361337	0.0410655	0.273465	0.238892	2.07678	cytochrome-c oxidase activity	cytochrome-c oxidase activity	cytochrome-c oxidase activity	0	0	0	0	0	0	0	0	0	0	0	0
ENSOARG00000010209	0	0	0.78492	0.884276	0.24882	-0.544553	-1.7643	2.01056	1.20629	-0.787601	2.0384	DNA binding		DNA binding	0	0	0	0	0	0	0	0	0	0	0	0
ENSOARG00000019845	0	1.28672	1.17041	1.19473	-0.703765	-0.261737	0.120767	-0.834995	-0.389259	0.449271	2.03214	nucleic acid binding		nucleic acid binding	0	0	0	0	0	0	0	0	0	0	0	0
ENSOARG00000000902	GPRIN2	-0.0925713	0.0963976	0.0382002	1.21483	0.582519	0.970568	0.255257	-0.395639	-0.638448	2.03112	protein binding	protein binding	protein binding	0	0	0	0	0	0	0	0	0	0	0	0
ENSOARG00000006643	RASA2	0.79644	1.17022	1.14427	-0.184338	-0.342297	0.0278908	-0.207875	-0.373428	-0.162568	1.86832	enzyme regulator activity	enzyme regulator activity	enzyme regulator activity	0	0	0	0	0	0	0	0	0	0	0	0
ENSOARG00000015427	0	-0.598907	-1.13874	0.0411673	-0.971352	0.457589	0	0	2.6364	1.42968	1.85584	protein binding		protein binding	0	0	0	0	0	0	0	0	0	0	0	0
ENSOARG00000009780	0	0.265156	0.0615302	0.0748565	0.578822	0.209181	-0.246092	0.829722	0.448791	-0.373493	1.84847	RNA binding		RNA binding	0	0	0	0	0	0	0	0	0	0	0	0
ENSOARG00000003099	RASAL3	-0.302195	-0.362745	-0.0607327	0.277374	0.611034	-0.416279	0.690145	1.02395	0.334046	1.7946	enzyme regulator activity	enzyme regulator activity	enzyme regulator activity	0	0	0	0	0	0	0	0	0	0	0	0
ENSOARG00000013075	PIP5K1B	-0.188181	-0.240326	0.0072771	0.303381	0.588606	-0.144292	0.450854	0.72473	0.284029	1.78608	1-phosphatidylinositol-4-phosphate 5-kinase activity	1-phosphatidylinositol-4-phosphate 5-kinase activity	1-phosphatidylinositol-4-phosphate 5-kinase activity	0	0	0	0	0	0	0	0	0	0	0	0
ENSOARG00000002241	CSRNP1	0.312524	0.522946	0.38117	-0.611849	0.695717	0.90346	-1.50708	-0.213033	1.30128	1.78514	apoptotic process		apoptotic process	0	0	0	0	0	0	0	0	0	0	0	0
ENSOARG00000010197	FBXO47	0	0	-0.180555	1.02639	-0.0955986	-1.20389	2.23059	1.09841	-1.12357	1.75178	protein binding	protein binding	protein binding	0	0	0	0	0	0	0	0	0	0	0	0
ENSOARG00000003353	PPP2R2B	-0.231823	-0.240999	-0.19945	0.161747	0.767055	0.0763317	0.0879862	0.683058	0.604242	1.70815	apoptotic process		apoptotic process	0	0	0	0	0	0	0	0	0	0	0	0
ENSOARG00000015223	SLC16A12	-0.177105	-0.296454	-0.322027	-0.505518	1.6193	1.85365	-2.35417	-0.232838	2.11592	1.70076	integral component of membrane	integral component of membrane	integral component of membrane	0	0	0	0	0	0	0	0	0	0	0	0
ENSOARG00000003318	TRIM2	0.581264	1.07929	0.651272	-0.312195	-0.110659	0.0458089	-0.350813	-0.162015	0.196721	1.61867	cell death		cell death	0	0	0	0	0	0	0	0	0	0	0	0
ENSOARG00000013097	FAM73A	0.458927	1.01022	0.540804	-0.0699017	-0.138462	-0.069493	0.00643962	-0.0718189	-0.0757729	1.59094	integral component of membrane	integral component of membrane	integral component of membrane	0	0	0	0	0	0	0	0	0	0	0	0
ENSOARG00000013298	OLFML2A	0.348334	0.314393	0.358039	-0.34541	0.5346	0.695452	-1.02993	-0.164056	0.870709	1.58213	binding	binding	binding	0	0	0	0	0	0	0	0	0	0	0	0
ENSOARG00000016920	0	-0.271689	-0.419163	-0.413321	0.229747	0.751207	-0.129968	0.365139	0.872885	0.518397	1.50323	biliverdin reductase activity		biliverdin reductase activity	0	0	0	0	0	0	0	0	0	0	0	0
ENSOARG00000020059	0	0	0	0	0.721329	0.132065	-0.319186	1.03797	0.446579	-0.589693	1.42906	nucleosome		nucleosome	0	0	0	0	0	0	0	0	0	0	0	0
ENSOARG00000016584	FAM171B	0.314914	0.81305	0.65412	-0.0452405	-0.171514	-0.164869	0.126061	-0.0136537	-0.130333	1.38254	DNA binding	DNA binding	DNA binding	0	0	0	0	0	0	0	0	0	0	0	0
ENSOARG00000016510	0	-0.454809	-0.0642079	-0.342413	0.141597	0.690575	0.122639	0.0164215	0.566804	0.548865	1.22547	nucleotide binding		nucleotide binding	0	0	0	0	0	0	0	0	0	0	0	0
ENSOARG00000013067	MUC16	-0.584947	0.175834	-0.604799	0.487613	0.445975	-0.361869	0.816395	0.777291	-0.00666822	1.14482	external side of plasma membrane	external side of plasma membrane	external side of plasma membrane	0	0	0	0	0	0	0	0	0	0	0	0
ENSOARG00000015110	0	0	0	0	0.498117	0.123222	-0.257435	0.759057	0.372559	-0.376054	1.11947	nucleotide binding		nucleotide binding	0	0	0	0	0	0	0	0	0	0	0	0
ENSOARG00000007794	WDR64	0	1.19816	0	-0.399162	-0.223899	-0.930794	0.535101	0.698361	0.17541	1.05317	protein binding		protein binding	0	0	0	0	0	0	0	0	0	0	0	0
ENSOARG00000017418	ZBP1	-1.35015	0.983164	-1.3976	0	1.81197	0	0	0.814059	0	0.861444	DNA binding		DNA binding	0	0	0	0	0	0	0	0	0	0	0	0
ENSOARG00000018514	0	-0.511571	-0.791063	-0.658435	1.35849	0.675152	0.617097	0.745522	0.0531497	-0.6869	0.801438	protein binding		protein binding	0	0	0	0	0	0	0	0	0	0	0	0
ENSOARG00000006809	0	-0.534886	-0.348853	0.0647471	0.00924782	0.384668	-0.293121	0.306136	0.665663	0.374837	0.628439	receptor activity		receptor activity	0	0	0	0	0	0	0	0	0	0	0	0
ENSOARG00000000067	0	0.00287648	-0.0913745	-0.160178	0.585429	0.00525114	-0.255359	0.842911	0.254291	-0.581685	0.602162	protein binding		protein binding	0	0	0	0	0	0	0	0	0	0	0	0
ENSOARG00000011235	0	0.284002	0.91357	0.436747	-0.0684095	-0.446217	-0.365428	0.291416	-0.0743135	-0.384204	0.587164	protein kinase activity		protein kinase activity	0	0	0	0	0	0	0	0	0	0	0	0
ENSOARG00000009253	0	0	0	0	0.766886	-0.202789	-0.338945	1.09699	0.127849	-0.964143	0.485851	DNA binding		DNA binding	0	0	0	0	0	0	0	0	0	0	0	0
ENSOARG00000009621	LHFP	-0.111622	-0.171062	-0.174289	-0.210034	0.708054	1.01395	-1.21746	-0.311037	0.912344	0.438841	DNA binding	DNA binding	DNA binding	0	0	0	0	0	0	0	0	0	0	0	0
ENSOARG00000003096	FBXL18	-0.151011	0.260959	0.179387	0.200445	0.274206	0.980937	-0.775483	-0.713551	0.0715027	0.327392	protein binding	protein binding	protein binding	0	0	0	0	0	0	0	0	0	0	0	0
ENSOARG00000002318	MFSD1	-0.184568	-0.217995	0.0446574	0.686208	-0.128243	-0.375487	1.04845	0.240268	-0.80613	0.307162	integral component of membrane	integral component of membrane	integral component of membrane	0	0	0	0	0	0	0	0	0	0	0	0
ENSOARG00000013421	IFI44L	-0.276037	-0.161768	-0.784553	-0.0744157	0.600487	0.229532	-0.319335	0.369528	0.682807	0.266244	defense response to virus	defense response to virus	defense response to virus	0	0	0	0	0	0	0	0	0	0	0	0
ENSOARG00000014093	LRRN1	0.411033	0.417581	0.721455	-0.132296	-0.408455	0.0263901	-0.147002	-0.437448	-0.286194	0.165064	integral component of membrane	integral component of membrane	integral component of membrane	0	0	0	0	0	0	0	0	0	0	0	0
ENSOARG00000020071	0	-0.127148	-0.391792	0.181748	0.752542	-0.109563	-0.0809871	0.828475	-0.0370264	-0.858063	0.158185	nucleosome		nucleosome	0	0	0	0	0	0	0	0	0	0	0	0
ENSOARG00000015319	KLF11	0.489347	1.13372	0.477611	-0.045872	-0.612422	0.10374	-0.142096	-0.724649	-0.568856	0.110527	apoptotic process		apoptotic process	0	0	0	0	0	0	0	0	0	0	0	0
ENSOARG00000013928	MMP17	-0.146712	0.179877	-0.0603417	-0.043479	0.574508	1.56929	-1.60857	-0.996035	0.611041	0.0795785	anchored component of membrane	anchored component of membrane	anchored component of membrane	0	0	0	0	0	0	0	0	0	0	0	0
ENSOARG00000017250	BHMT	-0.810628	-0.953186	-0.822557	-1.38515	2.00361	1.7156	0	0.289816	0	0.0375064	amino-acid betaine catabolic process	amino-acid betaine catabolic process	amino-acid betaine catabolic process	0	0	0	0	0	0	0	0	0	0	0	0
ENSOARG00000013440	IFI44	-0.578683	0.554678	-0.779762	-0.356164	0.074073	-0.893898	0.526821	0.960239	0.439142	-0.0535548	response to virus	response to virus	response to virus	0	0	0	0	0	0	0	0	0	0	0	0
ENSOARG00000013710	0	0.259598	-0.136465	-0.173939	-0.277857	-0.113566	-0.597856	0.323255	0.47818	0.162067	-0.0765836	nucleotide binding		nucleotide binding	0	0	0	0	0	0	0	0	0	0	0	0
ENSOARG00000012944	LRTM2	0.790168	1.11542	0.872239	0.614309	-0.712217	1.34927	-0.731144	-2.06319	-1.3266	-0.0917534	integral component of membrane	integral component of membrane	integral component of membrane	0	0	0	0	0	0	0	0	0	0	0	0
ENSOARG00000009214	0	0	0	0	1.09963	-0.48134	-0.160932	1.24532	-0.32847	-1.56918	-0.194977	DNA binding		DNA binding	0	0	0	0	0	0	0	0	0	0	0	0
ENSOARG00000016449	0	0.322315	0.48077	0.397288	-0.645493	-0.471993	-0.627554	-0.0212121	0.147235	0.176107	-0.242537	nucleotide binding		nucleotide binding	0	0	0	0	0	0	0	0	0	0	0	0
ENSOARG00000016052	AOX1	-0.317975	-0.531236	0.346067	-0.618868	0.356839	0.266481	-0.880634	0.0834936	0.972383	-0.323448	1 iron, 2 sulfur cluster binding	2 iron, 2 sulfur cluster binding	1 iron, 2 sulfur cluster binding / 2 iron, 2 sulfur cluster binding	0	0	0	0	0	0	0	0	0	0	0	0
ENSOARG00000009185	ARHGAP23	0.217317	0.320517	0.176552	0.117906	-0.26081	0.477659	-0.346825	-0.739104	-0.390733	-0.42752	enzyme regulator activity	enzyme regulator activity	enzyme regulator activity	0	0	0	0	0	0	0	0	0	0	0	0
ENSOARG00000001275	CRIP2	0	0	0	0.141248	-0.0683689	0.763016	-0.61282	-0.835566	-0.216526	-0.829017	cell cortex	cell cortex	cell cortex	0	0	0	0	0	0	0	0	0	0	0	0
ENSOARG00000015959	ZAN	-0.781603	1.26284	-0.752621	-0.259533	-0.0331805	0.205308	-0.457099	-0.243962	0.221664	-0.838186	protein binding		protein binding	0	0	0	0	0	0	0	0	0	0	0	0
ENSOARG00000003843	GDAP1L1	0.011317	-0.815778	-0.839	-0.601009	0.442788	-0.0652902	-0.519808	0.510068	1.02613	-0.850581	protein binding	protein binding	protein binding	0	0	0	0	0	0	0	0	0	0	0	0
ENSOARG00000016103	GREB1	-0.24969	-0.768085	-0.78159	0	0	3.50344	-2.11201	-0.455093	0	-0.86303	integral component of membrane	integral component of membrane	integral component of membrane	0	0	0	0	0	0	0	0	0	0	0	0
ENSOARG00000020064	0	-0.426576	-0.098764	-0.270828	0.697185	-0.26904	-0.0253298	0.725418	-0.255309	-0.966238	-0.889481	nucleosome		nucleosome	0	0	0	0	0	0	0	0	0	0	0	0
ENSOARG00000014802	ARHGEF3	0.346579	0.312864	0.441777	-0.797005	-0.38211	0.0734343	-0.866057	-0.46097	0.411607	-0.919882	apoptotic signaling pathway	apoptotic signaling pathway	apoptotic signaling pathway	0	0	0	0	0	0	0	0	0	0	0	0
ENSOARG00000002323	0	0.111658	-0.180815	-0.359989	-0.170581	-0.321257	-0.644019	0.47423	0.315452	-0.150781	-0.926101	nucleotide binding		nucleotide binding	0	0	0	0	0	0	0	0	0	0	0	0
ENSOARG00000016098	0	-0.102533	0.856399	-0.0408841	0.787279	-3.20512	0.0909007	0.671509	0	0	-0.942446	immune response		immune response	0	0	0	0	0	0	0	0	0	0	0	0
ENSOARG00000018796	0	0.906708	0.654421	0.254545	-1.17032	-0.513352	0.0508175	-1.22862	-0.571353	0.663314	-0.953831	metalloendopeptidase activity		metalloendopeptidase activity	0	0	0	0	0	0	0	0	0	0	0	0
ENSOARG00000011332	C19orf26	0.0233732	0.479765	0.43444	0.175481	-0.568857	0.547899	-0.376331	-1.12171	-0.742345	-1.14829	integral component of membrane	integral component of membrane	integral component of membrane	0	0	0	0	0	0	0	0	0	0	0	0
ENSOARG00000000888	XAF1	-0.313683	0.749989	-0.900002	-0.356657	-0.418356	-0.88004	0.511663	0.452715	-0.051353	-1.20572	apoptotic process		apoptotic process	0	0	0	0	0	0	0	0	0	0	0	0
ENSOARG00000019013	REC114	-0.658404	-1.33412	-1.37986	0.879145	0.675261	0.768153	0.115419	-0.10503	-0.202728	-1.24216	cell cycle		cell cycle	0	0	0	0	0	0	0	0	0	0	0	0
ENSOARG00000001692	RGS22	0.364147	-0.0927046	-1.09032	-0.37996	-0.157271	-0.395366	0.0287059	0.232298	0.214131	-1.27634	enzyme regulator activity	enzyme regulator activity	enzyme regulator activity	0	0	0	0	0	0	0	0	0	0	0	0
ENSOARG00000013375	C2CD2L	-0.0515753	0.0557899	0.0376881	-0.493515	-0.0387096	0.73724	-1.22093	-0.777432	0.444875	-1.30657	insulin binding	insulin binding	insulin binding	0	0	0	0	0	0	0	0	0	0	0	0
ENSOARG00000002351	NGB	-0.345504	-0.650548	-0.819581	-0.223577	0.514561	0.860452	-1.0761	-0.348842	0.730379	-1.35876	apoptotic process		apoptotic process	0	0	0	0	0	0	0	0	0	0	0	0
ENSOARG00000008221	FAM171A2	-0.116351	-0.538031	-0.853176	-0.119661	0.141842	0.1649	-0.273954	-0.0283192	0.254321	-1.36843	integral component of membrane	integral component of membrane	integral component of membrane	0	0	0	0	0	0	0	0	0	0	0	0
ENSOARG00000017799	KANK2	-0.115381	-0.187929	-0.083483	-0.520207	-0.073902	0.265972	-0.779784	-0.341951	0.440082	-1.39658	apoptotic process		apoptotic process	0	0	0	0	0	0	0	0	0	0	0	0
ENSOARG00000001410	LRRC61	-0.483856	-0.5529	-0.923222	0.295726	0.204167	0.40595	-0.103354	-0.202832	-0.0997572	-1.46008	protein binding	protein binding	protein binding	0	0	0	0	0	0	0	0	0	0	0	0
ENSOARG00000007118	TP53I13	-0.150287	-0.345212	-0.297933	0.716349	-0.217144	0.815983	-0.088495	-1.03995	-0.939747	-1.54644	integral component of membrane		integral component of membrane	0	0	0	0	0	0	0	0	0	0	0	0
ENSOARG00000006039	TTC24	-0.241116	-0.0256344	-0.520576	0.274653	-0.19533	0.451898	-0.171215	-0.653393	-0.475192	-1.5559	protein binding		protein binding	0	0	0	0	0	0	0	0	0	0	0	0
ENSOARG00000018658	0	0	0	0	-0.226877	-0.315688	0.384796	-0.605902	-0.707368	-0.0931221	-1.56416	binding		binding	0	0	0	0	0	0	0	0	0	0	0	0
ENSOARG00000014413	0	-1.05069	-0.659928	-1.82821	0.389327	0.280693	-0.743875	1.12381	1.01344	-0.0986738	-1.5741	integral component of membrane		integral component of membrane	0	0	0	0	0	0	0	0	0	0	0	0
ENSOARG00000002507	EMILIN3	-0.594994	-0.363726	-1.15425	-0.172454	0.292877	0.237644	-0.39613	0.0519818	0.453388	-1.64567	protein binding	protein binding	protein binding	0	0	0	0	0	0	0	0	0	0	0	0
ENSOARG00000008873	SH3GLB2	-0.024432	-0.069725	-0.127089	-0.158674	-0.301319	0.37466	-0.52427	-0.680425	-0.149366	-1.66064	protein binding	protein binding	protein binding	0	0	0	0	0	0	0	0	0	0	0	0
ENSOARG00000015918	0	0.350046	-0.635231	-1.23893	-0.158573	0.0535767	0.410833	-0.560356	-0.34912	0.194739	-1.93301	nucleic acid binding		nucleic acid binding	0	0	0	0	0	0	0	0	0	0	0	0
ENSOARG00000001483	LETM2	0.0661128	-0.112694	0.0294489	-0.247105	-0.534395	0.183316	-0.427279	-0.726789	-0.288295	-2.05768	integral component of membrane	integral component of membrane	integral component of membrane	0	0	0	0	0	0	0	0	0	0	0	0
ENSOARG00000018143	SLC47A1	0.439986	0.187109	-0.088697	0	0	0	-2.57226	-0.0446148	0	-2.07847	antiporter activity	antiporter activity	antiporter activity	0	0	0	0	0	0	0	0	0	0	0	0
ENSOARG00000011327	GSE1	0.0851446	0.208977	0.0597859	-0.168522	-0.652833	0.306966	-0.469094	-0.96744	-0.48805	-2.08506	protein binding		protein binding	0	0	0	0	0	0	0	0	0	0	0	0
ENSOARG00000014158	AKIP1	-0.0681969	-0.323216	-0.175524	-0.258631	-0.735978	-0.903124	0.668603	0.151717	-0.486073	-2.13042	nucleus	nucleus	nucleus	0	0	0	0	0	0	0	0	0	0	0	0
ENSOARG00000008115	0	-0.191466	0.218086	-0.395006	-1.02863	-0.380644	-0.40233	-0.628408	0.00886537	0.654397	-2.14514	response to biotic stimulus		response to biotic stimulus	0	0	0	0	0	0	0	0	0	0	0	0
ENSOARG00000009395	0	-0.615623	0.158275	-0.412512	-1.40114	-0.329504	-1.11954	-0.296157	0.785137	1.08049	-2.15056	immune response		immune response	0	0	0	0	0	0	0	0	0	0	0	0
ENSOARG00000013345	TLE6	-0.115139	0.00944448	-0.0501698	-0.406423	-0.373641	0.541955	-0.938948	-0.928864	0.0315616	-2.23022	cell cortex	cell cortex	cell cortex	0	0	0	0	0	0	0	0	0	0	0	0
ENSOARG00000005221	CSRNP3	-0.128294	-0.309612	-0.539034	0.0690956	-0.303136	0.450007	-0.370039	-0.759449	-0.379383	-2.26984	apoptotic process		apoptotic process	0	0	0	0	0	0	0	0	0	0	0	0
ENSOARG00000021469	oar-mir-26a	0	0	0	0.226641	-1.25351	-2.00902	2.23229	0	-1.47891	-2.2825	miRNA		miRNA	0	0	0	0	0	0	0	0	0	0	0	0
ENSOARG00000011916	0	-0.11626	-0.221631	-0.267146	-0.279458	-0.746309	-0.666525	0.386599	-0.0871264	-0.465983	-2.46384	DNA binding		DNA binding	0	0	0	0	0	0	0	0	0	0	0	0
ENSOARG00000009768	CCDC181	-0.18353	-0.376729	-0.409309	-0.132596	-0.36326	0.286583	-0.410136	-0.658368	-0.235967	-2.48331	nucleus		nucleus	0	0	0	0	0	0	0	0	0	0	0	0
ENSOARG00000011802	OTOP2	-0.247861	-1.2948	-1.60843	0	0.319427	0.498659	0	-0.184564	0	-2.51757	integral component of membrane	integral component of membrane	integral component of membrane	0	0	0	0	0	0	0	0	0	0	0	0
ENSOARG00000012537	0	-1.22999	-1.58339	0.221238	0	0	0	0	0	0	-2.59215	protein binding		protein binding	0	0	0	0	0	0	0	0	0	0	0	0
ENSOARG00000015541	0	0.035828	-0.0284881	-0.125613	-0.0094763	-0.79254	0.0926508	-0.101186	-0.892186	-0.782521	-2.60353	apoptotic process		apoptotic process	0	0	0	0	0	0	0	0	0	0	0	0
ENSOARG00000011273	ZAR1L	-0.0176157	0.646286	-0.08639	-0.228416	-1.28537	-0.924678	0.697543	-0.370632	-1.05362	-2.62289	protein binding		protein binding	0	0	0	0	0	0	0	0	0	0	0	0
ENSOARG00000002249	ADAM33	-0.423333	-0.691493	-0.381964	-0.404931	-0.131037	0.40251	-0.801787	-0.539878	0.26974	-2.70217	integral component of membrane	integral component of membrane	integral component of membrane	0	0	0	0	0	0	0	0	0	0	0	0
ENSOARG00000006443	PDZD4	0.29956	0.100923	-0.224935	-0.666992	-0.64486	0.305071	-0.955107	-0.950264	0.00707195	-2.72953	protein binding	protein binding	protein binding	0	0	0	0	0	0	0	0	0	0	0	0
ENSOARG00000020256	SMCO3	-0.516885	-0.987853	-0.943774	-0.678484	1.54468	2.02458	-2.69745	-0.479703	0	-2.73489	integral component of membrane		integral component of membrane	0	0	0	0	0	0	0	0	0	0	0	0
ENSOARG00000012457	0	-1.3339	-0.319128	0.55935	0	-1.68341	0	0	0	0	-2.77709	protein binding		protein binding	0	0	0	0	0	0	0	0	0	0	0	0
ENSOARG00000019272	0	-0.385408	1.02135	-1.04969	0.136008	-0.923767	-0.128168	0.275547	-0.799941	-1.0657	-2.91977	ubiquitin-dependent protein catabolic process		ubiquitin-dependent protein catabolic process	0	0	0	0	0	0	0	0	0	0	0	0
ENSOARG00000019359	KCNJ13	-1.41628	-1.23259	-1.25808	-0.150522	0.488065	0.33101	-0.474877	0.155447	0.630832	-2.92699	integral component of membrane	integral component of membrane	integral component of membrane	0	0	0	0	0	0	0	0	0	0	0	0
ENSOARG00000012225	FNDC9	-0.169058	-0.613963	-0.774632	-1.08479	-0.101165	0.04556	-1.10751	-0.146334	0.964017	-2.98787	integral component of membrane		integral component of membrane	0	0	0	0	0	0	0	0	0	0	0	0
ENSOARG00000017697	KIAA1549L	0.227005	0.372799	-0.253231	-0.955133	-1.03378	-0.383377	-0.559818	-0.645001	-0.0945319	-3.32507	integral component of membrane		integral component of membrane	0	0	0	0	0	0	0	0	0	0	0	0
ENSOARG00000020048	0	-0.726615	-1.63533	-1.16835	0.569553	-0.10475	0.0390493	0.511787	-0.150646	-0.661079	-3.32638	membrane		membrane	0	0	0	0	0	0	0	0	0	0	0	0
ENSOARG00000018235	0	-0.195375	-0.317307	-0.306447	-0.37618	-0.649691	0.308391	-0.672563	-0.969048	-0.278542	-3.45676	catalytic activity		catalytic activity	0	0	0	0	0	0	0	0	0	0	0	0
ENSOARG00000004915	TM4SF18	-0.260008	-0.549382	-0.107512	-0.235236	-0.671964	0.669015	-0.890225	-1.34815	-0.443597	-3.83705	integral component of membrane	integral component of membrane	integral component of membrane	0	0	0	0	0	0	0	0	0	0	0	0
ENSOARG00000013688	0	-1.65918	-0.999708	-1.66603	0.229703	0.0562075	-0.0493509	0.282981	0.0975792	-0.175063	-3.88285	nucleotide binding		nucleotide binding	0	0	0	0	0	0	0	0	0	0	0	0
ENSOARG00000010528	SLCO3A1	-0.258477	0.160971	0.125486	-0.784946	-1.29669	-0.526135	-0.255025	-0.784823	-0.508258	-4.1279	integral component of membrane	integral component of membrane	integral component of membrane	0	0	0	0	0	0	0	0	0	0	0	0
ENSOARG00000012346	ARMC12	0.600991	0.243828	0.205824	-0.534146	-1.71646	-0.462756	-0.0611577	-1.26032	-1.18747	-4.17166	nucleus		nucleus	0	0	0	0	0	0	0	0	0	0	0	0
ENSOARG00000012585	0	-1.43991	-0.87817	0.0748272	-6.2065	0.111154	-3.92466	-2.29988	4.02879	6.32928	-4.20507	protein binding		protein binding	0	0	0	0	0	0	0	0	0	0	0	0
ENSOARG00000004967	DOK6	-0.256873	-0.237511	-1.31622	0.452853	-0.64788	0.905863	-0.447665	-1.56136	-1.10163	-4.21042	insulin receptor binding	insulin receptor binding	insulin receptor binding	0	0	0	0	0	0	0	0	0	0	0	0
ENSOARG00000020207	ASIC4	-0.114247	0.348171	0.456213	-1.00536	-1.34763	-0.141515	-0.857767	-1.21031	-0.345588	-4.21803	integral component of plasma membrane		integral component of plasma membrane	0	0	0	0	0	0	0	0	0	0	0	0
ENSOARG00000004830	C6orf118	0.013	-0.47233	-0.525355	-0.852257	-0.952757	-0.397228	-0.454419	-0.565704	-0.0991428	-4.30619	nuclease activity	nuclease activity	nuclease activity	0	0	0	0	0	0	0	0	0	0	0	0
ENSOARG00000020032	0	-0.758252	-1.06187	-1.19267	-0.108184	-0.0891248	0.981943	-1.06856	-1.0722	0.00068857	-4.36823	nucleotide binding		nucleotide binding	0	0	0	0	0	0	0	0	0	0	0	0
ENSOARG00000018119	SLC5A11	-0.193875	-1.74288	-1.71674	-0.369626	-0.156697	0.217128	-0.584832	-0.374639	0.208772	-4.71339	apoptotic process		apoptotic process	0	0	0	0	0	0	0	0	0	0	0	0
ENSOARG00000008944	LINGO2	-0.212513	-0.445705	-0.280728	-1.29529	-0.902208	-0.219759	-1.06231	-0.682878	0.38129	-4.72011	integral component of membrane	integral component of membrane	integral component of membrane	0	0	0	0	0	0	0	0	0	0	0	0
ENSOARG00000005706	USP27X	-0.278474	-0.0364125	-0.37602	-0.923507	-1.15395	-0.350011	-0.569577	-0.807201	-0.234468	-4.72962	cysteine-type peptidase activity		cysteine-type peptidase activity	0	0	0	0	0	0	0	0	0	0	0	0
ENSOARG00000009143	0	-1.92953	-1.42236	-0.482894	-5.76389	0.280044	-3.86885	-1.91191	4.14596	6.05285	-4.90058	protein binding		protein binding	0	0	0	0	0	0	0	0	0	0	0	0
ENSOARG00000010603	VSIG2	-0.834196	-1.02505	-0.825	-1.20329	-0.498063	-0.480562	-0.717783	-0.0226022	0.702204	-4.90435	integral component of plasma membrane		integral component of plasma membrane	0	0	0	0	0	0	0	0	0	0	0	0
ENSOARG00000003061	TMEM240	0.18251	-0.262184	-0.271195	-0.563312	-1.78924	-0.0669969	-0.48689	-1.72206	0	-4.97937	integral component of membrane		integral component of membrane	0	0	0	0	0	0	0	0	0	0	0	0
ENSOARG00000004053	PRAM1	-0.813987	-0.378094	-0.687657	-0.430516	-0.871517	0.0569708	-0.472646	-0.936778	-0.448723	-4.98295	integrin-mediated signaling pathway	integrin-mediated signaling pathway	integrin-mediated signaling pathway	0	0	0	0	0	0	0	0	0	0	0	0
ENSOARG00000008614	PHLDB3	-0.357891	-0.354409	-0.337949	-2.13613	-0.585392	0.0648392	-2.19118	-0.651154	1.5419	-5.00736	enzyme binding	enzyme binding	enzyme binding	0	0	0	0	0	0	0	0	0	0	0	0
ENSOARG00000007224	0	0.121213	-0.271303	0.134625	-0.921156	-1.63375	-0.786236	-0.136783	-0.849405	-0.711082	-5.05388	protein binding		protein binding	0	0	0	0	0	0	0	0	0	0	0	0
ENSOARG00000014806	SLC25A48	-0.89539	-2.3326	-1.79903	0	-0.118224	0	0	0	0	-5.14525	integral component of membrane	integral component of membrane	integral component of membrane	0	0	0	0	0	0	0	0	0	0	0	0
ENSOARG00000014296	KLHDC8B	-0.207195	-0.623091	-0.706508	-0.801037	-0.905144	0.104188	-0.899998	-1.01738	-0.107043	-5.16321	protein binding	protein binding	protein binding	0	0	0	0	0	0	0	0	0	0	0	0
ENSOARG00000020193	C15orf52	-0.400615	-0.268824	-0.132212	-0.850581	-1.2591	-0.112525	-0.729962	-1.15009	-0.414142	-5.31805	poly(A) RNA binding	poly(A) RNA binding	poly(A) RNA binding	0	0	0	0	0	0	0	0	0	0	0	0
ENSOARG00000020789	0	-6.25016	-3.68516	-3.79712	0	1.92273	0	0	6.39028	0	-5.41943	integral component of membrane		integral component of membrane	0	0	0	0	0	0	0	0	0	0	0	0
ENSOARG00000013358	MORN3	0.293126	0.213595	-0.202424	-0.54849	-1.80621	-0.127603	-0.425317	-1.67692	-1.25786	-5.5381	nucleus	nucleus	nucleus	0	0	0	0	0	0	0	0	0	0	0	0
ENSOARG00000005692	PAQR6	-0.250831	-0.720295	-0.769558	-1.40392	-0.988957	-0.354299	-1.04235	-0.639401	0.409445	-5.76017	integral component of membrane	integral component of membrane	integral component of membrane	0	0	0	0	0	0	0	0	0	0	0	0
ENSOARG00000018818	TMEM211	0	0	0	-0.448825	-2.64464	-0.178811	-0.261665	-2.46358	0	-5.99753	integral component of membrane		integral component of membrane	0	0	0	0	0	0	0	0	0	0	0	0
ENSOARG00000020199	0	-0.283281	-0.212596	-0.132012	-0.745764	-1.46674	0.442556	-1.17779	-1.91448	-0.723163	-6.21327	protein binding		protein binding	0	0	0	0	0	0	0	0	0	0	0	0
ENSOARG00000009868	0	-1.76929	-0.37549	-1.51356	-1.07629	-0.465306	-0.43229	-0.634705	-0.0346185	0	-6.30155	immune response		immune response	0	0	0	0	0	0	0	0	0	0	0	0
ENSOARG00000007918	LRRC46	-0.114212	-0.248327	-0.27572	-1.00548	-1.79116	-0.593755	-0.404279	-1.19788	-0.791312	-6.42213	protein binding	protein binding	protein binding	0	0	0	0	0	0	0	0	0	0	0	0
ENSOARG00000018906	HHLA2	-0.155075	-0.72475	-0.827706	-1.08895	-1.31412	-0.309358	-0.783757	-1.01652	-0.220259	-6.44049	immune system process	immune system process	immune system process	0	0	0	0	0	0	0	0	0	0	0	0
ENSOARG00000024488	oar-mir-221	0	0	0	-0.218349	-3.27273	0.088003	-0.309383	-3.35131	0	-7.06377	miRNA		miRNA	0	0	0	0	0	0	0	0	0	0	0	0
ENSOARG00000001219	TXLNB	-0.00804105	-1.3235	-0.901926	-1.72699	-1.33367	-0.810711	-0.918778	-0.520935	0.390219	-7.15434	protein binding		protein binding	0	0	0	0	0	0	0	0	0	0	0	0
ENSOARG00000002824	0	-0.669509	-1.27841	-1.22131	-0.0724494	-1.07892	0.699195	-0.763541	-1.78608	-1.01077	-7.1818	protein tyrosine phosphatase activity		protein tyrosine phosphatase activity	0	0	0	0	0	0	0	0	0	0	0	0
ENSOARG00000009746	STOML3	-0.600182	-1.13537	-1.91432	0.0441182	-1.47577	1.22037	-1.16713	-2.69439	0	-7.72268	cilium	cilium	cilium	0	0	0	0	0	0	0	0	0	0	0	0
ENSOARG00000013890	0	-0.224783	-0.0554776	-0.347153	-0.763714	-2.28276	0.27509	-1.02988	-2.55938	-1.52459	-8.51265	nucleotide binding		nucleotide binding	0	0	0	0	0	0	0	0	0	0	0	0
ENSOARG00000020801	0	-6.4015	0	-3.09032	0	0	0	0	0	0	-9.49182	protein binding		protein binding	0	0	0	0	0	0	0	0	0	0	0	0
ENSOARG00000020578	DAW1	-1.24173	-1.12352	-1.77172	-1.484	-2.16365	-0.0281334	-1.43753	-2.12873	0	-11.379	cilium		cilium	0	0	0	0	0	0	0	0	0	0	0	0
ENSOARG00000013446	SFMBT2	1.08291	1.64614	0.803351	0.141171	0.245224	0.303402	-0.160078	-0.0651122	0.103085	4.10009	histone binding	DNA binding	histone binding / DNA binding	0	0	0	0	0	1	0	0	0	0	0	1
ENSOARG00000009818	NCOA3	0.703218	1.01614	0.866425	-0.00397899	0.081542	-0.235381	0.23627	0.310993	0.0820307	3.05725	chromatin binding	androgen receptor binding	chromatin binding / androgen receptor binding	0	0	0	0	0	1	0	0	0	0	0	1
ENSOARG00000013467	0	-0.106857	-0.187989	-0.190468	0.83594	0.296733	-0.329016	1.19406	0.623419	-0.562654	1.57317	chromatin		chromatin	0	0	0	0	0	1	0	0	0	0	0	1
ENSOARG00000011998	WBSCR27	-0.179639	-1.00829	-0.504415	-1.18769	0.167786	-0.724203	-0.466021	0.880005	1.36105	-1.66142	methyltransferase activity		methyltransferase activity	0	0	0	0	0	1	0	0	0	0	0	1
ENSOARG00000020459	GMNC	0	0	0	-2.6523	-1.98594	-1.64864	0	0	0	-6.28688	chromatin binding	cell cycle	chromatin binding / cell cycle	0	0	0	0	0	1	0	0	0	0	0	1
ENSOARG00000012464	GPR139	1.30734	1.68816	2.39186	2.7366	3.11769	0.0624909	2.68073	3.04122	0.376139	17.4022	G-protein coupled receptor activity	integral component of membrane	G-protein coupled receptor activity / integral component of membrane	0	1	0	0	0	0	0	0	0	0	0	1	Cell Commincation
ENSOARG00000010858	VGF	0.336796	0.897996	1.34838	3.69413	3.54105	1.93565	1.77558	1.59733	-0.164303	14.9626	response to cAMP	defense response to bacterium	response to cAMP / defense response to bacterium	0	1	0	0	0	0	0	0	0	0	0	1	Cell Commincation
ENSOARG00000011488	0	0	0	0	2.33103	2.22625	-1.73131	4.05839	3.93355	-0.0957495	10.7222	calcium ion binding		calcium ion binding	0	1	0	0	0	0	0	0	0	0	0	1	Cell Commincation
ENSOARG00000019348	RNF212B	0	4.84212	5.02729	-0.0989265	0.157169	-0.186929	0.091519	0.331578	0.258896	10.4227	ion binding		ion binding	0	1	0	0	0	0	0	0	0	0	0	1	Cell Commincation
ENSOARG00000011630	SYNPR	0.130201	0.895235	1.16294	2.03136	1.37797	-1.04777	3.08364	2.41441	-0.656244	9.39174	cell junction	cell junction	cell junction	0	1	0	0	0	0	0	0	0	0	0	1	Cell Commincation
ENSOARG00000017599	PCSK1	0.136268	0.154362	0.867422	1.86216	2.1579	0.622569	1.24324	1.52738	0.292735	8.86403	CELL_CELL_SIGNALING		CELL_CELL_SIGNALING	0	1	0	0	0	0	0	0	0	0	0	1	Cell Commincation
ENSOARG00000006540	OR51E1	0	0	3.19102	2.64045	1.26311	0	0	1.79964	-1.3771	7.51713	G-protein coupled receptor activity	detection of chemical stimulus involved in sensory perception of smell	G-protein coupled receptor activity / detection of chemical stimulus involved in sensory perception of smell	0	1	0	0	0	0	0	0	0	0	0	1	Cell Commincation
ENSOARG00000009481	GPR101	1.53708	1.64741	2.76438	-0.395686	0.652388	0.0344532	-0.410303	0.621646	1.02709	7.47846	G-protein coupled receptor activity	integral component of membrane	G-protein coupled receptor activity / integral component of membrane	0	1	0	0	0	0	0	0	0	0	0	1	Cell Commincation
ENSOARG00000010852	DDR2	0.732648	1.03939	2.1059	0.65969	1.01177	0.173471	0.492117	0.832795	0.347365	7.39514	SIGNAL_TRANSDUCTION		SIGNAL_TRANSDUCTION	0	1	0	0	0	0	0	0	0	0	0	1	Cell Commincation
ENSOARG00000011623	SNTN	0	0	0	2.40622	1.79678	0	0	3.80232	-0.611862	7.39346	calcium ion binding	calcium ion binding	calcium ion binding	0	1	0	0	0	0	0	0	0	0	0	1	Cell Commincation
ENSOARG00000001046	CHRNA5	2.48096	2.34433	2.23604	0	0	0	0	0.297044	0	7.35837	CELL_CELL_SIGNALING		CELL_CELL_SIGNALING	0	1	0	0	0	0	0	0	0	0	0	1	Cell Commincation
ENSOARG00000010189	FAM3B	1.97273	2.80057	1.8016	0.180001	-0.285715	-1.4558	1.64195	1.16177	-0.470686	7.34643	CELL_CELL_SIGNALING		CELL_CELL_SIGNALING	0	1	0	0	0	0	0	0	0	0	0	1	Cell Commincation
ENSOARG00000016029	NETO2	1.23327	1.59716	1.14369	0.53972	0.979527	0.176134	0.379809	0.797701	0.4279	7.27492	ionotropic glutamate receptor binding	ionotropic glutamate receptor binding	ionotropic glutamate receptor binding	0	1	0	0	0	0	0	0	0	0	0	1	Cell Commincation
ENSOARG00000013886	JADE3	0.894725	1.41146	1.43751	0.91744	0.778093	0.0286529	0.888746	0.741964	-0.138372	6.96021	histone acetyltransferase complex	cellular protein modification process	histone acetyltransferase complex / cellular protein modification process	0	1	0	0	0	1	0	0	0	0	0	2	Cell Commincation
ENSOARG00000011034	PADI3	1.68115	2.71792	3.24867	0	0	1.676	0	-3.14975	0	6.17399	calcium ion binding	calcium ion binding	calcium ion binding	0	1	0	0	0	0	0	0	0	0	0	1	Cell Commincation
ENSOARG00000002977	GNG10	0.213016	0.676437	1.07314	1.18053	1.25868	0.847749	0.338295	0.40167	0.0744997	6.06401	SIGNAL_TRANSDUCTION		SIGNAL_TRANSDUCTION	0	1	0	0	0	0	0	0	0	0	0	1	Cell Commincation
ENSOARG00000020763	GUCY2C	0.601353	0.84758	0.951135	0.526673	1.07229	0.349952	0.183886	0.711426	0.54214	5.78644	CELL_SURFACE_RECEPTOR_LINKED_SIGNAL_TRANSDUCTION_GO_0007166		CELL_SURFACE_RECEPTOR_LINKED_SIGNAL_TRANSDUCTION_GO_0007166	0	1	0	0	0	0	0	0	0	0	0	1	Cell Commincation
ENSOARG00000016025	ZNF831	0	0	0	0.226576	1.84627	0.0660471	0.159479	1.77694	1.61262	5.68793	ion binding		ion binding	0	1	0	0	0	0	0	0	0	0	0	1	Cell Commincation
ENSOARG00000013510	GPR144	1.51966	2.51181	1.82982	-0.614683	0.218872	0.380494	0	-0.161631	0	5.68435	G-protein coupled receptor activity	receptor signaling pathway	G-protein coupled receptor activity / receptor signaling pathway	0	1	0	0	0	0	0	0	0	0	0	1	Cell Commincation
ENSOARG00000009676	CHRNA2	1.0646	0.702485	0.329755	0	1.06145	0	0	2.44803	0	5.60632	SIGNAL_TRANSDUCTION		SIGNAL_TRANSDUCTION	0	1	0	0	0	0	0	0	0	0	0	1	Cell Commincation
ENSOARG00000015626	DCDC1	-0.0425303	0.2283	-0.215343	0.765641	1.73242	0.342183	0.431231	1.38148	0.962175	5.58556	intracellular signal transduction	intracellular signal transduction	intracellular signal transduction	0	1	0	0	0	0	0	0	0	0	0	1	Cell Commincation
ENSOARG00000013509	CD274	0.233536	0.822313	0.278456	0.408131	1.3465	0.239458	0.155984	1.11558	0.937948	5.5379	CELL_SURFACE_RECEPTOR_LINKED_SIGNAL_TRANSDUCTION_GO_0007166		CELL_SURFACE_RECEPTOR_LINKED_SIGNAL_TRANSDUCTION_GO_0007166	0	1	0	0	0	0	0	0	0	0	0	1	Cell Commincation
ENSOARG00000020084	PTPRN	0.216103	0.26221	0.493844	1.11119	1.32895	0.844122	0.277936	0.476338	0.21068	5.22137	response to cAMP	cellular protein modification process	response to cAMP / cellular protein modification process	0	1	0	0	0	0	0	0	0	0	0	1	Cell Commincation
ENSOARG00000017089	GJB2	-0.586059	-0.929097	-0.662773	1.45704	2.75232	2.53868	-1.07929	0.208739	1.2876	4.98717	CELL_CELL_SIGNALING		CELL_CELL_SIGNALING	0	1	0	0	0	0	0	0	0	0	0	1	Cell Commincation
ENSOARG00000008842	ROS1	-0.00630624	0.503161	0.287178	0.929084	1.28537	0.687426	0.245194	0.588566	0.354941	4.87461	SIGNAL_TRANSDUCTION		SIGNAL_TRANSDUCTION	0	1	0	0	0	0	0	0	0	0	0	1	Cell Commincation
ENSOARG00000013490	THEMIS	0	0	0	0	2.25266	0	0	2.56561	0	4.81827	cell-cell junction	COP9 signalosome	cell-cell junction / COP9 signalosome	0	1	0	0	0	0	0	0	0	0	0	1	Cell Commincation
ENSOARG00000003514	GNG4	0.491283	0.843287	1.0949	1.09543	0.304725	-0.364283	1.46382	0.661511	-0.792611	4.79806	CELL_SURFACE_RECEPTOR_LINKED_SIGNAL_TRANSDUCTION_GO_0007166		CELL_SURFACE_RECEPTOR_LINKED_SIGNAL_TRANSDUCTION_GO_0007166	0	1	0	0	0	0	0	0	0	0	0	1	Cell Commincation
ENSOARG00000020451	PDE3A	0.650433	1.71886	1.87767	0.127025	0.156977	0.118002	0.0153922	0.030604	0.0271708	4.72214	cAMP binding	3',5'-cyclic-AMP phosphodiesterase activity	cAMP binding / 3',5'-cyclic-AMP phosphodiesterase activity	0	1	0	0	0	0	0	0	0	0	0	1	Cell Commincation
ENSOARG00000009241	CCL8	0.639314	0.629222	0.0716015	-0.384587	1.06257	-0.516852	0.119848	1.57952	1.44884	4.64948	CELL_CELL_SIGNALING		CELL_CELL_SIGNALING	0	1	0	0	0	0	0	0	0	0	0	1	Cell Commincation
ENSOARG00000013454	0	0	-0.218921	0	1.27954	1.58873	1.21181	0.0772747	0.366876	0.304326	4.60963	chromosome, centromeric region		chromosome, centromeric region	0	1	0	0	0	0	0	0	0	0	0	1	Cell Commincation
ENSOARG00000020691	TRIM9	0.56359	0.746787	0.464706	0.265533	0.877373	0.0763535	0.205322	0.790821	0.602885	4.59337	cell junction	cell junction	cell junction	0	1	0	0	0	0	0	0	0	0	0	1	Cell Commincation
ENSOARG00000002463	LXN	0.263671	0.530543	0.839074	1.01114	0.611059	-0.0788263	1.09465	0.687706	-0.406014	4.553	detection of temperature stimulus involved in sensory perception of pain	detection of temperature stimulus involved in sensory perception of pain	detection of temperature stimulus involved in sensory perception of pain	0	1	0	0	0	0	0	0	0	0	0	1	Cell Commincation
ENSOARG00000013957	PPEF1	-0.0261529	-0.0176065	0.899712	0.873178	0.867911	-0.201868	1.08422	1.06167	-0.0107148	4.53035	calcium ion binding	calcium ion binding	calcium ion binding	0	1	0	0	0	0	0	0	0	0	0	1	Cell Commincation
ENSOARG00000014913	0	0	0	0	1.8106	1.14811	0.752041	1.06821	0.389619	-0.671103	4.49747	iron ion binding		iron ion binding	0	1	0	0	0	0	0	0	0	0	0	1	Cell Commincation
ENSOARG00000005731	CRB3	0.409429	0.64766	1.02802	0.926058	0.514	0.0773174	0.853514	0.429772	-0.416156	4.46962	cell junction	apical part of cell	cell junction / apical part of cell	0	1	0	0	0	0	0	0	0	0	0	1	Cell Commincation
ENSOARG00000016543	CXCL9	-0.114215	0.129668	0.27938	0	2.05872	0	0	2.11537	0	4.46893	CELL_CELL_SIGNALING		CELL_CELL_SIGNALING	0	1	0	0	0	0	0	0	0	0	0	1	Cell Commincation
ENSOARG00000013213	DUSP10	0.333895	0.466214	0.697035	0.88558	0.780487	0.251857	0.630343	0.518865	-0.100626	4.46365	SIGNAL_TRANSDUCTION		SIGNAL_TRANSDUCTION	0	1	0	0	0	0	0	0	0	0	0	1	Cell Commincation
ENSOARG00000010971	TGFBR1	1.12657	1.58622	1.11711	0.138291	0.11651	-0.110552	0.251173	0.222605	-0.0244894	4.42344	CELL_SURFACE_RECEPTOR_LINKED_SIGNAL_TRANSDUCTION_GO_0007166		CELL_SURFACE_RECEPTOR_LINKED_SIGNAL_TRANSDUCTION_GO_0007166	0	1	0	0	0	0	0	0	0	0	0	1	Cell Commincation
ENSOARG00000021191	SLC8A3	0.871924	1.39777	2.21533	0.509131	-0.400615	-0.47196	0.996711	0.0659399	-0.920548	4.26368	cell communication	calcium ion export from cell	cell communication / calcium ion export from cell	0	1	0	0	0	0	0	0	0	0	0	1	Cell Commincation
ENSOARG00000014926	GPR133	-0.27782	-0.393589	-0.182708	0.916299	2.0384	1.95211	-1.04228	0.0824794	1.12365	4.21654	G-protein coupled receptor activity	receptor signaling pathway	G-protein coupled receptor activity / receptor signaling pathway	0	1	0	0	0	0	0	0	0	0	0	1	Cell Commincation
ENSOARG00000019483	FOSL2	1.16223	1.20054	0.706472	0.197167	0.553304	0.750454	-0.546178	-0.196744	0.346377	4.17362	response to cAMP	cell death	response to cAMP / cell death	0	1	0	0	0	0	0	0	0	0	0	1	Cell Commincation
ENSOARG00000012515	PCSK5	0.316527	0.575963	0.558548	0.629653	0.729262	0.0898019	0.546018	0.627382	0.0981453	4.1713	CELL_CELL_SIGNALING		CELL_CELL_SIGNALING	0	1	0	0	0	0	0	0	0	0	0	1	Cell Commincation
ENSOARG00000002802	DIO2	0.54931	0.960308	0.272395	1.02509	0.266143	-0.555837	1.58533	0.816239	-0.763232	4.15574	hormone biosynthetic process	antioxidant activity	hormone biosynthetic process / antioxidant activity	0	1	0	0	0	0	0	0	0	0	0	1	Cell Commincation
ENSOARG00000016056	FBXL3	-0.0611005	0.234369	0.351226	0.599082	0.926003	-0.180756	0.784322	1.09945	0.323521	4.07611	cellular protein modification process	cellular protein modification process	cellular protein modification process	0	1	0	0	0	0	0	0	0	0	0	1	Cell Commincation
ENSOARG00000003370	MME	-0.273515	-0.385391	-0.491964	0.812409	2.07241	1.87343	-1.05776	0.205315	1.24594	4.00088	CELL_CELL_SIGNALING		CELL_CELL_SIGNALING	0	1	0	0	0	0	0	0	0	0	0	1	Cell Commincation
ENSOARG00000003571	LYST	0.0570844	0.264656	0.376802	0.951953	0.837945	0.178139	0.778526	0.652887	-0.117765	3.98023	SIGNAL_TRANSDUCTION		SIGNAL_TRANSDUCTION	0	1	0	0	0	0	0	0	0	0	0	1	Cell Commincation
ENSOARG00000003714	ENPEP	1.40859	1.26142	1.51991	0.139718	-0.175533	-0.152489	0.297074	-0.0294038	-0.319105	3.95019	CELL_CELL_SIGNALING		CELL_CELL_SIGNALING	0	1	0	0	0	0	0	0	0	0	0	1	Cell Commincation
ENSOARG00000006194	PRG4	1.22408	1.15991	1.50467	-0.19786	0.252833	0.525226	-0.728389	-0.270923	0.449543	3.91909	regulation of cell proliferation	cell proliferation	regulation of cell proliferation / cell proliferation	0	1	0	0	0	0	0	0	0	0	0	1	Cell Commincation
ENSOARG00000016825	ADAMTS19	0.296689	0.27933	1.44612	0.187619	0.611026	-0.749088	0	1.35352	0.417697	3.84292	ion binding	ion binding	ion binding	0	1	0	0	0	0	0	0	0	0	0	1	Cell Commincation
ENSOARG00000011382	0	-0.101812	0.108934	-0.0176985	1.40186	1.13207	0.941191	0.468538	0.185932	-0.277033	3.84198	intracellular		intracellular	0	1	0	0	0	0	0	0	0	0	0	1	Cell Commincation
ENSOARG00000018891	TBC1D8B	0.00931962	0.516509	0.436574	0.961848	0.529642	-0.307484	1.27036	0.831838	-0.433958	3.81465	calcium ion binding	calcium ion binding	calcium ion binding	0	1	0	0	0	0	0	0	0	0	0	1	Cell Commincation
ENSOARG00000014750	STK17B	0.158395	0.0607883	0.679057	0.133024	1.04599	0.361387	-0.226997	0.685586	0.906807	3.80404	SIGNAL_TRANSDUCTION		SIGNAL_TRANSDUCTION	0	1	0	0	0	0	0	0	0	0	0	1	Cell Commincation
ENSOARG00000019578	ANO6	0.294266	0.569202	0.602546	-0.00738464	0.786444	0.0361388	-0.0416647	0.744264	0.791648	3.77546	activation of blood coagulation via clotting cascade	activation of blood coagulation via clotting cascade	activation of blood coagulation via clotting cascade	0	1	0	0	0	0	0	0	0	0	0	1	Cell Commincation
ENSOARG00000002315	GRID2IP	0.283082	1.02643	0.414214	0.529623	0.645612	0	0.324888	0.434346	0.113064	3.77126	cell junction	cell junction	cell junction	0	1	0	0	0	0	0	0	0	0	0	1	Cell Commincation
ENSOARG00000020249	CD2	-0.264886	-0.1861	0.22527	0.0548046	1.23895	-0.0997593	0.133756	1.3381	1.19425	3.63438	CELL_SURFACE_RECEPTOR_LINKED_SIGNAL_TRANSDUCTION_GO_0007166		CELL_SURFACE_RECEPTOR_LINKED_SIGNAL_TRANSDUCTION_GO_0007166	0	1	0	0	0	0	0	0	0	0	0	1	Cell Commincation
ENSOARG00000017214	NR4A1	0.75036	0.0206412	0.714125	-0.787585	0.929005	-0.102586	-0.680007	1.0443	1.6988	3.58706	SIGNAL_TRANSDUCTION		SIGNAL_TRANSDUCTION	0	1	0	0	0	0	0	0	0	0	0	1	Cell Commincation
ENSOARG00000009890	ZCCHC16	-0.76012	0.0352994	0.718742	0.370652	0.820849	-0.762974	1.14382	1.57461	0.444929	3.5858	ion binding		ion binding	0	1	0	0	0	0	0	0	0	0	0	1	Cell Commincation
ENSOARG00000010129	BACE2	-0.0517109	0.281186	0.685792	0.595398	0.707332	0.0385764	0.559119	0.657546	0.112259	3.5855	ESTABLISHMENT_OF_LOCALIZATION / 0		ESTABLISHMENT_OF_LOCALIZATION / 0	0	1	0	0	0	0	0	0	0	0	0	1	Cell Commincation
ENSOARG00000005956	KCNH7	-0.706037	-0.125129	-0.0109551	1.34047	0.946582	-0.247231	1.59595	1.1868	-0.39858	3.58187	cell-cell signaling	integral component of plasma membrane	cell-cell signaling / integral component of plasma membrane	0	1	0	0	0	0	0	0	0	0	0	1	Cell Commincation
ENSOARG00000007839	GEM	0.885108	1.22025	0.304411	0.351353	0.244692	-0.0741075	0.431989	0.312136	-0.111341	3.56449	CELL_SURFACE_RECEPTOR_LINKED_SIGNAL_TRANSDUCTION_GO_0007166		CELL_SURFACE_RECEPTOR_LINKED_SIGNAL_TRANSDUCTION_GO_0007166	0	1	0	0	0	0	0	0	0	0	0	1	Cell Commincation
ENSOARG00000011462	AGXT2	0.784985	0.259968	2.40455	0	0	0	0	0	0	3.4495	(R)-3-amino-2-methylpropionate-pyruvate transaminase activity	(R)-3-amino-2-methylpropionate-pyruvate transaminase activity	(R)-3-amino-2-methylpropionate-pyruvate transaminase activity	0	1	0	0	0	0	0	0	0	0	0	1	Cell Commincation
ENSOARG00000009752	ADRA1A	-0.121068	0.0043062	0.12245	0.4195	0.952719	-0.156169	0.587959	1.09642	0.528877	3.43499	CELL_CELL_SIGNALING		CELL_CELL_SIGNALING	0	1	0	0	0	0	0	0	0	0	0	1	Cell Commincation
ENSOARG00000010042	STC1	0.286263	0.41009	0.925291	0.515888	0.386158	-0.120987	0.635007	0.498338	-0.12746	3.40859	CELL_CELL_SIGNALING		CELL_CELL_SIGNALING	0	1	0	0	0	0	0	0	0	0	0	1	Cell Commincation
ENSOARG00000006063	EIF4EBP2	1.09878	1.66785	0.875258	-0.624995	0.00598306	-0.357134	-0.257695	0.359137	0.622678	3.38985	cAMP-mediated signaling	eukaryotic initiation factor 4E binding	cAMP-mediated signaling / eukaryotic initiation factor 4E binding	0	1	0	0	0	0	0	0	0	0	0	1	Cell Commincation
ENSOARG00000012350	0	-0.0123647	0.658181	0.522019	0.654812	0.247497	-0.757704	1.40858	0.997855	-0.404108	3.31477	cell junction		cell junction	0	1	0	0	0	0	0	0	0	0	0	1	Cell Commincation
ENSOARG00000002882	TSHR	0.148307	0.360687	-0.164115	0.570521	0.748909	-0.155237	0.733532	0.895665	0.173864	3.31213	CELL_CELL_SIGNALING		CELL_CELL_SIGNALING	0	1	0	0	0	0	0	0	0	0	0	1	Cell Commincation
ENSOARG00000001602	CLOCK	0.382327	0.191741	0.121336	0.59938	0.699965	0.189002	0.417231	0.502673	0.0964176	3.20007	SIGNAL_TRANSDUCTION		SIGNAL_TRANSDUCTION	0	1	0	0	0	0	0	0	0	0	0	1	Cell Commincation
ENSOARG00000013153	CGA	-0.0687082	-0.357097	0.00843974	0.819117	1.09729	0.530856	0.290871	0.555623	0.273173	3.14956	CELL_CELL_SIGNALING		CELL_CELL_SIGNALING	0	1	0	0	0	0	0	0	0	0	0	1	Cell Commincation
ENSOARG00000011018	PADI4	0	0	3.13658	0	0	0	0	0	0	3.13658	chromatin modification	arginine deiminase activity	chromatin modification / arginine deiminase activity	0	1	0	0	0	1	0	0	0	0	0	2	Cell Commincation
ENSOARG00000015646	0	-0.681166	-0.939797	-0.0223341	0.0698318	1.75805	0.562183	-0.510892	1.20104	1.69369	3.13061	antigen processing and presentation of peptide antigen via MHC class I		antigen processing and presentation of peptide antigen via MHC class I	0	1	0	0	0	0	0	0	0	0	0	1	Cell Commincation
ENSOARG00000018254	FRAS1	0.32341	0.721067	0.671307	0.224547	0.255353	-0.416484	0.646234	0.665869	0.0274028	3.11871	cell communication	basement membrane	cell communication / basement membrane	0	1	0	0	0	0	0	0	0	0	0	1	Cell Commincation
ENSOARG00000016923	PCSK2	0.519342	0.675401	0.74849	-0.286222	0.550057	0.193006	-0.466317	0.370087	0.813058	3.1169	CELL_CELL_SIGNALING		CELL_CELL_SIGNALING	0	1	0	0	0	0	0	0	0	0	0	1	Cell Commincation
ENSOARG00000010272	DUSP4	-0.0549826	0.804734	1.08801	0.0237353	0.26595	-0.387806	0.400972	0.638625	0.256093	3.03533	SIGNAL_TRANSDUCTION		SIGNAL_TRANSDUCTION	0	1	0	0	0	0	0	0	0	0	0	1	Cell Commincation
ENSOARG00000011552	DRD1	-0.397128	-1.46421	-1.78648	1.61348	1.95237	0.787937	0.823037	1.15505	0.340871	3.02494	CELL_CELL_SIGNALING		CELL_CELL_SIGNALING	0	1	0	0	0	0	0	0	0	0	0	1	Cell Commincation
ENSOARG00000011444	ADM	0.564486	0.717502	0.938442	-0.100738	0.111101	-0.55527	0.457722	0.660537	0.209881	3.00366	CELL_CELL_SIGNALING		CELL_CELL_SIGNALING	0	1	0	0	0	0	0	0	0	0	0	1	Cell Commincation
ENSOARG00000003278	CCDC170	0.380484	0.296402	-0.048276	0.214517	0.403027	-0.88312	1.09608	1.27885	0.18998	2.92795	activation of cysteine-type endopeptidase activity involved in apoptotic process		activation of cysteine-type endopeptidase activity involved in apoptotic process	0	1	0	0	0	0	0	0	0	0	0	1	Cell Commincation
ENSOARG00000018811	VAV3	0.350305	0.390912	1.21601	0.439073	0.245097	0.355033	0.0871517	-0.117489	-0.195222	2.77087	SIGNAL_TRANSDUCTION		SIGNAL_TRANSDUCTION	0	1	0	0	0	0	0	0	0	0	0	1	Cell Commincation
ENSOARG00000001397	GPR126	0.604299	0.383417	1.11668	0.0919137	0.176122	-0.0221117	0.11988	0.189919	0.0819768	2.7421	G-protein coupled receptor activity	receptor signaling pathway	G-protein coupled receptor activity / receptor signaling pathway	0	1	0	0	0	0	0	0	0	0	0	1	Cell Commincation
ENSOARG00000000078	KIT	0.264378	-0.228388	0.336597	0.189885	0.674879	-0.119149	0.314565	0.796049	0.477185	2.706	SIGNAL_TRANSDUCTION		SIGNAL_TRANSDUCTION	0	1	0	0	0	0	0	0	0	0	0	1	Cell Commincation
ENSOARG00000017295	HOMER1	0.187399	0.76093	0.903534	0.240926	0.204479	0.0118245	0.23489	0.184185	-0.0392424	2.68892	CELL_CELL_SIGNALING		CELL_CELL_SIGNALING	0	1	0	0	0	0	0	0	0	0	0	1	Cell Commincation
ENSOARG00000014301	KCTD16	0	0	0	0.179207	0.39084	-1.31874	1.49741	1.70071	0.212044	2.66148	cell junction	cell junction	cell junction	0	1	0	0	0	0	0	0	0	0	0	1	Cell Commincation
ENSOARG00000015270	TRIM56	0.685935	1.3082	0.868174	-0.0693405	-0.0184572	0.0799141	-0.143117	-0.102918	0.0457354	2.65412	cellular protein modification process		cellular protein modification process	0	1	0	0	0	0	0	0	0	0	0	1	Cell Commincation
ENSOARG00000020645	YEATS2	0.367197	0.827893	0.199769	0.225737	0.290318	-0.144843	0.375983	0.426783	0.061752	2.63059	histone H3 acetylation	Ada2/Gcn5/Ada3 transcription activator complex	histone H3 acetylation / Ada2/Gcn5/Ada3 transcription activator complex	0	1	0	0	0	1	0	0	0	0	0	2	Cell Commincation
ENSOARG00000010545	ENPP5	-0.169084	0.271791	0.371654	0.48863	0.523452	-0.0833117	0.576783	0.600177	0.0311383	2.61123	cell communication	cell communication	cell communication	0	1	0	0	0	0	0	0	0	0	0	1	Cell Commincation
ENSOARG00000017153	EPHA3	-0.237355	0.263884	-0.22548	-0.150039	1.93863	2.89591	-3.03387	-0.955344	2.07422	2.57056	SIGNAL_TRANSDUCTION		SIGNAL_TRANSDUCTION	0	1	0	0	0	0	0	0	0	0	0	1	Cell Commincation
ENSOARG00000017134	PDE7A	-0.0257382	0.156037	0.330484	0.429716	0.473967	-0.259952	0.695492	0.725846	0.0414818	2.56733	cAMP catabolic process	3',5'-cyclic-AMP phosphodiesterase activity	cAMP catabolic process / 3',5'-cyclic-AMP phosphodiesterase activity	0	1	0	0	0	0	0	0	0	0	0	1	Cell Commincation
ENSOARG00000015357	GABRG1	0.252592	0.650105	0.365568	0.425568	0.150902	-0.396128	0.825825	0.540229	-0.275967	2.53869	cell junction	cell junction	cell junction	0	1	0	0	0	0	0	0	0	0	0	1	Cell Commincation
ENSOARG00000004785	PIK3CG	0.116643	0.915604	0.282018	-0.582435	0.371112	-0.608437	0.0190134	0.976896	0.956375	2.44679	CELL_SURFACE_RECEPTOR_LINKED_SIGNAL_TRANSDUCTION_GO_0007166		CELL_SURFACE_RECEPTOR_LINKED_SIGNAL_TRANSDUCTION_GO_0007166	0	1	0	0	0	0	0	0	0	0	0	1	Cell Commincation
ENSOARG00000019888	PTPN22	0	0	0.433024	0.34271	0.374307	-0.534988	0.879019	0.90822	0.0266782	2.42897	SIGNAL_TRANSDUCTION		SIGNAL_TRANSDUCTION	0	1	0	0	0	0	0	0	0	0	0	1	Cell Commincation
ENSOARG00000018075	0	0.70544	-0.0328553	1.72452	0	0	0	0	0	0	2.3971	positive regulation of T cell mediated cytotoxicity		positive regulation of T cell mediated cytotoxicity	0	1	0	0	0	0	0	0	0	0	0	1	Cell Commincation
ENSOARG00000010572	0	0.153846	-0.110568	0.113402	-0.231578	0.412058	-1.20697	0.974906	1.60862	0.645648	2.35936	positive regulation of T cell mediated cytotoxicity		positive regulation of T cell mediated cytotoxicity	0	1	0	0	0	0	0	0	0	0	0	1	Cell Commincation
ENSOARG00000018247	POMC	0.477379	0.378172	0.339528	-1.34176	0.643143	-0.569472	-0.771521	1.20997	1.97819	2.34363	CELL_CELL_SIGNALING		CELL_CELL_SIGNALING	0	1	0	0	0	0	0	0	0	0	0	1	Cell Commincation
ENSOARG00000019622	NELL2	-0.182462	0.0720428	0.179607	0.781198	0.411455	-0.237763	1.03627	0.643926	-0.380957	2.32332	calcium ion binding	calcium ion binding	calcium ion binding	0	1	0	0	0	0	0	0	0	0	0	1	Cell Commincation
ENSOARG00000010553	PRMT8	0.644505	0.554712	1.11983	0	0	0	0	0	0	2.31905	histone arginine methylation	cellular protein modification process	histone arginine methylation / cellular protein modification process	0	1	0	0	0	1	0	0	0	0	0	2	Cell Commincation
ENSOARG00000017339	OGT	0.206882	0.425034	0.680692	0.126054	0.266091	-0.0369304	0.168016	0.29585	0.136116	2.26781	SIGNAL_TRANSDUCTION		SIGNAL_TRANSDUCTION	0	1	0	0	0	0	0	0	0	0	0	1	Cell Commincation
ENSOARG00000011128	0	-0.217724	-0.299589	-0.101478	-0.0673399	0.779092	-0.528986	0.469481	1.30172	0.841104	2.17628	cystathionine beta-synthase activity		cystathionine beta-synthase activity	0	1	0	0	0	0	0	0	0	0	0	1	Cell Commincation
ENSOARG00000011914	ZCCHC14	0.704231	1.28923	0.652068	-0.106072	-0.0517766	0.219765	-0.315847	-0.276056	0.0466646	2.16221	ion binding		ion binding	0	1	0	0	0	0	0	0	0	0	0	1	Cell Commincation
ENSOARG00000019975	LMNTD1	1.41857	1.32355	0.909993	0.10088	-0.564835	0.0320922	0.0904547	-0.597177	-0.684214	2.02932	cell proliferation		cell proliferation	0	1	0	0	0	0	0	0	0	0	0	1	Cell Commincation
ENSOARG00000018871	CD47	0.199102	0.659718	0.687743	-0.112898	0.184677	-0.0442235	-0.063727	0.222558	0.294254	2.0272	CELL_SURFACE_RECEPTOR_LINKED_SIGNAL_TRANSDUCTION_GO_0007166		CELL_SURFACE_RECEPTOR_LINKED_SIGNAL_TRANSDUCTION_GO_0007166	0	1	0	0	0	0	0	0	0	0	0	1	Cell Commincation
ENSOARG00000002010	ERCC6	0.386992	1.06786	0.809703	-0.129111	-0.0660614	-0.078361	-0.0454218	0.00521642	0.0595635	2.01038	multicellular organism growth	activation of JNKK activity	multicellular organism growth / activation of JNKK activity	0	1	0	0	0	0	0	0	0	0	0	1	Cell Commincation
ENSOARG00000014321	TOP2A	0.35877	0.734099	0.905158	0.256638	0.00994833	0.283271	-0.0130011	-0.27639	-0.258562	1.99993	SIGNAL_TRANSDUCTION		SIGNAL_TRANSDUCTION	0	1	0	0	0	0	0	0	0	0	0	1	Cell Commincation
ENSOARG00000008173	KCNK2	-0.399585	-0.343853	0.0889827	0.338712	1.2137	1.3306	-0.982772	-0.110375	0.859756	1.99516	cell-cell signaling	ion channel activity	cell-cell signaling / ion channel activity	0	1	0	0	0	0	0	0	0	0	0	1	Cell Commincation
ENSOARG00000016709	NR2F1	-0.0912598	-0.582628	-0.239951	0.555614	1.25679	1.44949	-0.882886	-0.193348	0.689082	1.9609	SIGNAL_TRANSDUCTION		SIGNAL_TRANSDUCTION	0	1	0	0	0	0	0	0	0	0	0	1	Cell Commincation
ENSOARG00000020820	ECM1	0.0205005	-0.027027	-0.0277289	0.103124	0.979079	1.04959	-0.944853	-0.076656	0.873462	1.94949	SIGNAL_TRANSDUCTION		SIGNAL_TRANSDUCTION	0	1	0	0	0	0	0	0	0	0	0	1	Cell Commincation
ENSOARG00000007229	CD74	-0.343376	-0.261279	0.121012	0.104481	0.812101	0.118182	-0.0243091	0.6977	0.709871	1.93438	SIGNAL_TRANSDUCTION		SIGNAL_TRANSDUCTION	0	1	0	0	0	0	0	0	0	0	0	1	Cell Commincation
ENSOARG00000014330	ADAMTSL3	0.213386	0.625643	0.604665	-0.294804	0.529905	0.850801	-1.13971	-0.321349	0.816015	1.88455	ion binding	ion binding	ion binding	0	1	0	0	0	0	0	0	0	0	0	1	Cell Commincation
ENSOARG00000000687	PTPN7	0.120903	0.866119	1.41113	-0.314214	-0.108425	0.0725119	0	-0.185841	0	1.86218	cellular protein modification process	cellular protein modification process	cellular protein modification process	0	1	0	0	0	0	0	0	0	0	0	1	Cell Commincation
ENSOARG00000007837	PGR	-0.556443	-0.388097	-1.392	1.4279	0.791174	-0.364545	1.80607	1.14712	-0.645733	1.82545	CELL_CELL_SIGNALING		CELL_CELL_SIGNALING	0	1	0	0	0	0	0	0	0	0	0	1	Cell Commincation
ENSOARG00000003167	LCP2	-0.0415136	0.208018	-0.109212	-0.474323	0.764866	0.0468424	-0.54235	0.719036	1.24971	1.82108	CELL_SURFACE_RECEPTOR_LINKED_SIGNAL_TRANSDUCTION_GO_0007166		CELL_SURFACE_RECEPTOR_LINKED_SIGNAL_TRANSDUCTION_GO_0007166	0	1	0	0	0	0	0	0	0	0	0	1	Cell Commincation
ENSOARG00000014448	SIK2	0.643132	1.52319	0.547582	-0.0918601	-0.208648	0.189349	-0.28005	-0.400139	-0.120348	1.8022	CELL_SURFACE_RECEPTOR_LINKED_SIGNAL_TRANSDUCTION_GO_0007166		CELL_SURFACE_RECEPTOR_LINKED_SIGNAL_TRANSDUCTION_GO_0007166	0	1	0	0	0	0	0	0	0	0	0	1	Cell Commincation
ENSOARG00000013491	GRIA3	0.457748	0.063843	-0.0801437	-0.252833	0.262734	-0.72516	0.466621	0.988319	0.514871	1.696	CELL_SURFACE_RECEPTOR_LINKED_SIGNAL_TRANSDUCTION_GO_0007166		CELL_SURFACE_RECEPTOR_LINKED_SIGNAL_TRANSDUCTION_GO_0007166	0	1	0	0	0	0	0	0	0	0	0	1	Cell Commincation
ENSOARG00000000492	NLRP12	0.764003	1.26359	-0.336307	0	0	0	0	0	0	1.69128	CELL_SURFACE_RECEPTOR_LINKED_SIGNAL_TRANSDUCTION_GO_0007166		CELL_SURFACE_RECEPTOR_LINKED_SIGNAL_TRANSDUCTION_GO_0007166	0	1	0	0	0	0	0	0	0	0	0	1	Cell Commincation
ENSOARG00000012408	PARP12	-0.339323	0.642813	-0.200056	-0.0629166	0.281072	-0.810893	0.74792	1.08776	0.342932	1.68931	ion binding	ion binding	ion binding	0	1	0	0	0	0	0	0	0	0	0	1	Cell Commincation
ENSOARG00000000612	PERP	-0.267884	-0.235167	0.132298	0.136403	1.14353	1.51666	-1.37773	-0.373025	1.00032	1.67541	cell junction	activation of cysteine-type endopeptidase activity	cell junction / activation of cysteine-type endopeptidase activity	0	1	0	0	0	0	0	0	0	0	0	1	Cell Commincation
ENSOARG00000010704	ADRA2A	-0.199301	-0.0822655	-0.417129	0.485425	1.04956	1.26911	-0.778499	-0.219747	0.55609	1.66324	CELL_SURFACE_RECEPTOR_LINKED_SIGNAL_TRANSDUCTION_GO_0007166		CELL_SURFACE_RECEPTOR_LINKED_SIGNAL_TRANSDUCTION_GO_0007166	0	1	0	0	0	0	0	0	0	0	0	1	Cell Commincation
ENSOARG00000000118	ARL4D	-0.697443	-0.449679	-0.354663	0.318686	1.56498	1.89152	-1.55792	-0.328147	1.23157	1.61891	ESTABLISHMENT_OF_LOCALIZATION / 0		ESTABLISHMENT_OF_LOCALIZATION / 0	0	1	0	0	0	0	0	0	0	0	0	1	Cell Commincation
ENSOARG00000000131	TEX15	0.426391	0.526672	0.732495	-0.438566	-0.212308	-0.990401	0.555561	0.770955	0.223441	1.59424	fertilization	fertilization	fertilization	0	1	0	0	0	0	0	0	0	0	0	1	Cell Commincation
ENSOARG00000011798	INPP4B	-0.571504	-0.320753	-0.038797	-0.0634343	0.76647	-0.280566	0.22958	1.0394	0.822573	1.58297	SIGNAL_TRANSDUCTION		SIGNAL_TRANSDUCTION	0	1	0	0	0	0	0	0	0	0	0	1	Cell Commincation
ENSOARG00000005168	SYT4	0.216886	0.457185	0.68917	0.380829	0.0940872	0.462393	-0.0760714	-0.37463	-0.290386	1.55946	cell junction	calcium ion binding	cell junction / calcium ion binding	0	1	0	0	0	0	0	0	0	0	0	1	Cell Commincation
ENSOARG00000001170	LTBP2	-0.357693	-0.288201	-0.104444	0.860896	1.04492	1.69685	-0.829862	-0.655591	0.177875	1.54475	CELL_SURFACE_RECEPTOR_LINKED_SIGNAL_TRANSDUCTION_GO_0007166		CELL_SURFACE_RECEPTOR_LINKED_SIGNAL_TRANSDUCTION_GO_0007166	0	1	0	0	0	0	0	0	0	0	0	1	Cell Commincation
ENSOARG00000019428	KCNC4	0.0727261	0.179953	0.412085	0.902289	0.238269	0.808062	0.100909	-0.578081	-0.667338	1.46888	CELL_CELL_SIGNALING		CELL_CELL_SIGNALING	0	1	0	0	0	0	0	0	0	0	0	1	Cell Commincation
ENSOARG00000008891	NTRK2	0.645863	1.03682	0.685441	-0.217196	-0.282717	-0.049304	-0.163265	-0.239848	-0.0688965	1.3469	CELL_SURFACE_RECEPTOR_LINKED_SIGNAL_TRANSDUCTION_GO_0007166		CELL_SURFACE_RECEPTOR_LINKED_SIGNAL_TRANSDUCTION_GO_0007166	0	1	0	0	0	0	0	0	0	0	0	1	Cell Commincation
ENSOARG00000001994	GPR83	0.494601	0.516694	0.0561594	-0.369086	-0.0586039	-0.825304	0.45597	0.757226	0.311793	1.33945	G-protein coupled receptor activity	integral component of membrane	G-protein coupled receptor activity / integral component of membrane	0	1	0	0	0	0	0	0	0	0	0	1	Cell Commincation
ENSOARG00000019839	PDZRN4	-0.434318	-0.397761	-1.03383	1.42244	0.684226	0.409225	1.0229	0.264735	-0.742178	1.19544	cellular protein modification process	cellular protein modification process	cellular protein modification process	0	1	0	0	0	0	0	0	0	0	0	1	Cell Commincation
ENSOARG00000003344	ESR1	0.547852	0.734512	0.389653	-1.17082	0.00816853	-0.595947	-0.567479	0.619505	1.15889	1.12434	SIGNAL_TRANSDUCTION		SIGNAL_TRANSDUCTION	0	1	0	0	0	0	0	0	0	0	0	1	Cell Commincation
ENSOARG00000019214	EFCAB6	0.621477	1.1186	0.572344	0.378675	-0.343142	0.550097	-0.162973	-0.897789	-0.728804	1.10849	calcium ion binding	calcium ion binding	calcium ion binding	0	1	0	0	0	0	0	0	0	0	0	1	Cell Commincation
ENSOARG00000019989	GJD2	-0.369533	0.106085	0.0857219	-1.00384	0.147782	-1.71181	0.718325	1.85157	1.14257	0.966874	cell-cell signaling	action potential	cell-cell signaling / action potential	0	1	0	0	0	0	0	0	0	0	0	1	Cell Commincation
ENSOARG00000009483	ASIP	0.179887	-0.105887	-0.0847684	0.38087	0.0390273	-0.459584	0.843006	0.493835	-0.344402	0.941984	CELL_CELL_SIGNALING		CELL_CELL_SIGNALING	0	1	0	0	0	0	0	0	0	0	0	1	Cell Commincation
ENSOARG00000003250	SCGN	0.176289	-0.206426	0.0987629	-0.40897	-0.05778	-1.12605	0.7167	1.05965	0.352533	0.604716	calcium ion binding	calcium ion binding	calcium ion binding	0	1	0	0	0	0	0	0	0	0	0	1	Cell Commincation
ENSOARG00000010363	VIPR2	1.38511	1.04989	1.5882	-1.15302	-1.16451	-0.271519	0	-0.894406	0	0.539731	CELL_CELL_SIGNALING		CELL_CELL_SIGNALING	0	1	0	0	0	0	0	0	0	0	0	1	Cell Commincation
ENSOARG00000020007	HTR1E	-0.999306	-1.20155	-0.498852	0.548141	0.721725	-0.267983	0.807933	0.970029	0.189627	0.269762	CELL_CELL_SIGNALING		CELL_CELL_SIGNALING	0	1	0	0	0	0	0	0	0	0	0	1	Cell Commincation
ENSOARG00000013019	TRH	0.240076	1.42284	0.0174194	-0.816446	-0.688818	-1.40921	0.617399	0.713451	0.111959	0.208668	CELL_CELL_SIGNALING		CELL_CELL_SIGNALING	0	1	0	0	0	0	0	0	0	0	0	1	Cell Commincation
ENSOARG00000002586	APOA1	-0.315061	-1.00322	-0.743712	0.467711	1.11264	1.69454	-1.22806	-0.583179	0.641046	0.0427016	SIGNAL_TRANSDUCTION		SIGNAL_TRANSDUCTION	0	1	0	0	0	0	0	0	0	0	0	1	Cell Commincation
ENSOARG00000016802	PDE1A	0.181346	0.340758	-0.26686	-0.303294	0.196803	0.622812	-0.913919	-0.425768	0.487989	-0.0801332	cAMP catabolic process	3',5'-cyclic-AMP phosphodiesterase activity	cAMP catabolic process / 3',5'-cyclic-AMP phosphodiesterase activity	0	1	0	0	0	0	0	0	0	0	0	1	Cell Commincation
ENSOARG00000002525	MAPK8IP1	0.103745	0.0261341	0.0608332	0.409701	-0.0109333	0.672053	-0.255128	-0.689596	-0.425312	-0.108502	SIGNAL_TRANSDUCTION		SIGNAL_TRANSDUCTION	0	1	0	0	0	0	0	0	0	0	0	1	Cell Commincation
ENSOARG00000002951	CFB	-0.172708	0.075425	0.028939	-0.402379	0.251692	0.510751	-0.909778	-0.260421	0.649871	-0.228609	complement activation	complement activation	complement activation	0	1	0	0	0	0	0	0	0	0	0	1	Cell Commincation
ENSOARG00000017240	HECW1	-1.09761	-0.502498	-0.649334	0.67822	0.206697	-0.616594	1.30656	0.812254	-0.476274	-0.338578	cellular protein modification process	cellular protein modification process	cellular protein modification process	0	1	0	0	0	0	0	0	0	0	0	1	Cell Commincation
ENSOARG00000003057	EFCC1	0.075482	-0.218621	0.472315	-2.02494	0.42326	0.0651281	-2.07703	0.355667	2.43762	-0.491112	calcium ion binding		calcium ion binding	0	1	0	0	0	0	0	0	0	0	0	1	Cell Commincation
ENSOARG00000020184	PENK	-1.02733	-0.363546	-1.3863	-0.218262	0.613865	-0.615307	0.417029	1.21819	0.820622	-0.541047	SIGNAL_TRANSDUCTION		SIGNAL_TRANSDUCTION	0	1	0	0	0	0	0	0	0	0	0	1	Cell Commincation
ENSOARG00000019201	IRF9	-0.55155	0.270629	-0.858679	-0.0780485	0.180034	-0.138796	0.0651991	0.316136	0.253124	-0.54195	CELL_SURFACE_RECEPTOR_LINKED_SIGNAL_TRANSDUCTION_GO_0007166		CELL_SURFACE_RECEPTOR_LINKED_SIGNAL_TRANSDUCTION_GO_0007166	0	1	0	0	0	0	0	0	0	0	0	1	Cell Commincation
ENSOARG00000011322	SFRP5	-0.386999	-0.797043	-0.910756	-0.105957	0.637521	0.270399	-0.375426	0.360538	0.743785	-0.563937	CELL_CELL_SIGNALING		CELL_CELL_SIGNALING	0	1	0	0	0	0	0	0	0	0	0	1	Cell Commincation
ENSOARG00000021076	SAMD4A	0.271985	0.53798	0.450772	-1.2452	-0.338384	-0.375077	-0.861776	0.0313282	0.901106	-0.627268	cell junction	cell junction	cell junction	0	1	0	0	0	0	0	0	0	0	0	1	Cell Commincation
ENSOARG00000001216	TAS2R3	0.897196	1.39599	0.802597	-0.225592	-1.05662	0.346796	-0.553404	-1.40929	-0.841228	-0.643553	SIGNAL_TRANSDUCTION		SIGNAL_TRANSDUCTION	0	1	0	0	0	0	0	0	0	0	0	1	Cell Commincation
ENSOARG00000005870	PIK3R1	-0.199724	-0.318462	-0.617102	-0.0715857	0.17101	-0.0310667	-0.0352319	0.195273	0.238776	-0.668114	CELL_SURFACE_RECEPTOR_LINKED_SIGNAL_TRANSDUCTION_GO_0007166		CELL_SURFACE_RECEPTOR_LINKED_SIGNAL_TRANSDUCTION_GO_0007166	0	1	0	0	0	0	0	0	0	0	0	1	Cell Commincation
ENSOARG00000013410	CPT1C	0.0609191	0.235983	0.255622	0.113526	-0.400912	0.305641	-0.186566	-0.718871	-0.513743	-0.848402	cell junction	alpha-amino-3-hydroxy-5-methyl-4-isoxazolepropionic acid selective glutamate receptor complex	cell junction / alpha-amino-3-hydroxy-5-methyl-4-isoxazolepropionic acid selective glutamate receptor complex	0	1	0	0	0	0	0	0	0	0	0	1	Cell Commincation
ENSOARG00000000357	NCOR2	0.00615162	0.198675	0.115865	-0.11057	-0.29721	0.225708	-0.329814	-0.528237	-0.191477	-0.910908	chromatin	cell proliferation in forebrain	chromatin / cell proliferation in forebrain	0	1	0	0	0	1	0	0	0	0	0	2	Cell Commincation
ENSOARG00000015746	RIMBP2	0.465259	0.587413	0.641424	-0.761539	-0.541233	0.239522	-0.996082	-0.786583	0.216381	-0.935439	cell junction	cell junction	cell junction	0	1	0	0	0	0	0	0	0	0	0	1	Cell Commincation
ENSOARG00000008287	MTNR1A	-0.355001	1.15997	0.657952	-0.330656	-0.649718	0.198428	-0.524446	-0.856176	-0.322304	-1.02195	CELL_SURFACE_RECEPTOR_LINKED_SIGNAL_TRANSDUCTION_GO_0007166		CELL_SURFACE_RECEPTOR_LINKED_SIGNAL_TRANSDUCTION_GO_0007166	0	1	0	0	0	0	0	0	0	0	0	1	Cell Commincation
ENSOARG00000001443	FSTL5	-0.0653633	0.178061	-0.0456811	0.0959441	-0.341545	0.177634	-0.0767055	-0.527183	-0.440718	-1.04556	calcium ion binding	calcium ion binding	calcium ion binding	0	1	0	0	0	0	0	0	0	0	0	1	Cell Commincation
ENSOARG00000008985	C6	-1.42179	-0.954749	-0.532386	0.0378085	0.411941	-0.455507	0.493096	0.86734	0.371283	-1.18297	complement activation	complement activation	complement activation	0	1	0	0	0	0	0	0	0	0	0	1	Cell Commincation
ENSOARG00000001470	LY6E	-0.424215	-0.0162647	-0.751941	0	0	0	0	0	0	-1.19242	CELL_SURFACE_RECEPTOR_LINKED_SIGNAL_TRANSDUCTION_GO_0007166		CELL_SURFACE_RECEPTOR_LINKED_SIGNAL_TRANSDUCTION_GO_0007166	0	1	0	0	0	0	0	0	0	0	0	1	Cell Commincation
ENSOARG00000018704	TMEM47	0.472628	0.548152	0.675569	-0.69734	-0.960579	-0.606388	-0.076398	-0.35631	-0.275025	-1.27569	cell-cell junction	integral component of membrane	cell-cell junction / integral component of membrane	0	1	0	0	0	0	0	0	0	0	0	1	Cell Commincation
ENSOARG00000007526	GNRHR	0.150511	0.157293	0.123325	-2.17043	-0.0052372	-0.413015	-1.75358	0.422052	2.14729	-1.34178	CELL_SURFACE_RECEPTOR_LINKED_SIGNAL_TRANSDUCTION_GO_0007166		CELL_SURFACE_RECEPTOR_LINKED_SIGNAL_TRANSDUCTION_GO_0007166	0	1	0	0	0	0	0	0	0	0	0	1	Cell Commincation
ENSOARG00000015002	0	-0.0858604	-0.143137	-0.0393794	-0.104346	-0.612688	-0.866402	0.757763	0.259055	-0.510724	-1.34572	positive regulation of T cell mediated cytotoxicity		positive regulation of T cell mediated cytotoxicity	0	1	0	0	0	0	0	0	0	0	0	1	Cell Commincation
ENSOARG00000014614	0	0.105278	0.341799	0.403956	-0.390663	-0.487404	0.410596	-0.789456	-0.903413	-0.105453	-1.41476	ion channel activity		ion channel activity	0	1	0	0	0	0	0	0	0	0	0	1	Cell Commincation
ENSOARG00000006222	GRIA2	0.0625852	0.182419	-0.379761	-0.0940539	-0.380138	0.1584	-0.244608	-0.541075	-0.292868	-1.5291	CELL_CELL_SIGNALING		CELL_CELL_SIGNALING	0	1	0	0	0	0	0	0	0	0	0	1	Cell Commincation
ENSOARG00000004887	TTYH3	-0.0351834	0.0462468	0.0805063	-0.198309	-0.315705	0.474589	-0.659855	-0.797851	-0.124574	-1.53014	chloride channel activity		chloride channel activity	0	1	0	0	0	0	0	0	0	0	0	1	Cell Commincation
ENSOARG00000002475	PEG10	0.173005	0.723238	0.257717	-0.38714	-0.637069	0.407193	-0.788114	-1.0495	-0.253136	-1.5538	CELL_SURFACE_RECEPTOR_LINKED_SIGNAL_TRANSDUCTION_GO_0007166		CELL_SURFACE_RECEPTOR_LINKED_SIGNAL_TRANSDUCTION_GO_0007166	0	1	0	0	0	0	0	0	0	0	0	1	Cell Commincation
ENSOARG00000002229	PTPRU	-0.240703	-0.263189	0.108238	-0.430523	-0.0531329	0.609192	-1.0263	-0.664361	0.366026	-1.59475	CELL_SURFACE_RECEPTOR_LINKED_SIGNAL_TRANSDUCTION_GO_0007166		CELL_SURFACE_RECEPTOR_LINKED_SIGNAL_TRANSDUCTION_GO_0007166	0	1	0	0	0	0	0	0	0	0	0	1	Cell Commincation
ENSOARG00000004847	PDE10A	0.513745	0.740816	0.993314	-0.518674	-0.576893	1.59161	-2.10812	-2.17794	-0.0593228	-1.60146	cAMP binding	3',5'-cyclic-GMP phosphodiesterase activity	cAMP binding / 3',5'-cyclic-GMP phosphodiesterase activity	0	1	0	0	0	0	0	0	0	0	0	1	Cell Commincation
ENSOARG00000014552	TRHR	-0.427769	0.428221	0.147527	-1.88451	-0.0437279	-0.188355	-1.67797	0.150252	1.81797	-1.67837	CELL_SURFACE_RECEPTOR_LINKED_SIGNAL_TRANSDUCTION_GO_0007166		CELL_SURFACE_RECEPTOR_LINKED_SIGNAL_TRANSDUCTION_GO_0007166	0	1	0	0	0	0	0	0	0	0	0	1	Cell Commincation
ENSOARG00000003119	CPLX3	-0.0221684	1.45626	0.446352	-0.202271	-0.989561	0.417217	-0.615663	-1.41249	-0.788524	-1.71085	cell junction	cell junction	cell junction	0	1	0	0	0	0	0	0	0	0	0	1	Cell Commincation
ENSOARG00000004525	RNF187	-0.146072	-0.56719	-0.644416	-0.00153978	-0.199398	-0.190781	0.192042	-0.0174863	-0.198339	-1.77318	cellular protein modification process	cellular protein modification process	cellular protein modification process	0	1	0	0	0	0	0	0	0	0	0	1	Cell Commincation
ENSOARG00000014007	JADE2	0.0475288	0.342955	-0.0153918	-0.393841	-0.573054	0.104816	-0.492549	-0.683526	-0.183314	-1.84638	histone acetyltransferase complex	cellular protein modification process	histone acetyltransferase complex / cellular protein modification process	0	1	0	0	0	1	0	0	0	0	0	2	Cell Commincation
ENSOARG00000015385	AGTR1	-0.271037	0.0533758	1.34837	-0.630758	-0.901039	-0.294525	-0.323627	-0.61141	-0.277977	-1.90862	SIGNAL_TRANSDUCTION		SIGNAL_TRANSDUCTION	0	1	0	0	0	0	0	0	0	0	0	1	Cell Commincation
ENSOARG00000003426	0	0.663197	1.09558	0.480005	-0.789106	-1.01648	0.326182	-1.10718	-1.34779	-0.231764	-1.92735	sequence-specific DNA binding transcription factor activity		sequence-specific DNA binding transcription factor activity	0	1	0	0	0	0	0	0	0	0	0	1	Cell Commincation
ENSOARG00000011544	ARHGDIG	-0.0994601	-0.37167	-0.762547	-0.216998	0.039606	0.63042	-0.830143	-0.590571	0.241044	-1.96032	SIGNAL_TRANSDUCTION		SIGNAL_TRANSDUCTION	0	1	0	0	0	0	0	0	0	0	0	1	Cell Commincation
ENSOARG00000005006	SPARCL1	-0.112109	-0.480708	-0.635859	-0.54314	-0.195646	-0.401354	-0.134836	0.199797	0.343519	-1.96034	calcium ion binding	calcium ion binding	calcium ion binding	0	1	0	0	0	0	0	0	0	0	0	1	Cell Commincation
ENSOARG00000010283	MX1	-1.00085	0.983773	-2.00173	-0.205737	-0.117458	-0.594287	0.387623	0.46988	0.0900721	-1.98872	SIGNAL_TRANSDUCTION		SIGNAL_TRANSDUCTION	0	1	0	0	0	0	0	0	0	0	0	1	Cell Commincation
ENSOARG00000001637	FMOD	-0.187922	-0.605591	-0.643749	-1.12023	0.345477	0.464878	-1.58723	-0.121804	1.46411	-1.99207	CELL_SURFACE_RECEPTOR_LINKED_SIGNAL_TRANSDUCTION_GO_0007166		CELL_SURFACE_RECEPTOR_LINKED_SIGNAL_TRANSDUCTION_GO_0007166	0	1	0	0	0	0	0	0	0	0	0	1	Cell Commincation
ENSOARG00000010122	DIRAS3	-0.0880592	-0.172261	-0.593292	0.2838	-0.302134	0.5426	-0.250783	-0.849819	-0.591105	-2.02105	SIGNAL_TRANSDUCTION		SIGNAL_TRANSDUCTION	0	1	0	0	0	0	0	0	0	0	0	1	Cell Commincation
ENSOARG00000017213	SVOP	-0.157072	-0.347301	-0.501178	0.351924	-0.255218	0.718598	-0.356127	-0.977074	-0.615386	-2.13883	cell junction	cell junction	cell junction	0	1	0	0	0	0	0	0	0	0	0	1	Cell Commincation
ENSOARG00000019995	CNR1	0.0371464	0.468882	-0.574687	-1.06852	-0.502442	-0.402734	-0.665122	-0.106286	0.567072	-2.24669	CELL_SURFACE_RECEPTOR_LINKED_SIGNAL_TRANSDUCTION_GO_0007166		CELL_SURFACE_RECEPTOR_LINKED_SIGNAL_TRANSDUCTION_GO_0007166	0	1	0	0	0	0	0	0	0	0	0	1	Cell Commincation
ENSOARG00000011383	WLS	-0.13413	-0.335434	-0.207272	-0.937478	-0.237091	-0.0790857	-0.852662	-0.165575	0.697779	-2.25095	SIGNAL_TRANSDUCTION		SIGNAL_TRANSDUCTION	0	1	0	0	0	0	0	0	0	0	0	1	Cell Commincation
ENSOARG00000015372	RGS9	0.260775	0.290842	0.12179	-0.596761	-0.663438	0.358802	-0.951164	-1.03236	-0.0669868	-2.2785	CELL_SURFACE_RECEPTOR_LINKED_SIGNAL_TRANSDUCTION_GO_0007166		CELL_SURFACE_RECEPTOR_LINKED_SIGNAL_TRANSDUCTION_GO_0007166	0	1	0	0	0	0	0	0	0	0	0	1	Cell Commincation
ENSOARG00000014836	HECW2	0.0766546	-0.00877404	0.240081	-0.701534	-0.58148	0.146951	-0.840695	-0.735949	0.115571	-2.28917	cellular protein modification process	cellular protein modification process	cellular protein modification process	0	1	0	0	0	0	0	0	0	0	0	1	Cell Commincation
ENSOARG00000013671	GADD45B	0.125455	0.717126	-0.018281	-0.346279	-0.704323	0.65855	-1.00395	-1.37351	-0.353451	-2.29866	SIGNAL_TRANSDUCTION		SIGNAL_TRANSDUCTION	0	1	0	0	0	0	0	0	0	0	0	1	Cell Commincation
ENSOARG00000009539	ADCYAP1	-0.379781	-0.763578	-1.16961	0	0	0	0	0	0	-2.31297	CELL_CELL_SIGNALING		CELL_CELL_SIGNALING	0	1	0	0	0	0	0	0	0	0	0	1	Cell Commincation
ENSOARG00000004942	KCNT1	-0.0425834	-0.0968272	0.251288	-0.558484	-0.273611	1.05743	-1.60386	-1.32958	0.271573	-2.32465	calcium-activated potassium channel activity	calcium-activated potassium channel activity	calcium-activated potassium channel activity	0	1	0	0	0	0	0	0	0	0	0	1	Cell Commincation
ENSOARG00000001862	PITPNM3	-0.37638	-0.377068	-1.30486	0	0	0	0	-0.322709	0	-2.38101	calcium ion binding	calcium ion binding	calcium ion binding	0	1	0	0	0	0	0	0	0	0	0	1	Cell Commincation
ENSOARG00000003936	CALB2	-0.315815	-0.855213	-0.999586	-0.779407	0.24827	-0.775781	0.010217	1.02703	0	-2.44029	gap junction	calcium ion binding	gap junction / calcium ion binding	0	1	0	0	0	0	0	0	0	0	0	1	Cell Commincation
ENSOARG00000021079	S100A11	-0.165383	-0.271135	-0.173813	-0.527033	-0.806618	-1.08637	0.541019	0.273708	-0.266785	-2.4824	SIGNAL_TRANSDUCTION		SIGNAL_TRANSDUCTION	0	1	0	0	0	0	0	0	0	0	0	1	Cell Commincation
ENSOARG00000010463	MAST1	-0.169597	-0.113278	-0.237297	0.0172532	-0.563554	0.329416	-0.297258	-0.895043	-0.592697	-2.52205	SIGNAL_TRANSDUCTION		SIGNAL_TRANSDUCTION	0	1	0	0	0	0	0	0	0	0	0	1	Cell Commincation
ENSOARG00000006283	PITPNM2	-0.181333	-0.0180871	-0.103485	-0.465957	-0.515933	0.376822	-0.835395	-0.896326	-0.0560975	-2.69579	calcium ion binding	calcium ion binding	calcium ion binding	0	1	0	0	0	0	0	0	0	0	0	1	Cell Commincation
ENSOARG00000006016	MPP3	-0.0962793	-0.193647	-0.287083	-0.129383	-0.562678	0.325483	-0.443849	-0.894609	-0.439714	-2.72176	SIGNAL_TRANSDUCTION		SIGNAL_TRANSDUCTION	0	1	0	0	0	0	0	0	0	0	0	1	Cell Commincation
ENSOARG00000001767	SYT5	-0.0707607	-0.234045	-0.162507	-0.190018	-0.569648	0.399474	-0.582665	-0.97141	-0.386333	-2.76791	CELL_CELL_SIGNALING		CELL_CELL_SIGNALING	0	1	0	0	0	0	0	0	0	0	0	1	Cell Commincation
ENSOARG00000015428	BAIAP3	-0.130999	-0.155284	-0.691618	-0.0963304	-0.324306	0.763105	-0.847766	-1.09352	-0.236331	-2.81305	CELL_CELL_SIGNALING		CELL_CELL_SIGNALING	0	1	0	0	0	0	0	0	0	0	0	1	Cell Commincation
ENSOARG00000015425	FSHB	0.311268	-0.236227	-0.563557	-2.27653	-0.172245	-0.469327	-1.80624	0.301258	2.09377	-2.81783	SIGNAL_TRANSDUCTION		SIGNAL_TRANSDUCTION	0	1	0	0	0	0	0	0	0	0	0	1	Cell Commincation
ENSOARG00000000817	CALY	-0.693079	-0.481557	-0.607869	0.141914	-0.347302	0.176301	-0.0258433	-0.528087	-0.494828	-2.86035	CELL_CELL_SIGNALING		CELL_CELL_SIGNALING	0	1	0	0	0	0	0	0	0	0	0	1	Cell Commincation
ENSOARG00000009378	PDZRN3	-0.330782	-0.712894	-0.368163	-0.840195	-0.190328	0.0561795	-0.896153	-0.253162	0.650361	-2.88514	cellular protein modification process	cellular protein modification process	cellular protein modification process	0	1	0	0	0	0	0	0	0	0	0	1	Cell Commincation
ENSOARG00000003085	CNTNAP1	-0.338645	-0.175723	-0.569867	0.00947657	-0.54116	0.382322	-0.358447	-0.92253	-0.563606	-3.07818	SIGNAL_TRANSDUCTION		SIGNAL_TRANSDUCTION	0	1	0	0	0	0	0	0	0	0	0	1	Cell Commincation
ENSOARG00000014133	ADAMTSL1	-0.187746	-0.207581	-0.235007	-0.573345	-0.77636	-0.434778	-0.135474	-0.347581	-0.204722	-3.10259	ion binding	ion binding	ion binding	0	1	0	0	0	0	0	0	0	0	0	1	Cell Commincation
ENSOARG00000011293	RGS11	-0.209492	-0.342694	-0.767566	-0.262622	-0.363062	0.461617	-0.717229	-0.824417	-0.10969	-3.13516	CELL_SURFACE_RECEPTOR_LINKED_SIGNAL_TRANSDUCTION_GO_0007166		CELL_SURFACE_RECEPTOR_LINKED_SIGNAL_TRANSDUCTION_GO_0007166	0	1	0	0	0	0	0	0	0	0	0	1	Cell Commincation
ENSOARG00000008099	SAMD11	-0.175383	-0.128979	-0.143878	-0.477471	-0.634397	0.578794	-1.0411	-1.2165	-0.168059	-3.40697	negative regulation of transcription from RNA polymerase II promoter	negative regulation of transcription from RNA polymerase II promoter	negative regulation of transcription from RNA polymerase II promoter	0	1	0	0	0	0	0	0	0	0	0	1	Cell Commincation
ENSOARG00000003055	AGT	-0.769862	-0.65954	-1.29052	0.0821196	0.0046477	0.802712	-0.709633	-0.793476	-0.0904246	-3.42398	CELL_CELL_SIGNALING		CELL_CELL_SIGNALING	0	1	0	0	0	0	0	0	0	0	0	1	Cell Commincation
ENSOARG00000001138	HERC6	-1.00003	1.46241	-1.8206	-0.677488	-0.708838	-0.693753	0.0220109	-0.0217278	-0.0343863	-3.4724	cellular protein modification process	cellular protein modification process	cellular protein modification process	0	1	0	0	0	0	0	0	0	0	0	1	Cell Commincation
ENSOARG00000016766	P2RX6	0.0629256	-0.122906	-0.607493	0.0151109	-0.593053	1.07748	-1.04592	-1.67411	-0.618003	-3.50597	SIGNAL_TRANSDUCTION		SIGNAL_TRANSDUCTION	0	1	0	0	0	0	0	0	0	0	0	1	Cell Commincation
ENSOARG00000016215	CORIN	-0.14032	-0.882394	-0.561807	-0.939494	-0.54622	-0.554137	-0.383923	1.75089e-05	0.391508	-3.61677	CELL_CELL_SIGNALING		CELL_CELL_SIGNALING	0	1	0	0	0	0	0	0	0	0	0	1	Cell Commincation
ENSOARG00000014037	LRRC4B	-0.127824	-0.153945	-0.568637	-0.261086	-0.642393	0.587723	-0.833375	-1.23468	-0.391705	-3.62592	cell junction	cell junction	cell junction	0	1	0	0	0	0	0	0	0	0	0	1	Cell Commincation
ENSOARG00000012886	THRA	-0.128001	-0.196327	-0.419132	-0.509	-0.78374	0.0204962	-0.521741	-0.808476	-0.280657	-3.62658	hormone-mediated signaling pathway	cartilage condensation	hormone-mediated signaling pathway / cartilage condensation	0	1	0	0	0	0	0	0	0	0	0	1	Cell Commincation
ENSOARG00000008375	0	0.477959	-0.523487	-0.559329	-0.728531	-1.27818	-1.32968	0.59161	0.0559993	-0.547843	-3.84148	neuropeptide signaling pathway		neuropeptide signaling pathway	0	1	0	0	0	0	0	0	0	0	0	1	Cell Commincation
ENSOARG00000020838	GPRC5A	-1.47008	-1.62302	-0.780169	0	0	0	0	0	0	-3.87326	SIGNAL_TRANSDUCTION		SIGNAL_TRANSDUCTION	0	1	0	0	0	0	0	0	0	0	0	1	Cell Commincation
ENSOARG00000006267	0	-1.31905	-1.88919	-0.673074	0	0	0	0	0	0	-3.88131	hormone activity		hormone activity	0	1	0	0	0	0	0	0	0	0	0	1	Cell Commincation
ENSOARG00000014294	HRH3	0.367095	0.42444	-0.0178238	-0.54625	-1.20801	0.649261	-1.19211	-1.85691	-0.666192	-4.04649	CELL_CELL_SIGNALING		CELL_CELL_SIGNALING	0	1	0	0	0	0	0	0	0	0	0	1	Cell Commincation
ENSOARG00000008080	0	-0.520733	-0.872883	-1.15044	0.0103883	-0.686922	-0.549605	0.560041	-0.139617	-0.698257	-4.04803	hormone activity		hormone activity	0	1	0	0	0	0	0	0	0	0	0	1	Cell Commincation
ENSOARG00000019692	MLC1	-0.199962	-0.659576	-1.0668	-0.469025	-0.494874	0.27135	-0.722895	-0.762346	-0.0445825	-4.14871	cell-cell junction	apical plasma membrane	cell-cell junction / apical plasma membrane	0	1	0	0	0	0	0	0	0	0	0	1	Cell Commincation
ENSOARG00000011719	LRRC7	0.293338	-0.460434	-0.310111	-0.901876	-1.04318	-0.278647	-0.6149	-0.775011	-0.144877	-4.2357	cell junction	cell junction	cell junction	0	1	0	0	0	0	0	0	0	0	0	1	Cell Commincation
ENSOARG00000012478	0	-2.37852	-1.24569	-0.687649	0	0	0	0	0	0	-4.31186	ion channel activity		ion channel activity	0	1	0	0	0	0	0	0	0	0	0	1	Cell Commincation
ENSOARG00000014866	FAS	-0.195089	-0.0984824	-0.206688	-0.85997	-1.33094	-0.936728	0.0744191	-0.399439	-0.46924	-4.42215	SIGNAL_TRANSDUCTION		SIGNAL_TRANSDUCTION	0	1	0	0	0	0	0	0	0	0	0	1	Cell Commincation
ENSOARG00000007360	DUSP9	-0.667242	-1.41832	-1.20791	0	0	0.688126	0	-1.81737	0	-4.42271	SIGNAL_TRANSDUCTION		SIGNAL_TRANSDUCTION	0	1	0	0	0	0	0	0	0	0	0	1	Cell Commincation
ENSOARG00000007354	PDYN	-0.158936	-0.11544	-1.14579	0.0712368	-1.55172	0.066431	0.0137521	-1.61433	0	-4.43479	cell-cell signaling	cell death	cell-cell signaling / cell death	0	1	0	0	0	0	0	0	0	0	0	1	Cell Commincation
ENSOARG00000017383	HTR2C	-0.0891012	-0.434186	-0.536242	-1.07998	-0.852214	0.00338466	-1.08238	-0.858107	0.224883	-4.70394	CELL_CELL_SIGNALING		CELL_CELL_SIGNALING	0	1	0	0	0	0	0	0	0	0	0	1	Cell Commincation
ENSOARG00000014493	0	-1.46921	-0.444101	-1.34403	0	0	1.6524	-1.62702	-1.48158	0	-4.71354	positive regulation of T cell mediated cytotoxicity		positive regulation of T cell mediated cytotoxicity	0	1	0	0	0	0	0	0	0	0	0	1	Cell Commincation
ENSOARG00000010915	NPY	-0.365481	-0.907059	-0.577998	-1.55709	-0.537874	-0.146765	-1.39354	-0.39282	1.00522	-4.87341	CELL_CELL_SIGNALING		CELL_CELL_SIGNALING	0	1	0	0	0	0	0	0	0	0	0	1	Cell Commincation
ENSOARG00000009663	DGKK	0.077143	-0.330363	-0.220218	-1.45372	-1.26163	-0.792839	-0.646963	-0.472955	0.182722	-4.91883	SIGNAL_TRANSDUCTION		SIGNAL_TRANSDUCTION	0	1	0	0	0	0	0	0	0	0	0	1	Cell Commincation
ENSOARG00000003341	IFI6	-1.25432	1.24336	-2.1158	-1.00764	-1.16019	-1.44056	0.398355	0.265436	-0.122777	-5.19414	SIGNAL_TRANSDUCTION		SIGNAL_TRANSDUCTION	0	1	0	0	0	0	0	0	0	0	0	1	Cell Commincation
ENSOARG00000007161	AANAT	0	0	0	0	0	-0.226512	0	-5.07518	0	-5.30169	response to cAMP		response to cAMP	0	1	0	0	0	0	0	0	0	0	0	1	Cell Commincation
ENSOARG00000000177	SNCAIP	-0.156533	-0.601724	-0.604699	-1.43787	-0.995688	-0.440576	-0.99004	-0.558946	0.436072	-5.35001	CELL_CELL_SIGNALING		CELL_CELL_SIGNALING	0	1	0	0	0	0	0	0	0	0	0	1	Cell Commincation
ENSOARG00000014407	0	0	0	0	-0.91079	-1.52329	-0.0423585	-0.855729	-1.4858	-0.621109	-5.43907	G-protein coupled receptor activity		G-protein coupled receptor activity	0	1	0	0	0	0	0	0	0	0	0	1	Cell Commincation
ENSOARG00000011066	KCNQ5	-0.613853	-0.466591	-0.711004	-0.674589	-1.02863	-0.077241	-0.590684	-0.961575	-0.355489	-5.47966	CELL_CELL_SIGNALING		CELL_CELL_SIGNALING	0	1	0	0	0	0	0	0	0	0	0	1	Cell Commincation
ENSOARG00000003006	AGRP	-0.823455	-1.2292	-0.691624	-1.89652	-0.576135	-0.557093	-1.31922	-0.0289639	1.30875	-5.81346	CELL_SURFACE_RECEPTOR_LINKED_SIGNAL_TRANSDUCTION_GO_0007166		CELL_SURFACE_RECEPTOR_LINKED_SIGNAL_TRANSDUCTION_GO_0007166	0	1	0	0	0	0	0	0	0	0	0	1	Cell Commincation
ENSOARG00000000355	AGER	-0.253044	-1.0862	-1.10413	-1.15463	-1.05289	0.00752876	-1.16512	-1.06991	0.108048	-6.77034	CELL_SURFACE_RECEPTOR_LINKED_SIGNAL_TRANSDUCTION_GO_0007166		CELL_SURFACE_RECEPTOR_LINKED_SIGNAL_TRANSDUCTION_GO_0007166	0	1	0	0	0	0	0	0	0	0	0	1	Cell Commincation
ENSOARG00000013932	GH1	-0.111921	0.247273	-0.129858	-3.04042	-0.98917	1.10769	-4.13405	-2.10524	2.0333	-7.12239	SIGNAL_TRANSDUCTION		SIGNAL_TRANSDUCTION	0	1	0	0	0	0	0	0	0	0	0	1	Cell Commincation
ENSOARG00000019042	BMP3	-0.31659	-0.458721	-0.415806	-1.05494	-1.42601	0.871561	-1.93138	-2.30263	-0.370308	-7.40481	CELL_CELL_SIGNALING		CELL_CELL_SIGNALING	0	1	0	0	0	0	0	0	0	0	0	1	Cell Commincation
ENSOARG00000003317	CCK	-0.187716	-1.41006	-0.883738	-2.19982	-1.15985	-0.52043	-1.66471	-0.639896	1.02791	-7.63831	SIGNAL_TRANSDUCTION		SIGNAL_TRANSDUCTION	0	1	0	0	0	0	0	0	0	0	0	1	Cell Commincation
ENSOARG00000012803	GABRR1	0	0	1.01681	-5.6909	-2.07891	-1.14338	0	-0.934909	0	-8.83129	CELL_CELL_SIGNALING		CELL_CELL_SIGNALING	0	1	0	0	0	0	0	0	0	0	0	1	Cell Commincation
ENSOARG00000010769	CHRM4	1.1909	0.614015	0.625933	-3.13684	-3.13593	-0.281372	-2.83426	-2.84814	0	-9.80569	CELL_SURFACE_RECEPTOR_LINKED_SIGNAL_TRANSDUCTION_GO_0007166		CELL_SURFACE_RECEPTOR_LINKED_SIGNAL_TRANSDUCTION_GO_0007166	0	1	0	0	0	0	0	0	0	0	0	1	Cell Commincation
ENSOARG00000007101	AANAT	0.0192965	-0.862358	0	-0.783676	-4.69941	1.50443	-2.27591	-6.09385	0	-13.1915	response to cAMP		response to cAMP	0	1	0	0	0	0	0	0	0	0	0	1	Cell Commincation
ENSOARG00000004841	TM4SF4	-1.54824	-1.59478	-0.93301	-5.01849	-3.08659	-1.16995	0	0	0	-13.351	tissue regeneration	integral component of membrane	tissue regeneration / integral component of membrane	0	1	0	0	0	0	0	0	0	0	0	1	Cell Commincation
ENSOARG00000007786	GADD45G	-0.483472	-2.95931	-5.06736	-2.87867	-2.08934	-0.576602	0	0	0	-14.0548	SIGNAL_TRANSDUCTION		SIGNAL_TRANSDUCTION	0	1	0	0	0	0	0	0	0	0	0	1	Cell Commincation
ENSOARG00000005903	NPSR1	-0.603159	-2.03315	-3.35159	-4.00324	-2.92107	-0.968842	-3.01633	-1.95637	0	-18.8538	G-protein coupled receptor activity	integral component of membrane	G-protein coupled receptor activity / integral component of membrane	0	1	0	0	0	0	0	0	0	0	0	1	Cell Commincation
ENSOARG00000006942	SHH	1.64713	2.77404	1.77312	5.04489	3.77582	1.49339	3.55689	2.27158	-1.27598	21.0609	ANATOMICAL_STRUCTURE_DEVELOPMENT	CELL_CELL_SIGNALING	ANATOMICAL_STRUCTURE_DEVELOPMENT / CELL_CELL_SIGNALING	0	1	1	0	0	0	0	0	0	0	0	2	Cell Commincation Development
ENSOARG00000006871	GPLD1	0.465585	1.6245	2.51544	2.0676	1.90226	0.0079787	2.06308	1.88299	-0.166353	12.3631	cell differentiation	cell differentiation	cell differentiation	0	1	1	0	0	0	0	0	0	0	0	2	Cell Commincation Development
ENSOARG00000009613	PIWIL4	0.627415	1.36376	1.35826	1.24446	0.930585	-0.854619	2.10302	1.77292	-0.317469	8.22833	cell differentiation	cell cycle	cell differentiation / cell cycle	0	1	1	0	0	0	0	0	0	0	0	2	Cell Commincation Development
ENSOARG00000006314	SPRY3	0.453118	1.07295	2.25743	0.295869	0.785787	0.0240744	0.285149	0.755174	0.47995	6.40949	multicellular organismal development	regulation of signal transduction	multicellular organismal development / regulation of signal transduction	0	1	1	0	0	0	0	0	0	0	0	2	Cell Commincation Development
ENSOARG00000007755	ACVR1C	0	1.14678	1.57561	1.21869	0.902753	0.266924	0.965899	0.621698	-0.320861	6.3775	cell differentiation	activin receptor activity, type I	cell differentiation / activin receptor activity, type I	0	1	1	0	0	0	0	0	0	0	0	2	Cell Commincation Development
ENSOARG00000020077	HIST1H1T	1.05563	0.795813	0.736534	0.739304	1.08004	0.398891	0.339844	0.678299	0.338932	6.16329	cell differentiation	binding of sperm to zona pellucida	cell differentiation / binding of sperm to zona pellucida	0	1	1	0	0	0	0	0	0	0	0	2	Cell Commincation Development
ENSOARG00000007029	SPOCK2	0.193076	0.297785	0.825714	1.16212	1.21649	0.170065	0.996182	1.03774	0.0518335	5.95101	regulation of cell differentiation	binding	regulation of cell differentiation / binding	0	1	1	0	0	0	0	0	0	0	0	2	Cell Commincation Development
ENSOARG00000007434	SUV39H2	0.286078	0.535997	0.893942	1.05484	1.00151	0.315509	0.742485	0.677279	-0.0545976	5.45304	cell differentiation	cell differentiation	cell differentiation	0	1	1	0	0	0	0	0	0	0	0	2	Cell Commincation Development
ENSOARG00000015343	GNPTAB	-0.0122155	0.356934	0.916105	0.625248	0.77515	-0.327517	0.957256	1.09519	0.147631	4.53378	cell differentiation	calcium ion binding	cell differentiation / calcium ion binding	0	1	1	0	0	0	0	0	0	0	0	2	Cell Commincation Development
ENSOARG00000020443	FGF12	0.129105	0.104117	0.0579804	0.521014	1.08654	-0.313926	0.843444	1.39939	0.555832	4.38349	ANATOMICAL_STRUCTURE_DEVELOPMENT	CELL_CELL_SIGNALING	ANATOMICAL_STRUCTURE_DEVELOPMENT / CELL_CELL_SIGNALING	0	1	1	0	0	0	0	0	0	0	0	2	Cell Commincation Development
ENSOARG00000003388	KLHL41	0.102677	0.177264	0.413115	0.311814	0.502866	-0.694768	1.00959	1.18859	0.189396	3.20055	anatomical structure formation involved in morphogenesis	cell differentiation	anatomical structure formation involved in morphogenesis / cell differentiation	0	1	1	0	0	0	0	0	0	0	0	2	Cell Commincation Development
ENSOARG00000020548	ETV5	-0.204455	0.283994	0.775588	0.627197	0.570838	0.137545	0.495506	0.423704	-0.0598816	3.05004	cell differentiation	cell differentiation	cell differentiation	0	1	1	0	0	0	0	0	0	0	0	2	Cell Commincation Development
ENSOARG00000005218	EPCAM	-0.159242	0.0437308	0.216669	0.849173	0.742847	0.274593	0.583627	0.459211	-0.111156	2.89945	cell differentiation	apical plasma membrane	cell differentiation / apical plasma membrane	0	1	1	0	0	0	0	0	0	0	0	2	Cell Commincation Development
ENSOARG00000020818	PSD4	-0.142074	0.112426	0.10185	0.0632662	0.982841	0.256599	-0.202793	0.727411	0.920857	2.82038	cell differentiation	ARF guanyl-nucleotide exchange factor activity	cell differentiation / ARF guanyl-nucleotide exchange factor activity	0	1	1	0	0	0	0	0	0	0	0	2	Cell Commincation Development
ENSOARG00000019313	PKP2	-0.0362299	-0.139138	0.2503	0.369984	0.79035	0.25811	0.11815	0.524205	0.416224	2.55196	anatomical structure development	adherens junction	anatomical structure development / adherens junction	0	1	1	0	0	0	0	0	0	0	0	2	Cell Commincation Development
ENSOARG00000013317	TBX18	-0.399634	-0.631567	-0.478692	0.858986	1.25362	1.34329	-0.477542	-0.0879154	0.38454	1.76508	anatomical structure formation involved in morphogenesis	anterior/posterior axis specification	anatomical structure formation involved in morphogenesis / anterior/posterior axis specification	0	1	1	0	0	0	0	0	0	0	0	2	Cell Commincation Development
ENSOARG00000009431	DAB2	-0.109838	-0.153807	0.104552	0.381151	0.747332	0.860001	-0.474062	-0.116112	0.360552	1.59977	Wnt signaling pathway	activation of JUN kinase activity	Wnt signaling pathway / activation of JUN kinase activity	0	1	1	0	0	0	0	0	0	0	0	2	Cell Commincation Development
ENSOARG00000019936	HIPK1	0.604276	1.08924	0.598042	-0.20352	-0.204643	-0.0296415	-0.168478	-0.181601	-0.00493716	1.49873	anatomical structure development	anterior/posterior pattern specification	anatomical structure development / anterior/posterior pattern specification	0	1	1	0	0	0	0	0	0	0	0	2	Cell Commincation Development
ENSOARG00000018394	NEUROD4	0.227567	-0.0113334	0.358545	-1.72498	0.882659	0.191259	-1.89551	0.699186	2.58033	1.30772	cell differentiation	amacrine cell differentiation	cell differentiation / amacrine cell differentiation	0	1	1	0	0	0	0	0	0	0	0	2	Cell Commincation Development
ENSOARG00000016470	EGR1	0.437175	0.493661	0.60019	-1.45148	0.0144291	-0.893651	-0.55712	0.909087	1.45942	1.01171	cell differentiation	BMP signaling pathway	cell differentiation / BMP signaling pathway	0	1	1	0	0	0	0	0	0	0	0	2	Cell Commincation Development
ENSOARG00000011583	TGFB2	-0.284971	0.0795221	-0.046027	-0.128931	0.281212	-0.46685	0.343031	0.742272	0.406911	0.926169	ANATOMICAL_STRUCTURE_DEVELOPMENT	CELL_CELL_SIGNALING	ANATOMICAL_STRUCTURE_DEVELOPMENT / CELL_CELL_SIGNALING	0	1	1	0	0	0	0	0	0	0	0	2	Cell Commincation Development
ENSOARG00000018070	TSPAN12	0.0862161	-0.0495524	-0.0867751	-0.49668	0.00168236	-0.798925	0.311425	0.789733	0.496362	0.253487	anatomical structure formation involved in morphogenesis	receptor signaling pathway	anatomical structure formation involved in morphogenesis / receptor signaling pathway	0	1	1	0	0	0	0	0	0	0	0	2	Cell Commincation Development
ENSOARG00000005220	CARTPT	-0.481474	-0.456682	-1.55195	1.51372	0.613231	0.981264	0.559643	-0.355605	-0.928502	-0.106351	ANATOMICAL_STRUCTURE_DEVELOPMENT	CELL_CELL_SIGNALING	ANATOMICAL_STRUCTURE_DEVELOPMENT / CELL_CELL_SIGNALING	0	1	1	0	0	0	0	0	0	0	0	2	Cell Commincation Development
ENSOARG00000007984	NR4A2	0.601612	0.302793	0.352869	-1.51429	0.0846018	0.105444	-1.61584	-0.0219006	1.59246	-0.112256	cell differentiation	adult locomotory behavior	cell differentiation / adult locomotory behavior	0	1	1	0	0	0	0	0	0	0	0	2	Cell Commincation Development
ENSOARG00000002063	SRRM4	0.573089	1.06381	0.756907	-0.385283	-0.692115	0.209453	-0.585282	-0.90881	-0.312532	-0.280764	anatomical structure development	cell differentiation	anatomical structure development / cell differentiation	0	1	1	0	0	0	0	0	0	0	0	2	Cell Commincation Development
ENSOARG00000016880	OSR1	-0.761602	-1.23899	-0.82138	0	2.50173	2.51048	-2.5982	-0.0149482	0	-0.422901	anatomical structure development	cell differentiation	anatomical structure development / cell differentiation	0	1	1	0	0	0	0	0	0	0	0	2	Cell Commincation Development
ENSOARG00000014648	RSAD2	-1.25785	1.85274	-1.86241	-0.14415	0.232194	0.18493	-0.325609	0.0408087	0.374938	-0.90441	cell differentiation	4 iron, 4 sulfur cluster binding	cell differentiation / 4 iron, 4 sulfur cluster binding	0	1	1	0	0	0	0	0	0	0	0	2	Cell Commincation Development
ENSOARG00000010792	WDR78	0.1066	0.0659538	-0.117715	-0.457479	-0.643763	-0.853182	0.40826	0.208139	-0.197884	-1.48107	hematopoietic progenitor cell differentiation		hematopoietic progenitor cell differentiation	0	1	1	0	0	0	0	0	0	0	0	2	Cell Commincation Development
ENSOARG00000000653	PSD	0.0552853	0.0554901	-0.159854	-0.0249183	-0.338735	0.476405	-0.493887	-0.821293	-0.318509	-1.57001	cell differentiation	ARF guanyl-nucleotide exchange factor activity	cell differentiation / ARF guanyl-nucleotide exchange factor activity	0	1	1	0	0	0	0	0	0	0	0	2	Cell Commincation Development
ENSOARG00000017131	KLF10	0.180999	0.676525	0.211891	-0.604556	-0.83124	-0.431488	-0.17442	-0.40696	-0.224996	-1.60424	ANATOMICAL_STRUCTURE_DEVELOPMENT	CELL_CELL_SIGNALING	ANATOMICAL_STRUCTURE_DEVELOPMENT / CELL_CELL_SIGNALING	0	1	1	0	0	0	0	0	0	0	0	2	Cell Commincation Development
ENSOARG00000009438	APOE	-0.512475	-0.908048	-0.994253	0.220529	0.2764	0.235945	-0.00772219	0.0335816	0.0514183	-1.60462	ANATOMICAL_STRUCTURE_DEVELOPMENT	CELL_CELL_SIGNALING	ANATOMICAL_STRUCTURE_DEVELOPMENT / CELL_CELL_SIGNALING	0	1	1	0	0	0	0	0	0	0	0	2	Cell Commincation Development
ENSOARG00000020586	CLCN2	0.0536314	0.201455	0.240778	-0.260003	-0.615118	0.365683	-0.619393	-0.986629	-0.360108	-1.9797	cell differentiation involved in salivary gland development	adenyl nucleotide binding	cell differentiation involved in salivary gland development / adenyl nucleotide binding	0	1	1	0	0	0	0	0	0	0	0	2	Cell Commincation Development
ENSOARG00000012583	LHB	0.290045	-0.388551	-0.219382	-2.4545	0.155373	-0.255545	-2.19875	0.410602	2.60246	-2.05825	ANATOMICAL_STRUCTURE_DEVELOPMENT	CELL_CELL_SIGNALING	ANATOMICAL_STRUCTURE_DEVELOPMENT / CELL_CELL_SIGNALING	0	1	1	0	0	0	0	0	0	0	0	2	Cell Commincation Development
ENSOARG00000004859	HOPX	-0.827221	-1.08408	-0.997665	-0.244284	-0.135404	-0.92085	0.692506	0.779346	0.0966378	-2.64102	cell differentiation	cell differentiation	cell differentiation	0	1	1	0	0	0	0	0	0	0	0	2	Cell Commincation Development
ENSOARG00000010397	DLG4	-0.0955418	-0.0394615	-0.119418	-0.410814	-0.645247	0.0557199	-0.460054	-0.708878	-0.237344	-2.66104	ANATOMICAL_STRUCTURE_DEVELOPMENT	CELL_CELL_SIGNALING	ANATOMICAL_STRUCTURE_DEVELOPMENT / CELL_CELL_SIGNALING	0	1	1	0	0	0	0	0	0	0	0	2	Cell Commincation Development
ENSOARG00000008020	ERF	0.0715059	0.0394184	-0.0892058	-0.231744	-0.815966	0.443305	-0.661553	-1.26402	-0.593481	-3.10174	cell differentiation	cell cycle	cell differentiation / cell cycle	0	1	1	0	0	0	0	0	0	0	0	2	Cell Commincation Development
ENSOARG00000018042	KNDC1	-0.305965	-0.218109	-0.571756	-0.622536	-0.311206	0.46433	-1.06482	-0.777153	0.294334	-3.11288	cerebellar granule cell differentiation	cerebellar granule cell differentiation	cerebellar granule cell differentiation	0	1	1	0	0	0	0	0	0	0	0	2	Cell Commincation Development
ENSOARG00000021127	C14orf39	0.43641	0.309954	0.529285	-1.46835	-1.19511	-0.641003	-0.817419	-0.560379	0.267864	-3.13875	multicellular organismal development	regulation of sequence-specific DNA binding transcription factor activity	multicellular organismal development / regulation of sequence-specific DNA binding transcription factor activity	0	1	1	0	0	0	0	0	0	0	0	2	Cell Commincation Development
ENSOARG00000007966	MYT1	0.133532	0.185724	0.140341	-0.563888	-1.05283	0.175583	-0.730564	-1.23609	-0.493831	-3.44202	anatomical structure development	cell differentiation	anatomical structure development / cell differentiation	0	1	1	0	0	0	0	0	0	0	0	2	Cell Commincation Development
ENSOARG00000000484	ALDOC	-0.159423	-0.366961	-0.794153	-0.396779	-0.491588	0.251838	-0.63454	-0.74632	-0.105564	-3.44349	cell differentiation	aging	cell differentiation / aging	0	1	1	0	0	0	0	0	0	0	0	2	Cell Commincation Development
ENSOARG00000019734	WNT6	-1.04422	-1.04169	-1.59675	0	0	0	0	0	0	-3.68266	Wnt signaling pathway	axis specification	Wnt signaling pathway / axis specification	0	1	1	0	0	0	0	0	0	0	0	2	Cell Commincation Development
ENSOARG00000006966	UNC45B	-0.45652	-1.73362	-1.83284	0	0	0	0	0	0	-4.02298	anatomical structure development	cell differentiation	anatomical structure development / cell differentiation	0	1	1	0	0	0	0	0	0	0	0	2	Cell Commincation Development
ENSOARG00000008040	CTF1	-0.24221	-0.158737	-0.0196801	0	0	0.805262	-1.1141	-3.33534	0	-4.06481	ANATOMICAL_STRUCTURE_DEVELOPMENT	CELL_CELL_SIGNALING	ANATOMICAL_STRUCTURE_DEVELOPMENT / CELL_CELL_SIGNALING	0	1	1	0	0	0	0	0	0	0	0	2	Cell Commincation Development
ENSOARG00000000517	GPR56	-0.207496	-0.31969	-0.285828	-1.14159	-0.667778	0.326435	-1.45503	-1.00055	0.466268	-4.28527	ANATOMICAL_STRUCTURE_DEVELOPMENT	CELL_CELL_SIGNALING	ANATOMICAL_STRUCTURE_DEVELOPMENT / CELL_CELL_SIGNALING	0	1	1	0	0	0	0	0	0	0	0	2	Cell Commincation Development
ENSOARG00000020744	GHSR	-0.698416	-0.226049	-1.08388	-0.248963	-0.845949	-0.159539	-0.0677771	-0.683178	-0.61756	-4.63131	ANATOMICAL_STRUCTURE_DEVELOPMENT	CELL_CELL_SIGNALING	ANATOMICAL_STRUCTURE_DEVELOPMENT / CELL_CELL_SIGNALING	0	1	1	0	0	0	0	0	0	0	0	2	Cell Commincation Development
ENSOARG00000000741	ADIRF	-0.262204	-0.492308	-0.613508	-1.34077	-0.834779	-0.541846	-0.802448	-0.300174	0.509809	-4.67823	cell differentiation	cell differentiation	cell differentiation	0	1	1	0	0	0	0	0	0	0	0	2	Cell Commincation Development
ENSOARG00000011878	ILDR2	-0.0723957	-0.0806613	-0.734195	-1.24996	-1.01733	-0.404042	-0.839785	-0.613204	0.224411	-4.78716	cell differentiation	cell differentiation	cell differentiation	0	1	1	0	0	0	0	0	0	0	0	2	Cell Commincation Development
ENSOARG00000018362	MT3	-0.265981	-0.716087	-0.467463	-1.57988	-1.31276	-1.42547	-0.157286	0.102605	0.272031	-5.5503	anatomical structure development	activation of protein kinase B activity	anatomical structure development / activation of protein kinase B activity	0	1	1	0	0	0	0	0	0	0	0	2	Cell Commincation Development
ENSOARG00000012065	TCFL5	-0.190448	-0.769136	-0.83837	-0.812151	-1.15664	-0.356638	-0.442874	-0.806863	-0.351589	-5.72471	cell differentiation	cell differentiation	cell differentiation	0	1	1	0	0	0	0	0	0	0	0	2	Cell Commincation Development
ENSOARG00000006109	CALCA	-1.63306	-2.41867	-1.7881	0	0	0	0	0	0	-5.83983	ANATOMICAL_STRUCTURE_DEVELOPMENT	CELL_CELL_SIGNALING	ANATOMICAL_STRUCTURE_DEVELOPMENT / CELL_CELL_SIGNALING	0	1	1	0	0	0	0	0	0	0	0	2	Cell Commincation Development
ENSOARG00000015109	SEMA3D	0.36198	0.166947	-0.192898	-1.78322	-1.73808	-0.528497	-1.25211	-1.21613	0.0440889	-6.13791	anatomical structure development	cell differentiation	anatomical structure development / cell differentiation	0	1	1	0	0	0	0	0	0	0	0	2	Cell Commincation Development
ENSOARG00000004992	LFNG	-0.557627	-0.993392	-1.24792	-0.289063	-1.03985	-0.0328691	-0.24941	-1.00866	-0.756459	-6.17525	Notch signaling pathway	compartment pattern specification	Notch signaling pathway / compartment pattern specification	0	1	1	0	0	0	0	0	0	0	0	2	Cell Commincation Development
ENSOARG00000020312	CHAC1	-0.678481	-0.512728	-0.575079	-2.14395	-0.0574921	0.499119	-2.6238	-0.560838	0	-6.65325	Notch signaling pathway	cell differentiation	Notch signaling pathway / cell differentiation	0	1	1	0	0	0	0	0	0	0	0	2	Cell Commincation Development
ENSOARG00000001680	SFRP2	-0.163373	-0.712344	-0.755149	-1.09464	-2.31819	-0.909911	-0.162184	-1.40535	0	-7.52113	anatomical structure development	anterior/posterior pattern specification	anatomical structure development / anterior/posterior pattern specification	0	1	1	0	0	0	0	0	0	0	0	2	Cell Commincation Development
ENSOARG00000014970	FAM20A	-0.322799	-0.203944	-0.0309815	0.424939	0.416947	0.943637	-0.507481	-0.532413	-0.016032	0.171872	anatomical structure development	calcium ion homeostasis	anatomical structure development / calcium ion homeostasis	0	1	1	0	0	0	1	0	0	0	0	3	Cell Commincation Development Homeostasis
ENSOARG00000006675	TDRD9	0.0194687	0.666105	0.139392	1.35417	0.685409	-0.0353729	1.40571	0.706749	-0.67381	4.26783	cell differentiation	ATP binding	cell differentiation / ATP binding	0	1	1	0	0	0	0	0	0	0	1	3	Cell Commincation Development metabolism
ENSOARG00000013027	NR1D1	0.297331	1.32275	0.636968	-0.894417	-1.40606	0.068681	-0.959721	-1.4813	-0.512862	-2.92863	cell differentiation	carbohydrate metabolic process	cell differentiation / carbohydrate metabolic process	0	1	1	0	0	0	0	0	0	0	1	3	Cell Commincation Development metabolism
ENSOARG00000001574	BTG2	0.0188041	-0.150501	0.192182	0.770984	1.42503	0.321227	0.45487	1.09545	0.650082	4.77812	central nervous system neuron development	anterior/posterior pattern specification	central nervous system neuron development / anterior/posterior pattern specification	0	1	1	0	1	0	0	0	0	0	0	3	Cell Commincation Development Nervous System
ENSOARG00000020452	NYAP2	0.766201	0.793485	0.509852	0.0130716	-0.466029	0.651532	-0.628585	-1.12071	-0.486997	0.0318188	neuron projection morphogenesis	phosphatidylinositol 3-kinase signaling	neuron projection morphogenesis / phosphatidylinositol 3-kinase signaling	0	1	1	0	1	0	0	0	0	0	0	3	Cell Commincation Development Nervous System
ENSOARG00000009121	RSPH4A	0.13751	0.218212	-0.0720663	-0.469725	-0.697579	0.450539	-0.911394	-1.14384	-0.240224	-2.72857	anatomical structure formation involved in morphogenesis	axoneme	anatomical structure formation involved in morphogenesis / axoneme	0	1	1	0	1	0	0	0	0	0	0	3	Cell Commincation Development Nervous System
ENSOARG00000016868	NYAP1	-0.170088	-0.175211	-0.49438	-0.321719	-0.834468	-0.0999977	-0.213786	-0.742797	-0.516665	-3.56911	neuron projection morphogenesis	phosphatidylinositol 3-kinase signaling	neuron projection morphogenesis / phosphatidylinositol 3-kinase signaling	0	1	1	0	1	0	0	0	0	0	0	3	Cell Commincation Development Nervous System
ENSOARG00000002035	WARS	-0.0702997	0.263727	0.0940729	0.252398	1.1649	0.305926	-0.0550071	0.858978	0.909896	3.7246	anatomical structure formation involved in morphogenesis	aminoacyl-tRNA ligase activity	anatomical structure formation involved in morphogenesis / aminoacyl-tRNA ligase activity	0	1	1	0	0	0	0	0	0	1	0	3	Cell Commincation Development protein modification
ENSOARG00000014965	SRD5A1	-0.0765039	0.0460183	0.0073905	0.21885	0.554903	-1.0288	1.25577	1.57882	0.327268	2.88372	cell differentiation	3-oxo-5-alpha-steroid 4-dehydrogenase activity	cell differentiation / 3-oxo-5-alpha-steroid 4-dehydrogenase activity	0	1	1	0	0	0	0	0	0	1	0	3	Cell Commincation Development protein modification
ENSOARG00000001914	ABCG2	0.196021	0.62062	1.91338	1.46745	1.81186	0.0090005	1.46688	1.79699	0.338401	9.62061	ESTABLISHMENT_OF_LOCALIZATION / TRANSPORT		ESTABLISHMENT_OF_LOCALIZATION / TRANSPORT	0	1	0	1	0	0	0	0	0	0	0	2	Cell Commincation ER/golgi/transport
ENSOARG00000020225	ABCC9	0.649418	1.29568	1.98603	0.785632	0.7862	-1.24926	2.03897	2.03403	-0.00548805	8.32122	ESTABLISHMENT_OF_LOCALIZATION / TRANSPORT		ESTABLISHMENT_OF_LOCALIZATION / TRANSPORT	0	1	0	1	0	0	0	0	0	0	0	2	Cell Commincation ER/golgi/transport
ENSOARG00000020390	SLCO1A2	0.78223	0.708472	0.942539	1.52523	2.06393	2.02811	-0.496147	0.0341654	0.528495	8.11702	ESTABLISHMENT_OF_LOCALIZATION / TRANSPORT		ESTABLISHMENT_OF_LOCALIZATION / TRANSPORT	0	1	0	1	0	0	0	0	0	0	0	2	Cell Commincation ER/golgi/transport
ENSOARG00000019354	SLC7A8	0.162421	0.672116	0.33154	1.46031	1.23214	-0.58149	2.05165	1.79772	-0.229118	6.89729	ESTABLISHMENT_OF_LOCALIZATION / TRANSPORT		ESTABLISHMENT_OF_LOCALIZATION / TRANSPORT	0	1	0	1	0	0	0	0	0	0	0	2	Cell Commincation ER/golgi/transport
ENSOARG00000009168	PTPN5	0.656745	1.56573	0.699129	1.35278	0.389506	-0.655915	2.02846	1.04049	-0.977579	6.09934	endoplasmic reticulum	cellular protein modification process	endoplasmic reticulum / cellular protein modification process	0	1	0	1	0	0	0	0	0	0	0	2	Cell Commincation ER/golgi/transport
ENSOARG00000008019	NMT2	0.318538	0.671933	0.727313	0.821562	0.816002	0.0312762	0.799592	0.770902	-0.00748694	4.94963	Golgi apparatus	cellular protein modification process	Golgi apparatus / cellular protein modification process	0	1	0	1	0	0	0	0	0	0	0	2	Cell Commincation ER/golgi/transport
ENSOARG00000008195	CYP4V2	0.0423616	0.973696	1.58896	0.705239	0.388969	0.112994	0.596342	0.270414	-0.319109	4.35987	endoplasmic reticulum	fatty acid omega-oxidation	endoplasmic reticulum / fatty acid omega-oxidation	0	1	0	1	0	0	0	0	0	0	0	2	Cell Commincation ER/golgi/transport
ENSOARG00000012954	CA2	0.408746	0.579049	0.782211	0.447146	0.710418	0.0296843	0.423382	0.667937	0.262742	4.31132	secretion	angiotensin-activated signaling pathway	secretion / angiotensin-activated signaling pathway	0	1	0	1	0	0	0	0	0	0	0	2	Cell Commincation ER/golgi/transport
ENSOARG00000002960	STON2	0.920028	1.39314	1.63439	-0.0512387	0.149949	0.0701261	-0.115072	0.074322	0.197219	4.27286	ESTABLISHMENT_OF_LOCALIZATION / TRANSPORT		ESTABLISHMENT_OF_LOCALIZATION / TRANSPORT	0	1	0	1	0	0	0	0	0	0	0	2	Cell Commincation ER/golgi/transport
ENSOARG00000018274	SORL1	0.112965	0.453405	0.407406	0.652538	0.824932	-0.126191	0.784357	0.944487	0.168341	4.22224	ESTABLISHMENT_OF_LOCALIZATION / TRANSPORT		ESTABLISHMENT_OF_LOCALIZATION / TRANSPORT	0	1	0	1	0	0	0	0	0	0	0	2	Cell Commincation ER/golgi/transport
ENSOARG00000003697	SLC35G1	-0.179858	0.395821	0.40604	0.777604	1.19915	1.00423	-0.219248	0.195944	0.410129	3.98982	endoplasmic reticulum membrane	calcium ion export from cell	endoplasmic reticulum membrane / calcium ion export from cell	0	1	0	1	0	0	0	0	0	0	0	2	Cell Commincation ER/golgi/transport
ENSOARG00000019941	RYR3	0.777709	0.464728	0.595421	-0.247665	0.523178	-0.642557	0.409314	1.16339	0.759359	3.80288	ESTABLISHMENT_OF_LOCALIZATION / TRANSPORT		ESTABLISHMENT_OF_LOCALIZATION / TRANSPORT	0	1	0	1	0	0	0	0	0	0	0	2	Cell Commincation ER/golgi/transport
ENSOARG00000008132	ITPR1	0.174227	0.305293	0.446373	0.441884	0.716916	-0.282781	0.733373	0.994343	0.268416	3.79805	endoplasmic reticulum	activation of phospholipase C activity	endoplasmic reticulum / activation of phospholipase C activity	0	1	0	1	0	0	0	0	0	0	0	2	Cell Commincation ER/golgi/transport
ENSOARG00000007760	EDEM1	0.409005	0.552099	0.906455	0.0368195	0.608706	-0.0529226	0.0977864	0.659965	0.564338	3.78225	endoplasmic reticulum membrane	activation of signaling protein activity involved in unfolded protein response	endoplasmic reticulum membrane / activation of signaling protein activity involved in unfolded protein response	0	1	0	1	0	0	0	0	0	0	0	2	Cell Commincation ER/golgi/transport
ENSOARG00000010811	RANBP3L	-0.465506	-0.811101	-0.539601	0.391144	2.56718	2.82687	-2.43425	-0.25894	2.17014	3.44593	intracellular transport	intracellular transport	intracellular transport	0	1	0	1	0	0	0	0	0	0	0	2	Cell Commincation ER/golgi/transport
ENSOARG00000011962	TRPM2	-0.382214	-0.109629	0.341296	-0.042876	1.38886	0.531661	-0.591237	0.863532	1.43563	3.43502	ESTABLISHMENT_OF_LOCALIZATION / TRANSPORT		ESTABLISHMENT_OF_LOCALIZATION / TRANSPORT	0	1	0	1	0	0	0	0	0	0	0	2	Cell Commincation ER/golgi/transport
ENSOARG00000006140	SLC26A2	0.183348	0.10284	0.593457	0.04855	1.21838	1.34038	-1.28543	-0.124948	1.16312	3.2397	ESTABLISHMENT_OF_LOCALIZATION / TRANSPORT		ESTABLISHMENT_OF_LOCALIZATION / TRANSPORT	0	1	0	1	0	0	0	0	0	0	0	2	Cell Commincation ER/golgi/transport
ENSOARG00000009996	CACHD1	0.121446	0.47188	0.273652	0.331724	0.726033	0.235679	0.0998011	0.481309	0.39306	3.13458	calcium ion transport	calcium ion transport	calcium ion transport	0	1	0	1	0	0	0	0	0	0	0	2	Cell Commincation ER/golgi/transport
ENSOARG00000011554	SLC30A1	0.797104	1.17262	0.926396	0.0571771	-0.00587595	0.0130824	0.0527925	-0.0272421	-0.0679073	2.91815	endoplasmic reticulum	cadmium ion transmembrane transport	endoplasmic reticulum / cadmium ion transmembrane transport	0	1	0	1	0	0	0	0	0	0	0	2	Cell Commincation ER/golgi/transport
ENSOARG00000011751	SLC6A12	-0.535416	-0.587986	-0.702584	0	2.35714	2.43379	0	-0.0783042	0	2.88664	cell-cell signaling	amino acid transport	cell-cell signaling / amino acid transport	0	1	0	1	0	0	0	0	0	0	0	2	Cell Commincation ER/golgi/transport
ENSOARG00000016855	SLC23A2	0.578405	0.90087	0.506119	0.192794	0.24265	0.171727	0.0285849	0.0644502	0.0454787	2.73108	ESTABLISHMENT_OF_LOCALIZATION / TRANSPORT		ESTABLISHMENT_OF_LOCALIZATION / TRANSPORT	0	1	0	1	0	0	0	0	0	0	0	2	Cell Commincation ER/golgi/transport
ENSOARG00000009423	SLC13A4	-0.508631	-0.847871	-0.821398	0.490623	2.16994	2.33557	-1.83837	-0.159768	1.66713	2.48723	ESTABLISHMENT_OF_LOCALIZATION / TRANSPORT		ESTABLISHMENT_OF_LOCALIZATION / TRANSPORT	0	1	0	1	0	0	0	0	0	0	0	2	Cell Commincation ER/golgi/transport
ENSOARG00000015038	SDR16C5	-0.340753	-0.713437	-0.484963	0.546124	0.904177	-0.712405	1.27597	1.60181	0.350122	2.42664	endoplasmic reticulum membrane	cell proliferation	endoplasmic reticulum membrane / cell proliferation	0	1	0	1	0	0	0	0	0	0	0	2	Cell Commincation ER/golgi/transport
ENSOARG00000003612	ABCC8	-0.124272	0.0230993	0.72239	0.168169	0.426408	-0.157228	0.334619	0.575701	0.252844	2.22173	ESTABLISHMENT_OF_LOCALIZATION / TRANSPORT		ESTABLISHMENT_OF_LOCALIZATION / TRANSPORT	0	1	0	1	0	0	0	0	0	0	0	2	Cell Commincation ER/golgi/transport
ENSOARG00000015264	SLC16A6	-0.61245	-0.156044	-0.332529	0.679298	1.28511	1.30225	-0.619428	-0.0152222	0.598293	2.12928	ESTABLISHMENT_OF_LOCALIZATION / TRANSPORT		ESTABLISHMENT_OF_LOCALIZATION / TRANSPORT	0	1	0	1	0	0	0	0	0	0	0	2	Cell Commincation ER/golgi/transport
ENSOARG00000009688	RERE	0.491306	0.673247	0.759579	-0.154033	-0.127427	-0.430635	0.280245	0.293478	0.0259911	1.81175	ESTABLISHMENT_OF_LOCALIZATION / TRANSPORT		ESTABLISHMENT_OF_LOCALIZATION / TRANSPORT	0	1	0	1	0	0	0	0	0	0	0	2	Cell Commincation ER/golgi/transport
ENSOARG00000015171	LIN7A	0.269751	1.00946	1.38266	-0.240535	-0.258891	-0.143506	-0.10117	-0.128064	-0.0107336	1.77898	ESTABLISHMENT_OF_LOCALIZATION / TRANSPORT		ESTABLISHMENT_OF_LOCALIZATION / TRANSPORT	0	1	0	1	0	0	0	0	0	0	0	2	Cell Commincation ER/golgi/transport
ENSOARG00000008433	TMCO3	0.182444	0.433484	0.819515	0.407284	0.0916102	0.369701	0.0430106	-0.286138	-0.318563	1.74235	cation transport	cation transport	cation transport	0	1	0	1	0	0	0	0	0	0	0	2	Cell Commincation ER/golgi/transport
ENSOARG00000005038	TNPO1	-0.00736272	0.181461	0.289527	0.623318	0.0894437	-0.111941	0.739267	0.195036	-0.536847	1.4619	ESTABLISHMENT_OF_LOCALIZATION / TRANSPORT		ESTABLISHMENT_OF_LOCALIZATION / TRANSPORT	0	1	0	1	0	0	0	0	0	0	0	2	Cell Commincation ER/golgi/transport
ENSOARG00000007385	CCS	0.0495638	-0.0287382	-0.000493403	0.384894	0.446728	0.931982	-0.541184	-0.493011	0.0580976	0.80784	ESTABLISHMENT_OF_LOCALIZATION / TRANSPORT		ESTABLISHMENT_OF_LOCALIZATION / TRANSPORT	0	1	0	1	0	0	0	0	0	0	0	2	Cell Commincation ER/golgi/transport
ENSOARG00000013434	STRADA	-0.109438	-0.0998881	0.173152	0.730576	-0.023006	-0.0956775	0.830621	0.0649822	-0.755807	0.715516	ESTABLISHMENT_OF_LOCALIZATION / TRANSPORT		ESTABLISHMENT_OF_LOCALIZATION / TRANSPORT	0	1	0	1	0	0	0	0	0	0	0	2	Cell Commincation ER/golgi/transport
ENSOARG00000003782	B2M	-0.241072	0.000532578	-0.0668315	-0.322391	0.293757	-0.382434	0.0641325	0.67165	0.61404	0.631384	endoplasmic reticulum lumen	antigen processing and presentation of exogenous peptide antigen via MHC class I	endoplasmic reticulum lumen / antigen processing and presentation of exogenous peptide antigen via MHC class I	0	1	0	1	0	0	0	0	0	0	0	2	Cell Commincation ER/golgi/transport
ENSOARG00000000556	SLC22A8	-0.565475	-0.956382	-0.657072	0	2.95756	3.23628	-3.11836	-0.282692	0	0.613858	ESTABLISHMENT_OF_LOCALIZATION / TRANSPORT		ESTABLISHMENT_OF_LOCALIZATION / TRANSPORT	0	1	0	1	0	0	0	0	0	0	0	2	Cell Commincation ER/golgi/transport
ENSOARG00000013280	KCNJ5	0.284795	0.0933273	0.46094	-2.03929	0.566242	-0.0693146	-1.96005	0.655143	2.57955	0.57133	ESTABLISHMENT_OF_LOCALIZATION / TRANSPORT		ESTABLISHMENT_OF_LOCALIZATION / TRANSPORT	0	1	0	1	0	0	0	0	0	0	0	2	Cell Commincation ER/golgi/transport
ENSOARG00000001786	STX11	0.662271	0.772324	0.692371	-0.949233	-0.210113	0.359334	-1.3125	-0.573869	0.741529	0.182113	Golgi apparatus	cytotoxic T cell degranulation	Golgi apparatus / cytotoxic T cell degranulation	0	1	0	1	0	0	0	0	0	0	0	2	Cell Commincation ER/golgi/transport
ENSOARG00000017634	SLC25A17	0.0686965	0.401714	0.441185	-0.531073	-0.385517	-0.957985	0.414895	0.567654	0.152732	0.172302	ESTABLISHMENT_OF_LOCALIZATION / TRANSPORT		ESTABLISHMENT_OF_LOCALIZATION / TRANSPORT	0	1	0	1	0	0	0	0	0	0	0	2	Cell Commincation ER/golgi/transport
ENSOARG00000019656	KCND3	0.918056	1.11029	0.635871	-1.33141	-0.435006	-0.110197	-1.20076	-0.323078	0.876682	0.140448	ESTABLISHMENT_OF_LOCALIZATION / TRANSPORT		ESTABLISHMENT_OF_LOCALIZATION / TRANSPORT	0	1	0	1	0	0	0	0	0	0	0	2	Cell Commincation ER/golgi/transport
ENSOARG00000000386	SLC22A6	-0.403359	-0.356556	-0.359945	0	0	4.33287	-2.91134	-0.229579	0	0.0720899	ESTABLISHMENT_OF_LOCALIZATION / TRANSPORT		ESTABLISHMENT_OF_LOCALIZATION / TRANSPORT	0	1	0	1	0	0	0	0	0	0	0	2	Cell Commincation ER/golgi/transport
ENSOARG00000004405	SLC7A10	0.0431131	0.0700695	-0.174052	0.629008	0.0188628	0.892701	-0.239303	-0.878664	-0.626279	-0.264543	ESTABLISHMENT_OF_LOCALIZATION / TRANSPORT		ESTABLISHMENT_OF_LOCALIZATION / TRANSPORT	0	1	0	1	0	0	0	0	0	0	0	2	Cell Commincation ER/golgi/transport
ENSOARG00000015530	CACNA2D3	-0.162845	0.200896	0.219261	-0.469146	-0.473126	-0.805213	0.339302	0.325161	-0.00732668	-0.833035	calcium ion transmembrane transport	calcium ion transmembrane transport	calcium ion transmembrane transport	0	1	0	1	0	0	0	0	0	0	0	2	Cell Commincation ER/golgi/transport
ENSOARG00000004798	SLC26A9	0.792697	1.91967	0.964263	-1.9765	-1.47215	-1.39063	0	0	0	-1.16266	anion transport	anion transport	anion transport	0	1	0	1	0	0	0	0	0	0	0	2	Cell Commincation ER/golgi/transport
ENSOARG00000008408	MAN1A1	0.0421552	0.27439	0.215764	0.197305	-0.489944	0.444167	-0.248127	-0.937914	-0.687485	-1.18969	endoplasmic reticulum	calcium ion binding	endoplasmic reticulum / calcium ion binding	0	1	0	1	0	0	0	0	0	0	0	2	Cell Commincation ER/golgi/transport
ENSOARG00000011168	SLC8A2	-0.0535854	0.163974	-0.524508	0.187012	-0.189419	0.666174	-0.465633	-0.863092	-0.384655	-1.46373	cell communication	calcium ion transport	cell communication / calcium ion transport	0	1	0	1	0	0	0	0	0	0	0	2	Cell Commincation ER/golgi/transport
ENSOARG00000009301	COLEC12	-0.41044	-0.443627	-0.288562	-0.344323	0.0761476	0.464934	-0.802959	-0.393421	0.414324	-1.72793	ESTABLISHMENT_OF_LOCALIZATION / TRANSPORT		ESTABLISHMENT_OF_LOCALIZATION / TRANSPORT	0	1	0	1	0	0	0	0	0	0	0	2	Cell Commincation ER/golgi/transport
ENSOARG00000005490	SLC30A2	0.0886535	-0.348338	0.296658	0.219147	-0.496868	0.504748	-0.253209	-1.01398	-0.732173	-1.73536	lysosomal membrane	cation transmembrane transport	lysosomal membrane / cation transmembrane transport	0	1	0	1	0	0	0	0	0	0	0	2	Cell Commincation ER/golgi/transport
ENSOARG00000001513	SLC26A11	-0.306805	-0.240591	-0.425911	0.0234647	-0.268723	0.340881	-0.30596	-0.611037	-0.301344	-2.09603	endoplasmic reticulum	anion transmembrane transporter activity	endoplasmic reticulum / anion transmembrane transporter activity	0	1	0	1	0	0	0	0	0	0	0	2	Cell Commincation ER/golgi/transport
ENSOARG00000016870	SLC7A4	-0.0547346	-0.0369319	-0.363022	0.0646339	-0.605857	0.491073	-0.411448	-1.10054	-0.681748	-2.69857	ESTABLISHMENT_OF_LOCALIZATION / TRANSPORT		ESTABLISHMENT_OF_LOCALIZATION / TRANSPORT	0	1	0	1	0	0	0	0	0	0	0	2	Cell Commincation ER/golgi/transport
ENSOARG00000017512	CHP2	-0.459139	-1.43275	-0.887624	0	0	0	0	0	0	-2.77951	protein transport	calcium ion binding	protein transport / calcium ion binding	0	1	0	1	0	0	0	0	0	0	0	2	Cell Commincation ER/golgi/transport
ENSOARG00000013397	MRAP2	-0.851506	-0.474429	-1.12919	-1.09374	0.259729	-1.00788	0	1.26289	0	-3.03412	endoplasmic reticulum	corticotropin hormone receptor binding	endoplasmic reticulum / corticotropin hormone receptor binding	0	1	0	1	0	0	0	0	0	0	0	2	Cell Commincation ER/golgi/transport
ENSOARG00000016211	SLC6A3	-0.25913	-1.03392	-2.0796	0	0	0	0	0	0	-3.37265	ESTABLISHMENT_OF_LOCALIZATION / TRANSPORT		ESTABLISHMENT_OF_LOCALIZATION / TRANSPORT	0	1	0	1	0	0	0	0	0	0	0	2	Cell Commincation ER/golgi/transport
ENSOARG00000018744	KCNH3	0.25832	0.179859	0.335108	-1.94082	-0.895043	-0.720825	-1.20477	-0.173475	0	-4.16165	ESTABLISHMENT_OF_LOCALIZATION / TRANSPORT		ESTABLISHMENT_OF_LOCALIZATION / TRANSPORT	0	1	0	1	0	0	0	0	0	0	0	2	Cell Commincation ER/golgi/transport
ENSOARG00000018023	SLC16A2	-0.290068	-0.533531	-0.424331	-0.98594	-0.891646	-0.107562	-0.873953	-0.787109	0.0897005	-4.80444	ESTABLISHMENT_OF_LOCALIZATION / TRANSPORT		ESTABLISHMENT_OF_LOCALIZATION / TRANSPORT	0	1	0	1	0	0	0	0	0	0	0	2	Cell Commincation ER/golgi/transport
ENSOARG00000019944	SYT6	-0.253217	-0.483997	-2.43599	-1.01301	-0.076126	-0.376562	-0.622293	0.299473	0	-4.96172	cell junction	acrosomal vesicle exocytosis	cell junction / acrosomal vesicle exocytosis	0	1	0	1	0	0	0	0	0	0	0	2	Cell Commincation ER/golgi/transport
ENSOARG00000006855	KCNA4	-0.0679549	-0.206884	-0.338918	-0.817496	-1.91849	-1.02542	0.215582	-0.890458	-1.11244	-6.16248	ESTABLISHMENT_OF_LOCALIZATION / TRANSPORT		ESTABLISHMENT_OF_LOCALIZATION / TRANSPORT	0	1	0	1	0	0	0	0	0	0	0	2	Cell Commincation ER/golgi/transport
ENSOARG00000005548	SLC39A6	0.257525	0.477674	0.812759	0.959477	0.7636	0.49929	0.466334	0.256104	-0.199257	4.29351	endoplasmic reticulum	cellular zinc ion homeostasis	endoplasmic reticulum / cellular zinc ion homeostasis	0	1	0	1	0	0	1	0	0	0	0	3	Cell Commincation ER/golgi/transport Homeostasis
ENSOARG00000009096	MTUS1	0.141486	0.129478	0.310214	0.462411	0.511835	-0.343957	0.81149	0.848536	0.0458265	2.91732	Golgi apparatus	cellular response to peptide hormone stimulus	Golgi apparatus / cellular response to peptide hormone stimulus	0	1	0	1	0	0	1	0	0	0	0	3	Cell Commincation ER/golgi/transport Homeostasis
ENSOARG00000019269	JPH4	-0.228403	-0.29337	-0.248273	-0.157073	-0.420869	0.497803	-0.645223	-0.927296	-0.26807	-2.69077	homeostatic process	calcium ion transport into	homeostatic process / calcium ion transport into	0	1	0	1	0	0	1	0	0	0	0	3	Cell Commincation ER/golgi/transport Homeostasis
ENSOARG00000020313	SGPP2	0.254805	0.8553	1.34732	0.375827	1.04366	-0.225952	0.606896	1.26022	0.665671	6.18375	endoplasmic reticulum	dephosphorylation	endoplasmic reticulum / dephosphorylation	0	1	0	1	0	0	0	0	0	1	0	3	Cell Commincation ER/golgi/transport protein modification
ENSOARG00000000535	CIB2	-0.078154	0.447601	0.872543	0.996638	0.95636	-0.0494385	1.05629	0.993923	-0.0437754	5.15199	homeostatic process	calcium ion binding	homeostatic process / calcium ion binding	0	1	0	0	0	0	1	0	0	0	0	2	Cell Commincation Homeostasis
ENSOARG00000008517	0	0.682979	0.728342	0.768532	0.776679	0.624456	0.228273	0.557467	0.392931	-0.160452	4.59921	cellular iron ion homeostasis		cellular iron ion homeostasis	0	1	0	0	0	0	1	0	0	0	0	2	Cell Commincation Homeostasis
ENSOARG00000006049	CCDC109B	-0.036063	-0.0496346	-0.0137355	0.408878	0.781126	-0.140895	0.549219	0.910945	0.374858	2.7847	homeostatic process	calcium channel complex	homeostatic process / calcium channel complex	0	1	0	0	0	0	1	0	0	0	0	2	Cell Commincation Homeostasis
ENSOARG00000018133	CFTR	0.398366	0.433895	1.16046	-0.185672	0.194231	0.0326925	-0.209679	0.163446	0.367838	2.35558	cellular response to cAMP	apical plasma membrane	cellular response to cAMP / apical plasma membrane	0	1	0	0	0	0	1	0	0	0	0	2	Cell Commincation Homeostasis
ENSOARG00000015680	ATP2B	0.0258813	0.246912	0.370106	0.265467	0.402336	-0.0927593	0.363823	0.48816	0.133067	2.20299	ion homeostasis		ion homeostasis	0	1	0	0	0	0	1	0	0	0	0	2	Cell Commincation Homeostasis
ENSOARG00000008065	SLC12A5	-0.227239	0.111186	-0.130422	-0.166686	-0.894142	0.128201	-0.279099	-1.02651	-0.738777	-3.22349	homeostatic process	cation:chloride symporter activity	homeostatic process / cation:chloride symporter activity	0	1	0	0	0	0	1	0	0	0	0	2	Cell Commincation Homeostasis
ENSOARG00000004493	FNDC1	-0.308385	0.360728	-1.01483	-2.02276	-0.909584	-0.49936	-1.53232	-0.41611	1.12081	-5.22181	cell-cell junction	cellular response to hypoxia	cell-cell junction / cellular response to hypoxia	0	1	0	0	0	0	1	0	0	0	0	2	Cell Commincation Homeostasis
ENSOARG00000019968	BHLHE41	-0.263185	1.1367	0.491641	-0.322911	-0.859779	-0.0339852	-0.284954	-0.832931	-0.538052	-1.50746	circadian rhythm	bHLH transcription factor binding	circadian rhythm / bHLH transcription factor binding	0	1	0	0	0	0	1	1	0	0	0	3	Cell Commincation Homeostasis Circadian rhythm
ENSOARG00000020795	CIART	0.186626	1.96124	1.75092	-1.07332	-1.4982	0.262219	-1.32571	-1.76903	-0.427934	-1.93319	circadian regulation of gene expression	cellular nitrogen compound metabolic process	circadian regulation of gene expression / cellular nitrogen compound metabolic process	0	1	0	0	0	0	1	1	0	0	1	4	Cell Commincation Homeostasis Circadian rhythm metabolism
ENSOARG00000010374	PER3	0.13789	0.539532	0.417014	-0.599469	-1.00171	-0.261974	-0.33038	-0.746742	-0.405481	-2.25132	circadian regulation of gene expression	cellular nitrogen compound metabolic process	circadian regulation of gene expression / cellular nitrogen compound metabolic process	0	1	0	0	0	0	1	1	0	0	1	4	Cell Commincation Homeostasis Circadian rhythm metabolism
ENSOARG00000014229	SLC5A5	-0.873134	-1.15233	-0.692285	0	0	4.22544	-1.79374	-1.65519	0	-1.94123	cellular response to cAMP	cellular amino acid metabolic process	cellular response to cAMP / cellular amino acid metabolic process	0	1	0	0	0	0	1	0	0	0	1	3	Cell Commincation Homeostasis metabolism
ENSOARG00000013062	SETD7	0.989611	1.50387	1.11785	0.0648757	0.108127	-0.293439	0.362265	0.396611	0.0400817	4.28984	chromatin modification	cellular nitrogen compound metabolic process	chromatin modification / cellular nitrogen compound metabolic process	0	1	0	0	0	1	0	0	0	0	1	3	Cell Commincation metabolism
ENSOARG00000015949	ATRNL1	0.218546	0.453543	0.768039	0.885729	0.806888	0.487397	0.403844	0.312223	-0.0829411	4.25327	G-protein coupled receptor signaling pathway	carbohydrate binding	G-protein coupled receptor signaling pathway / carbohydrate binding	0	1	0	0	0	0	0	0	0	0	1	2	Cell Commincation metabolism
ENSOARG00000017000	TEC	-0.0334786	0.217829	0.387987	0.457199	0.733845	-0.285661	0.747635	1.01295	0.273149	3.51145	cell-cell junction	ATP binding	cell-cell junction / ATP binding	0	1	0	0	0	0	0	0	0	0	1	2	Cell Commincation metabolism
ENSOARG00000014263	SYDE2	1.07285	1.58841	1.04214	-0.189692	-0.00111924	0.318097	-0.501308	-0.320388	0.18045	3.18944	activation of Rho GTPase activity	activation of Rho GTPase activity	activation of Rho GTPase activity	0	1	0	0	0	0	0	0	0	0	1	2	Cell Commincation metabolism
ENSOARG00000000928	ECT2L	1.54332	0.669373	0.857111	-0.93996	-1.84192	-0.937151	0.0126228	-0.900288	-0.919085	-2.45598	positive regulation of Rho GTPase activity		positive regulation of Rho GTPase activity	0	1	0	0	0	0	0	0	0	0	1	2	Cell Commincation metabolism
ENSOARG00000001419	TPX2	-0.0660504	0.417441	0.300701	1.13444	0.932706	-0.148064	1.29481	1.07517	-0.21075	4.73041	axon hillock	activation of protein kinase activity	axon hillock / activation of protein kinase activity	0	1	0	0	1	0	0	0	0	0	0	2	Cell Commincation Nervous System
ENSOARG00000015807	UNC13A	0.490925	1.02918	0.666418	0.12994	-0.0582673	0.165599	-0.0284785	-0.229474	-0.194264	1.97158	cell junction	axon	cell junction / axon	0	1	0	0	1	0	0	0	0	0	0	2	Cell Commincation Nervous System
ENSOARG00000016806	ASPA	-0.0886715	-0.771791	-0.561882	0.0459606	0.238832	0.943319	-0.894961	-0.713768	0.193825	-1.60914	central nervous system myelination	aminoacylase activity	central nervous system myelination / aminoacylase activity	0	1	0	0	1	0	0	0	0	0	0	2	Cell Commincation Nervous System
ENSOARG00000016602	NLGN3	0.0315034	-0.0826536	-0.403674	-0.0472302	-0.227007	0.585031	-0.620618	-0.818147	-0.187103	-1.7699	axon extension	adult behavior	axon extension / adult behavior	0	1	0	0	1	0	0	0	0	0	0	2	Cell Commincation Nervous System
ENSOARG00000018972	PRDM8	-0.539962	-0.555018	-1.10991	-0.121101	0.545984	-0.493633	0.385804	1.03413	0.65796	-0.195747	central nervous system projection neuron axonogenesis	cellular nitrogen compound metabolic process	central nervous system projection neuron axonogenesis / cellular nitrogen compound metabolic process	0	1	0	0	1	0	0	0	0	0	1	3	Cell Commincation Nervous System metabolism
ENSOARG00000020126	BUB1B	0.968992	0.924195	1.63428	-0.012027	0.413889	-0.715781	0.704377	1.11827	0.428861	5.46505	protein phosphorylation	anaphase-promoting complex	protein phosphorylation / anaphase-promoting complex	0	1	0	0	0	0	0	0	0	1	0	2	Cell Commincation protein modification
ENSOARG00000003043	GTF2H3	0.126447	0.280467	0.247735	0.762029	0.664844	-0.13581	0.901796	0.793164	-0.100267	3.54041	protein phosphorylation	7-methylguanosine mRNA capping	protein phosphorylation / 7-methylguanosine mRNA capping	0	1	0	0	0	0	0	0	0	1	0	2	Cell Commincation protein modification
ENSOARG00000004219	PPM1H	0.115405	0.455431	0.502186	0.344043	0.551636	-0.149002	0.497163	0.693316	0.205331	3.21551	dephosphorylation	dephosphorylation	dephosphorylation	0	1	0	0	0	0	0	0	0	1	0	2	Cell Commincation protein modification
ENSOARG00000003419	STK32A	0.153462	0.751536	0.320365	0.982002	0.747996	0.0553877	0.930351	0.681734	-0.235398	4.38744	protein phosphorylation	ATP binding	protein phosphorylation / ATP binding	0	1	0	0	0	0	0	0	0	1	1	3	Cell Commincation protein modification metabolism
ENSOARG00000011510	CAMKV	-0.210789	-0.179339	-0.871729	0.205219	0.387152	0.098365	0.1286	0.283466	0.166747	0.00769216	protein phosphorylation	ATP binding	protein phosphorylation / ATP binding	0	1	0	0	0	0	0	0	0	1	1	3	Cell Commincation protein modification metabolism
ENSOARG00000003569	KSR2	0.465467	0.931484	0.651218	-0.203938	-0.650199	0.103232	-0.301766	-0.757148	-0.452339	-0.21399	protein phosphorylation	ATP binding	protein phosphorylation / ATP binding	0	1	0	0	0	0	0	0	0	1	1	3	Cell Commincation protein modification metabolism
ENSOARG00000013655	MAST3	0.0348539	0.14934	0.220327	-0.205366	-0.174341	0.69607	-0.890322	-0.875073	0.0232531	-1.02126	protein phosphorylation	ATP binding	protein phosphorylation / ATP binding	0	1	0	0	0	0	0	0	0	1	1	3	Cell Commincation protein modification metabolism
ENSOARG00000016483	MAPK15	-0.229093	-0.225102	-0.354751	0.576542	-0.158674	0.981882	-0.390001	-1.14791	-0.744385	-1.69149	protein phosphorylation	ATP binding	protein phosphorylation / ATP binding	0	1	0	0	0	0	0	0	0	1	1	3	Cell Commincation protein modification metabolism
ENSOARG00000006619	HIPK4	-0.236273	-0.48746	-0.959371	-0.522775	-0.0201699	-0.258633	-0.257376	0.236043	0.49481	-2.0112	histone phosphorylation	ATP binding	histone phosphorylation / ATP binding	0	1	0	0	0	1	0	0	0	1	1	4	Cell Commincation protein modification metabolism
ENSOARG00000010252	AK9	0.414828	0.527523	0.333921	-0.838277	-0.822469	0.590948	-1.42656	-1.42395	0.0201677	-2.62386	ADP phosphorylation		ADP phosphorylation	0	1	0	0	0	0	0	0	0	1	1	3	Cell Commincation protein modification metabolism
ENSOARG00000008720	NIM1K	-0.099341	0.00804588	-0.12714	-0.727706	-1.13956	-0.155935	-0.566635	-0.98442	-0.418737	-4.21143	protein phosphorylation	ATP binding	protein phosphorylation / ATP binding	0	1	0	0	0	0	0	0	0	1	1	3	Cell Commincation protein modification metabolism
ENSOARG00000009157	NEK5	0.600804	0.0266163	0.0175469	-1.48941	-2.41308	-0.842357	-0.63006	-1.56397	0	-6.29391	protein phosphorylation	ATP binding	protein phosphorylation / ATP binding	0	1	0	0	0	0	0	0	0	1	1	3	Cell Commincation protein modification metabolism
ENSOARG00000020127	TSHB	-0.349095	0.88761	1.90273	6.39492	5.81153	0.839866	5.56211	4.97074	-0.596214	25.4242	ANATOMICAL_STRUCTURE_DEVELOPMENT		ANATOMICAL_STRUCTURE_DEVELOPMENT	0	0	1	0	0	0	0	0	0	0	0	1	Development
ENSOARG00000002233	APOA5	0	6.16626	5.47658	0	3.30789	0	0	4.74123	-0.00649637	19.6855	ANATOMICAL_STRUCTURE_DEVELOPMENT	ORGAN_DEVELOPMENT	ANATOMICAL_STRUCTURE_DEVELOPMENT / ORGAN_DEVELOPMENT	0	0	1	0	0	0	0	0	0	0	0	1	Development
ENSOARG00000000618	DCT	1.10383	4.17671	2.5349	5.2977	2.66908	1.83138	3.47241	0.834585	-2.63651	19.2841	ANATOMICAL_STRUCTURE_DEVELOPMENT	ORGAN_DEVELOPMENT	ANATOMICAL_STRUCTURE_DEVELOPMENT / ORGAN_DEVELOPMENT	0	0	1	0	0	0	0	0	0	0	0	1	Development
ENSOARG00000009753	KAL1	1.58714	2.47562	2.45111	3.52252	3.28312	1.31747	2.20796	1.95797	-0.243464	18.5594	ANATOMICAL_STRUCTURE_DEVELOPMENT	NERVOUS_SYSTEM_DEVELOPMENT	ANATOMICAL_STRUCTURE_DEVELOPMENT / NERVOUS_SYSTEM_DEVELOPMENT	0	0	1	0	0	0	0	0	0	0	0	1	Development
ENSOARG00000014888	LECT2	0	0	0	1.71432	2.42849	0.217545	1.49118	2.20275	0.715221	8.76951	ANATOMICAL_STRUCTURE_DEVELOPMENT	ORGAN_DEVELOPMENT	ANATOMICAL_STRUCTURE_DEVELOPMENT / ORGAN_DEVELOPMENT	0	0	1	0	0	0	0	0	0	0	0	1	Development
ENSOARG00000018875	LRRC17	-0.425472	-0.0951428	0.328446	2.07025	1.99219	-0.307861	2.37966	2.29447	-0.0804099	8.15614	anatomical structure development	bone marrow development	anatomical structure development / bone marrow development	0	0	1	0	0	0	0	0	0	0	0	1	Development
ENSOARG00000012521	ANGPTL2	0.336083	1.56987	1.83552	1.35796	1.27062	0.945699	0.420966	0.316142	-0.0920694	7.96078	MULTICELLULAR_ORGANISMAL_DEVELOPMENT		MULTICELLULAR_ORGANISMAL_DEVELOPMENT	0	0	1	0	0	0	0	0	0	0	0	1	Development
ENSOARG00000015118	BDNF	0.314724	0.380093	0.58331	0.863329	2.17134	0	0	2.16423	1.30327	7.78029	ANATOMICAL_STRUCTURE_DEVELOPMENT	NERVOUS_SYSTEM_DEVELOPMENT	ANATOMICAL_STRUCTURE_DEVELOPMENT / NERVOUS_SYSTEM_DEVELOPMENT	0	0	1	0	0	0	0	0	0	0	0	1	Development
ENSOARG00000010855	KL	-0.112801	0.588673	1.18645	0.935985	1.49076	-0.336472	1.28385	1.82156	0.546123	7.40413	ANATOMICAL_STRUCTURE_DEVELOPMENT	ORGAN_DEVELOPMENT	ANATOMICAL_STRUCTURE_DEVELOPMENT / ORGAN_DEVELOPMENT	0	0	1	0	0	0	0	0	0	0	0	1	Development
ENSOARG00000015632	VCAN	-0.134028	0.235688	0.133993	1.36935	1.91336	0.186565	1.18918	1.71912	0.537428	7.15065	MULTICELLULAR_ORGANISMAL_DEVELOPMENT		MULTICELLULAR_ORGANISMAL_DEVELOPMENT	0	0	1	0	0	0	0	0	0	0	0	1	Development
ENSOARG00000016951	KRT13	0.17841	-0.127977	-0.331063	1.48316	2.68602	2.44043	-0.95385	0.239998	1.19606	6.81118	ANATOMICAL_STRUCTURE_DEVELOPMENT	ORGAN_DEVELOPMENT	ANATOMICAL_STRUCTURE_DEVELOPMENT / ORGAN_DEVELOPMENT	0	0	1	0	0	0	0	0	0	0	0	1	Development
ENSOARG00000019333	COL2A1	-0.0713158	0.545376	0.095213	1.88817	1.6285	1.38796	0.50548	0.234796	-0.265099	5.94908	ANATOMICAL_STRUCTURE_DEVELOPMENT	ORGAN_DEVELOPMENT	ANATOMICAL_STRUCTURE_DEVELOPMENT / ORGAN_DEVELOPMENT	0	0	1	0	0	0	0	0	0	0	0	1	Development
ENSOARG00000010587	PAX7	1.73256	2.11141	1.97699	0	0	0	0	0	0	5.82096	ANATOMICAL_STRUCTURE_DEVELOPMENT		ANATOMICAL_STRUCTURE_DEVELOPMENT	0	0	1	0	0	0	0	0	0	0	0	1	Development
ENSOARG00000003071	EYA3	0.684382	3.36087	2.71972	-0.162744	-0.263491	-0.00106343	-0.161156	-0.270765	-0.100076	5.80567	ANATOMICAL_STRUCTURE_DEVELOPMENT		ANATOMICAL_STRUCTURE_DEVELOPMENT	0	0	1	0	0	0	0	0	0	0	0	1	Development
ENSOARG00000009594	PLA2G3	-0.115963	-0.115665	0.393488	1.129	1.61384	0.672848	0.46237	0.927614	0.483875	5.45141	cell development	acrosome assembly	cell development / acrosome assembly	0	0	1	0	0	0	0	0	0	0	0	1	Development
ENSOARG00000015446	ADAMTS16	0.0288469	2.28871	0.582823	2.02264	0.888428	0	0	0.694853	-1.13961	5.36669	branching involved in ureteric bud morphogenesis	branching involved in ureteric bud morphogenesis	branching involved in ureteric bud morphogenesis	0	0	1	0	0	0	0	0	0	0	0	1	Development
ENSOARG00000008899	SFRP4	0.83748	0.357328	0.654787	1.18068	1.01423	0.754607	0.422122	0.261435	-0.169798	5.31287	MULTICELLULAR_ORGANISMAL_DEVELOPMENT		MULTICELLULAR_ORGANISMAL_DEVELOPMENT	0	0	1	0	0	0	0	0	0	0	0	1	Development
ENSOARG00000018032	NNAT	-0.0240871	0.0208971	0.371264	0.812679	1.75794	1.19471	-0.376867	0.557903	0.937874	5.25231	ANATOMICAL_STRUCTURE_DEVELOPMENT	NERVOUS_SYSTEM_DEVELOPMENT	ANATOMICAL_STRUCTURE_DEVELOPMENT / NERVOUS_SYSTEM_DEVELOPMENT	0	0	1	0	0	0	0	0	0	0	0	1	Development
ENSOARG00000014564	EYA4	1.42934	1.62291	1.27949	0.0120696	0.152244	-0.369559	0.387342	0.511859	0.138369	5.16406	ANATOMICAL_STRUCTURE_DEVELOPMENT		ANATOMICAL_STRUCTURE_DEVELOPMENT	0	0	1	0	0	0	0	0	0	0	0	1	Development
ENSOARG00000009324	PROX1	0.784187	1.296	1.44638	0.482498	0.221728	-0.482325	0.964028	0.698806	-0.261853	5.14944	ANATOMICAL_STRUCTURE_DEVELOPMENT	ORGAN_DEVELOPMENT	ANATOMICAL_STRUCTURE_DEVELOPMENT / ORGAN_DEVELOPMENT	0	0	1	0	0	0	0	0	0	0	0	1	Development
ENSOARG00000017195	TTN	0	2.12285	1.37745	-0.135092	0.424366	-0.460216	0.325351	0.87631	0.560222	5.09124	ANATOMICAL_STRUCTURE_DEVELOPMENT	ORGAN_DEVELOPMENT	ANATOMICAL_STRUCTURE_DEVELOPMENT / ORGAN_DEVELOPMENT	0	0	1	0	0	0	0	0	0	0	0	1	Development
ENSOARG00000009912	PCP4	-0.0851894	0.0621612	0.30059	0.365554	1.17422	-0.784653	1.14591	1.94919	0.813534	4.94132	ANATOMICAL_STRUCTURE_DEVELOPMENT	NERVOUS_SYSTEM_DEVELOPMENT	ANATOMICAL_STRUCTURE_DEVELOPMENT / NERVOUS_SYSTEM_DEVELOPMENT	0	0	1	0	0	0	0	0	0	0	0	1	Development
ENSOARG00000006301	CD4	-0.124534	0.181712	0.586264	0	1.65324	0	0	2.27399	0	4.57068	ANATOMICAL_STRUCTURE_DEVELOPMENT	ORGAN_DEVELOPMENT	ANATOMICAL_STRUCTURE_DEVELOPMENT / ORGAN_DEVELOPMENT	0	0	1	0	0	0	0	0	0	0	0	1	Development
ENSOARG00000005434	ZIC1	-0.331408	-0.654051	-0.482507	1.39126	2.39618	2.58963	-1.19568	-0.189642	0.995753	4.51954	ANATOMICAL_STRUCTURE_DEVELOPMENT	NERVOUS_SYSTEM_DEVELOPMENT	ANATOMICAL_STRUCTURE_DEVELOPMENT / NERVOUS_SYSTEM_DEVELOPMENT	0	0	1	0	0	0	0	0	0	0	0	1	Development
ENSOARG00000005322	SRGN	-0.168472	-0.148664	0.222953	1.02464	1.37262	0.58999	0.448143	0.77196	0.341433	4.45461	ANATOMICAL_STRUCTURE_DEVELOPMENT	ORGAN_DEVELOPMENT	ANATOMICAL_STRUCTURE_DEVELOPMENT / ORGAN_DEVELOPMENT	0	0	1	0	0	0	0	0	0	0	0	1	Development
ENSOARG00000007266	FKTN	1.16081	0.767386	1.77118	0.231835	0.0238594	-0.151679	0.391898	0.169367	-0.214039	4.15062	ANATOMICAL_STRUCTURE_DEVELOPMENT	NERVOUS_SYSTEM_DEVELOPMENT	ANATOMICAL_STRUCTURE_DEVELOPMENT / NERVOUS_SYSTEM_DEVELOPMENT	0	0	1	0	0	0	0	0	0	0	0	1	Development
ENSOARG00000017269	SCN8A	1.1191	1.49937	0.966886	0.219341	0.0925419	0.118784	0.107244	-0.0341966	-0.130694	3.95838	ANATOMICAL_STRUCTURE_DEVELOPMENT	NERVOUS_SYSTEM_DEVELOPMENT	ANATOMICAL_STRUCTURE_DEVELOPMENT / NERVOUS_SYSTEM_DEVELOPMENT	0	0	1	0	0	0	0	0	0	0	0	1	Development
ENSOARG00000003288	MAOB	0.209987	-0.190827	0.530855	0.927277	0.322578	-1.34364	2.28591	1.66337	-0.617885	3.78763	anatomical structure development	dopamine catabolic process	anatomical structure development / dopamine catabolic process	0	0	1	0	0	0	0	0	0	0	0	1	Development
ENSOARG00000012739	TANC2	0.817075	1.28898	0.739769	0.281021	0.255091	0.108243	0.181549	0.140061	-0.0312541	3.78054	in utero embryonic development	in utero embryonic development	in utero embryonic development	0	0	1	0	0	0	0	0	0	0	0	1	Development
ENSOARG00000016010	CLN5	0.0320573	0.355176	0.738839	0.75961	0.675163	0.144355	0.615643	0.523284	-0.0847521	3.75938	ANATOMICAL_STRUCTURE_DEVELOPMENT	NERVOUS_SYSTEM_DEVELOPMENT	ANATOMICAL_STRUCTURE_DEVELOPMENT / NERVOUS_SYSTEM_DEVELOPMENT	0	0	1	0	0	0	0	0	0	0	0	1	Development
ENSOARG00000011573	COL9A1	0.100214	-0.309331	0.0485954	0.906239	1.02963	0.270487	0.639373	0.75185	0.121429	3.55848	ANATOMICAL_STRUCTURE_DEVELOPMENT	ORGAN_DEVELOPMENT	ANATOMICAL_STRUCTURE_DEVELOPMENT / ORGAN_DEVELOPMENT	0	0	1	0	0	0	0	0	0	0	0	1	Development
ENSOARG00000016684	SCEL	0.767852	0.827213	1.92504	0	0	0	0	0	0	3.52011	ANATOMICAL_STRUCTURE_DEVELOPMENT	ORGAN_DEVELOPMENT	ANATOMICAL_STRUCTURE_DEVELOPMENT / ORGAN_DEVELOPMENT	0	0	1	0	0	0	0	0	0	0	0	1	Development
ENSOARG00000014106	SH3GL2	0.0473568	0.186582	0.318366	0.800133	0.675224	-0.127727	0.929267	0.794402	-0.125028	3.49857	ANATOMICAL_STRUCTURE_DEVELOPMENT	NERVOUS_SYSTEM_DEVELOPMENT	ANATOMICAL_STRUCTURE_DEVELOPMENT / NERVOUS_SYSTEM_DEVELOPMENT	0	0	1	0	0	0	0	0	0	0	0	1	Development
ENSOARG00000000747	TNFRSF12A	0.741354	1.37236	1.23678	0.695186	-0.00291447	0.644991	0.0570266	-0.654894	-0.700178	3.38971	MULTICELLULAR_ORGANISMAL_DEVELOPMENT		MULTICELLULAR_ORGANISMAL_DEVELOPMENT	0	0	1	0	0	0	0	0	0	0	0	1	Development
ENSOARG00000010962	ADAMTS9	0.276465	0.268927	0.207281	0.756498	0.862737	0.79238	-0.0264914	0.0635553	0.100698	3.30205	MULTICELLULAR_ORGANISMAL_DEVELOPMENT		MULTICELLULAR_ORGANISMAL_DEVELOPMENT	0	0	1	0	0	0	0	0	0	0	0	1	Development
ENSOARG00000014667	PITX1	0.251169	0.144553	0.556136	0.485213	0.662142	0.218954	0.277091	0.435247	0.170805	3.20131	ANATOMICAL_STRUCTURE_DEVELOPMENT		ANATOMICAL_STRUCTURE_DEVELOPMENT	0	0	1	0	0	0	0	0	0	0	0	1	Development
ENSOARG00000015522	MPPED2	0.234858	0.274606	0.428328	-0.0316703	0.6719	-0.230291	0.197649	0.891724	0.706715	3.14382	ANATOMICAL_STRUCTURE_DEVELOPMENT	NERVOUS_SYSTEM_DEVELOPMENT	ANATOMICAL_STRUCTURE_DEVELOPMENT / NERVOUS_SYSTEM_DEVELOPMENT	0	0	1	0	0	0	0	0	0	0	0	1	Development
ENSOARG00000018591	COL11A1	0.00862074	0.256615	0.437916	0.588389	0.551504	-0.198005	0.790595	0.742164	-0.0399725	3.13783	ANATOMICAL_STRUCTURE_DEVELOPMENT	ORGAN_DEVELOPMENT	ANATOMICAL_STRUCTURE_DEVELOPMENT / ORGAN_DEVELOPMENT	0	0	1	0	0	0	0	0	0	0	0	1	Development
ENSOARG00000020119	CASR	0.447773	0.864054	1.65904	-0.997996	0.28394	-0.247715	-0.736558	0.545723	1.25459	3.07285	ANATOMICAL_STRUCTURE_DEVELOPMENT	ORGAN_DEVELOPMENT	ANATOMICAL_STRUCTURE_DEVELOPMENT / ORGAN_DEVELOPMENT	0	0	1	0	0	0	0	0	0	0	0	1	Development
ENSOARG00000020111	PTPRR	0.192728	0.274711	0.247778	0.331128	0.63998	-0.0723776	0.410087	0.704385	0.304998	3.03342	MULTICELLULAR_ORGANISMAL_DEVELOPMENT		MULTICELLULAR_ORGANISMAL_DEVELOPMENT	0	0	1	0	0	0	0	0	0	0	0	1	Development
ENSOARG00000019617	ALK	0.626435	1.19252	1.21234	0	0	0	0	0	0	3.03129	ANATOMICAL_STRUCTURE_DEVELOPMENT	NERVOUS_SYSTEM_DEVELOPMENT	ANATOMICAL_STRUCTURE_DEVELOPMENT / NERVOUS_SYSTEM_DEVELOPMENT	0	0	1	0	0	0	0	0	0	0	0	1	Development
ENSOARG00000017565	TRPC5	0	0	0	0.63608	0.716321	-0.14161	0.79256	0.845409	0.0737471	2.92251	ANATOMICAL_STRUCTURE_DEVELOPMENT	NERVOUS_SYSTEM_DEVELOPMENT	ANATOMICAL_STRUCTURE_DEVELOPMENT / NERVOUS_SYSTEM_DEVELOPMENT	0	0	1	0	0	0	0	0	0	0	0	1	Development
ENSOARG00000011231	GDF11	-0.355159	-0.0893983	-0.0567525	0.753459	0.986099	0.333686	0.42628	0.642073	0.230889	2.87118	ANATOMICAL_STRUCTURE_DEVELOPMENT	NERVOUS_SYSTEM_DEVELOPMENT	ANATOMICAL_STRUCTURE_DEVELOPMENT / NERVOUS_SYSTEM_DEVELOPMENT	0	0	1	0	0	0	0	0	0	0	0	1	Development
ENSOARG00000012173	CREG1	0.0833353	0.23691	0.415305	0.406349	0.436862	-0.421757	0.822457	0.844476	0.0398707	2.86381	MULTICELLULAR_ORGANISMAL_DEVELOPMENT		MULTICELLULAR_ORGANISMAL_DEVELOPMENT	0	0	1	0	0	0	0	0	0	0	0	1	Development
ENSOARG00000002285	GAA	0.0190382	0.356598	0.74941	0.563195	0.323097	-0.13179	0.707059	0.446294	-0.246088	2.78681	ANATOMICAL_STRUCTURE_DEVELOPMENT	ORGAN_DEVELOPMENT	ANATOMICAL_STRUCTURE_DEVELOPMENT / ORGAN_DEVELOPMENT	0	0	1	0	0	0	0	0	0	0	0	1	Development
ENSOARG00000019234	MFNG	0.345073	0.530266	0.26566	1.01551	0.473137	0.863945	0.15861	-0.402537	-0.543534	2.70613	MULTICELLULAR_ORGANISMAL_DEVELOPMENT		MULTICELLULAR_ORGANISMAL_DEVELOPMENT	0	0	1	0	0	0	0	0	0	0	0	1	Development
ENSOARG00000018260	ST8SIA4	0.529591	0.561793	0.898285	-0.496947	0.14114	-0.733758	0.243256	0.867405	0.634865	2.64563	ANATOMICAL_STRUCTURE_DEVELOPMENT	NERVOUS_SYSTEM_DEVELOPMENT	ANATOMICAL_STRUCTURE_DEVELOPMENT / NERVOUS_SYSTEM_DEVELOPMENT	0	0	1	0	0	0	0	0	0	0	0	1	Development
ENSOARG00000013881	RTL1	-0.506091	0.188176	0.0947413	0.630875	0.774641	0.104641	0.535898	0.665778	0.135459	2.62412	multicellular organismal development	integral component of membrane	multicellular organismal development / integral component of membrane	0	0	1	0	0	0	0	0	0	0	0	1	Development
ENSOARG00000016937	F2R	0.12989	0.00801117	0.101985	0.259136	0.67808	-0.0585262	0.324542	0.728678	0.414927	2.58672	ANATOMICAL_STRUCTURE_DEVELOPMENT	MULTICELLULAR_ORGANISMAL_DEVELOPMENT	ANATOMICAL_STRUCTURE_DEVELOPMENT / MULTICELLULAR_ORGANISMAL_DEVELOPMENT	0	0	1	0	0	0	0	0	0	0	0	1	Development
ENSOARG00000021114	DACT1	-0.0814418	-0.0224276	-0.147974	0.298366	0.984501	0.431916	-0.124181	0.547857	0.677463	2.56408	Wnt signaling pathway	beta-catenin binding	Wnt signaling pathway / beta-catenin binding	0	0	1	0	0	0	0	0	0	0	0	1	Development
ENSOARG00000020058	THBS1	0.538635	0.540613	0.793894	0.00904339	0.25029	0.0904408	-0.0779243	0.15775	0.236151	2.53889	MULTICELLULAR_ORGANISMAL_DEVELOPMENT		MULTICELLULAR_ORGANISMAL_DEVELOPMENT	0	0	1	0	0	0	0	0	0	0	0	1	Development
ENSOARG00000015718	PTPRC	-0.463937	-0.00729898	0.389302	-0.154031	0.838265	-0.172386	-0.000374717	1.01381	1.00004	2.44338	ANATOMICAL_STRUCTURE_DEVELOPMENT	ORGAN_DEVELOPMENT	ANATOMICAL_STRUCTURE_DEVELOPMENT / ORGAN_DEVELOPMENT	0	0	1	0	0	0	0	0	0	0	0	1	Development
ENSOARG00000007850	ROR2	-0.299764	0.0289606	-0.121769	0.417708	1.07428	0.860883	-0.431804	0.209391	0.646035	2.38393	MULTICELLULAR_ORGANISMAL_DEVELOPMENT		MULTICELLULAR_ORGANISMAL_DEVELOPMENT	0	0	1	0	0	0	0	0	0	0	0	1	Development
ENSOARG00000005413	AMER1	0.679093	1.56637	0.824782	-0.128326	-0.18397	0.072225	-0.194149	-0.261015	-0.0604687	2.31454	Wnt signaling pathway	adipose tissue development	Wnt signaling pathway / adipose tissue development	0	0	1	0	0	0	0	0	0	0	0	1	Development
ENSOARG00000004871	COL1A1	-0.249044	-0.117492	0.214805	1.04733	0.820149	1.13203	-0.0696177	-0.315646	-0.238461	2.22405	ANATOMICAL_STRUCTURE_DEVELOPMENT	ORGAN_DEVELOPMENT	ANATOMICAL_STRUCTURE_DEVELOPMENT / ORGAN_DEVELOPMENT	0	0	1	0	0	0	0	0	0	0	0	1	Development
ENSOARG00000007320	BLNK	-0.19074	-0.350499	-0.0882703	-0.0434604	0.873911	-0.232735	0.175914	1.10082	0.926558	2.1715	ANATOMICAL_STRUCTURE_DEVELOPMENT	ORGAN_DEVELOPMENT	ANATOMICAL_STRUCTURE_DEVELOPMENT / ORGAN_DEVELOPMENT	0	0	1	0	0	0	0	0	0	0	0	1	Development
ENSOARG00000012617	TBX19	0.786707	0.842693	0.959479	-0.758549	0.195515	0.280009	-1.04545	-0.0722961	0.944426	2.13253	ANATOMICAL_STRUCTURE_DEVELOPMENT		ANATOMICAL_STRUCTURE_DEVELOPMENT	0	0	1	0	0	0	0	0	0	0	0	1	Development
ENSOARG00000007471	MKL2	1.1795	1.35249	1.10903	-0.297194	-0.433798	-0.0140202	-0.276429	-0.427536	-0.140782	2.05125	ANATOMICAL_STRUCTURE_DEVELOPMENT	ORGAN_DEVELOPMENT	ANATOMICAL_STRUCTURE_DEVELOPMENT / ORGAN_DEVELOPMENT	0	0	1	0	0	0	0	0	0	0	0	1	Development
ENSOARG00000017552	DSP	-0.0574949	0.013897	0.0470122	-0.0485566	1.18824	1.51913	-1.56409	-0.333402	1.2317	1.99645	ANATOMICAL_STRUCTURE_DEVELOPMENT	ORGAN_DEVELOPMENT	ANATOMICAL_STRUCTURE_DEVELOPMENT / ORGAN_DEVELOPMENT	0	0	1	0	0	0	0	0	0	0	0	1	Development
ENSOARG00000010827	CXXC4	1.09	0.799553	1.31998	-0.291251	-0.368866	-0.147499	-0.135451	-0.23251	-0.0796275	1.95433	Wnt signaling pathway	DNA binding	Wnt signaling pathway / DNA binding	0	0	1	0	0	0	0	0	0	0	0	1	Development
ENSOARG00000002499	MLF1	0.174896	0.343037	0.483742	0.803162	0.087653	0.145475	0.663018	-0.0639283	-0.719297	1.91776	ANATOMICAL_STRUCTURE_DEVELOPMENT	ORGAN_DEVELOPMENT	ANATOMICAL_STRUCTURE_DEVELOPMENT / ORGAN_DEVELOPMENT	0	0	1	0	0	0	0	0	0	0	0	1	Development
ENSOARG00000009722	TNFRSF11B	-0.00109155	-0.0988747	0.0783303	0.385502	1.09188	1.72601	-1.3334	-0.634862	0.696668	1.91016	ANATOMICAL_STRUCTURE_DEVELOPMENT	ORGAN_DEVELOPMENT	ANATOMICAL_STRUCTURE_DEVELOPMENT / ORGAN_DEVELOPMENT	0	0	1	0	0	0	0	0	0	0	0	1	Development
ENSOARG00000007493	DHCR24	-0.179573	-0.275663	-0.319013	0.418912	0.918555	0.520575	-0.0854728	0.394439	0.487164	1.87992	ANATOMICAL_STRUCTURE_DEVELOPMENT	ORGAN_DEVELOPMENT	ANATOMICAL_STRUCTURE_DEVELOPMENT / ORGAN_DEVELOPMENT	0	0	1	0	0	0	0	0	0	0	0	1	Development
ENSOARG00000015526	ACHE	-0.124139	0.0173684	-0.223048	1.00235	0.392557	-0.00332478	1.03347	0.393624	-0.63134	1.85752	ANATOMICAL_STRUCTURE_DEVELOPMENT	NERVOUS_SYSTEM_DEVELOPMENT	ANATOMICAL_STRUCTURE_DEVELOPMENT / NERVOUS_SYSTEM_DEVELOPMENT	0	0	1	0	0	0	0	0	0	0	0	1	Development
ENSOARG00000009414	ATP2C1	-0.112544	0.0826034	0.128121	0.531857	0.362499	-0.132398	0.670238	0.487771	-0.173457	1.84469	ANATOMICAL_STRUCTURE_DEVELOPMENT	ORGAN_DEVELOPMENT	ANATOMICAL_STRUCTURE_DEVELOPMENT / ORGAN_DEVELOPMENT	0	0	1	0	0	0	0	0	0	0	0	1	Development
ENSOARG00000020386	APOD	-0.0869323	0.0394707	-0.130229	0.439253	0.444291	-0.185048	0.630215	0.623017	0.00112819	1.77517	anatomical structure development	aging	anatomical structure development / aging	0	0	1	0	0	0	0	0	0	0	0	1	Development
ENSOARG00000010041	POSTN	-0.334504	-0.71272	-0.35207	1.09785	1.07573	1.20526	-0.0889309	-0.131928	-0.0390321	1.71966	ANATOMICAL_STRUCTURE_DEVELOPMENT	ORGAN_DEVELOPMENT	ANATOMICAL_STRUCTURE_DEVELOPMENT / ORGAN_DEVELOPMENT	0	0	1	0	0	0	0	0	0	0	0	1	Development
ENSOARG00000001508	COL1A2	-0.135546	-0.183807	0.124141	0.780289	0.658314	0.84096	-0.0527321	-0.186044	-0.129088	1.71649	ANATOMICAL_STRUCTURE_DEVELOPMENT	ORGAN_DEVELOPMENT	ANATOMICAL_STRUCTURE_DEVELOPMENT / ORGAN_DEVELOPMENT	0	0	1	0	0	0	0	0	0	0	0	1	Development
ENSOARG00000009728	PTN	-0.274533	-0.353201	-0.137986	0.606182	1.11239	1.48863	-0.884565	-0.379461	0.505365	1.68282	ANATOMICAL_STRUCTURE_DEVELOPMENT	NERVOUS_SYSTEM_DEVELOPMENT	ANATOMICAL_STRUCTURE_DEVELOPMENT / NERVOUS_SYSTEM_DEVELOPMENT	0	0	1	0	0	0	0	0	0	0	0	1	Development
ENSOARG00000012755	GDA	0.160677	0.292301	-0.340379	-0.159526	0.296542	-0.821128	0.663116	1.10218	0.460547	1.65433	ANATOMICAL_STRUCTURE_DEVELOPMENT	NERVOUS_SYSTEM_DEVELOPMENT	ANATOMICAL_STRUCTURE_DEVELOPMENT / NERVOUS_SYSTEM_DEVELOPMENT	0	0	1	0	0	0	0	0	0	0	0	1	Development
ENSOARG00000012241	ADAM12	-0.0461945	0.0452393	-0.0699378	0.237854	0.990143	1.54004	-1.29703	-0.549804	0.743761	1.59407	ANATOMICAL_STRUCTURE_DEVELOPMENT	ORGAN_DEVELOPMENT	ANATOMICAL_STRUCTURE_DEVELOPMENT / ORGAN_DEVELOPMENT	0	0	1	0	0	0	0	0	0	0	0	1	Development
ENSOARG00000006034	SIX2	0.0588931	0.54401	0.743685	0.390302	-0.0642223	-0.0367194	0.432753	-0.0352332	-0.456916	1.57655	ANATOMICAL_STRUCTURE_DEVELOPMENT		ANATOMICAL_STRUCTURE_DEVELOPMENT	0	0	1	0	0	0	0	0	0	0	0	1	Development
ENSOARG00000012798	TMEM41B	0.304179	0.528903	0.776541	0.322095	-0.133237	-0.00860111	0.334885	-0.128393	-0.460264	1.53611	anatomical structure development	integral component of membrane	anatomical structure development / integral component of membrane	0	0	1	0	0	0	0	0	0	0	0	1	Development
ENSOARG00000016440	COL5A2	0.135443	0.00409673	0.889387	-0.160359	0.236877	0.083863	-0.235097	0.151602	0.388443	1.49426	ANATOMICAL_STRUCTURE_DEVELOPMENT	ORGAN_DEVELOPMENT	ANATOMICAL_STRUCTURE_DEVELOPMENT / ORGAN_DEVELOPMENT	0	0	1	0	0	0	0	0	0	0	0	1	Development
ENSOARG00000006410	COL12A1	-0.0716535	-0.235446	0.000433693	0.288345	0.708801	0.782598	-0.487628	-0.0784298	0.414623	1.32164	ANATOMICAL_STRUCTURE_DEVELOPMENT	ORGAN_DEVELOPMENT	ANATOMICAL_STRUCTURE_DEVELOPMENT / ORGAN_DEVELOPMENT	0	0	1	0	0	0	0	0	0	0	0	1	Development
ENSOARG00000013028	KIRREL3	0.183472	0.165574	0.888795	0.0567725	0.107076	0.370335	-0.306169	-0.264791	0.0416557	1.24272	ANATOMICAL_STRUCTURE_DEVELOPMENT	ORGAN_DEVELOPMENT	ANATOMICAL_STRUCTURE_DEVELOPMENT / ORGAN_DEVELOPMENT	0	0	1	0	0	0	0	0	0	0	0	1	Development
ENSOARG00000000851	GPR124	-0.2537	-0.206731	0.0686517	0.309154	0.673668	0.763216	-0.440303	-0.0900664	0.352288	1.17618	anatomical structure development	receptor signaling pathway	anatomical structure development / receptor signaling pathway	0	0	1	0	0	0	0	0	0	0	0	1	Development
ENSOARG00000015737	DCN	-0.24349	-0.358389	-0.118761	0.152888	0.46279	-0.210465	0.3668	0.665481	0.307065	1.02392	ANATOMICAL_STRUCTURE_DEVELOPMENT	ORGAN_DEVELOPMENT	ANATOMICAL_STRUCTURE_DEVELOPMENT / ORGAN_DEVELOPMENT	0	0	1	0	0	0	0	0	0	0	0	1	Development
ENSOARG00000016204	AEBP1	-0.415181	-0.576212	-0.387395	0.374084	0.916834	0.898706	-0.519458	0.013222	0.537228	0.841828	ANATOMICAL_STRUCTURE_DEVELOPMENT	ORGAN_DEVELOPMENT	ANATOMICAL_STRUCTURE_DEVELOPMENT / ORGAN_DEVELOPMENT	0	0	1	0	0	0	0	0	0	0	0	1	Development
ENSOARG00000014624	PPP2R1B	0.230646	0.831886	0.555256	-0.0762835	-0.295342	-0.108018	0.0332177	-0.193378	-0.221222	0.756762	apoptotic process involved in morphogenesis		apoptotic process involved in morphogenesis	0	0	1	0	0	0	0	0	0	0	0	1	Development
ENSOARG00000017058	POU1F1	0.18931	0.30898	0.665226	0	-0.397101	-0.530602	0	0.149052	0	0.384864	ANATOMICAL_STRUCTURE_DEVELOPMENT	ORGAN_DEVELOPMENT	ANATOMICAL_STRUCTURE_DEVELOPMENT / ORGAN_DEVELOPMENT	0	0	1	0	0	0	0	0	0	0	0	1	Development
ENSOARG00000013357	RAPGEFL1	0.0569827	-0.0161283	0.026739	-0.130819	0.398404	1.0547	-1.18619	-0.657782	0.526035	0.0719491	ANATOMICAL_STRUCTURE_DEVELOPMENT	NERVOUS_SYSTEM_DEVELOPMENT	ANATOMICAL_STRUCTURE_DEVELOPMENT / NERVOUS_SYSTEM_DEVELOPMENT	0	0	1	0	0	0	0	0	0	0	0	1	Development
ENSOARG00000007713	NAB2	0.256668	0.952202	0.680157	-0.510982	-0.559033	0.410303	-0.917872	-0.972459	-0.0527412	-0.713758	ANATOMICAL_STRUCTURE_DEVELOPMENT	NERVOUS_SYSTEM_DEVELOPMENT	ANATOMICAL_STRUCTURE_DEVELOPMENT / NERVOUS_SYSTEM_DEVELOPMENT	0	0	1	0	0	0	0	0	0	0	0	1	Development
ENSOARG00000007374	SPHK1	0.766498	1.32531	-0.33378	-0.332246	-0.798397	0.311226	-0.637906	-1.10997	0	-0.809269	ANATOMICAL_STRUCTURE_DEVELOPMENT	ORGAN_DEVELOPMENT	ANATOMICAL_STRUCTURE_DEVELOPMENT / ORGAN_DEVELOPMENT	0	0	1	0	0	0	0	0	0	0	0	1	Development
ENSOARG00000001308	PCDH1	0.131289	0.161179	0.152037	-0.149245	-0.247437	0.399691	-0.540469	-0.652977	-0.103821	-0.849753	ANATOMICAL_STRUCTURE_DEVELOPMENT	NERVOUS_SYSTEM_DEVELOPMENT	ANATOMICAL_STRUCTURE_DEVELOPMENT / NERVOUS_SYSTEM_DEVELOPMENT	0	0	1	0	0	0	0	0	0	0	0	1	Development
ENSOARG00000005587	EXTL1	-0.178311	0.0729724	0.442245	0.711749	-0.309357	1.0579	-0.320543	-1.37853	-1.03308	-0.934961	ANATOMICAL_STRUCTURE_DEVELOPMENT	ORGAN_DEVELOPMENT	ANATOMICAL_STRUCTURE_DEVELOPMENT / ORGAN_DEVELOPMENT	0	0	1	0	0	0	0	0	0	0	0	1	Development
ENSOARG00000013432	S100B	-0.113293	-0.269506	-0.691757	0.110328	-0.0163383	0.116618	0.0111725	-0.131327	-0.1421	-1.1262	ANATOMICAL_STRUCTURE_DEVELOPMENT	NERVOUS_SYSTEM_DEVELOPMENT	ANATOMICAL_STRUCTURE_DEVELOPMENT / NERVOUS_SYSTEM_DEVELOPMENT	0	0	1	0	0	0	0	0	0	0	0	1	Development
ENSOARG00000013306	ALPK3	0.150278	0.255222	0.310598	-0.0260503	-0.616867	-0.0268155	0.0084287	-0.592681	-0.597066	-1.13495	ANATOMICAL_STRUCTURE_DEVELOPMENT	ORGAN_DEVELOPMENT	ANATOMICAL_STRUCTURE_DEVELOPMENT / ORGAN_DEVELOPMENT	0	0	1	0	0	0	0	0	0	0	0	1	Development
ENSOARG00000001757	FOXS1	-0.427382	0.818673	-0.432685	-0.39915	-0.380442	-0.382118	-0.0216223	-0.00447203	0.0217319	-1.20747	anatomical structure development	blood vessel development	anatomical structure development / blood vessel development	0	0	1	0	0	0	0	0	0	0	0	1	Development
ENSOARG00000003333	ZBTB7B	0.215443	0.145322	0.0911771	-0.171455	-0.372234	0.382548	-0.556029	-0.759637	-0.200321	-1.22519	ANATOMICAL_STRUCTURE_DEVELOPMENT	ORGAN_DEVELOPMENT	ANATOMICAL_STRUCTURE_DEVELOPMENT / ORGAN_DEVELOPMENT	0	0	1	0	0	0	0	0	0	0	0	1	Development
ENSOARG00000005974	MEF2D	0.0921268	0.329569	0.246074	-0.122584	-0.528473	0.235477	-0.350837	-0.766997	-0.412714	-1.27836	ANATOMICAL_STRUCTURE_DEVELOPMENT	ORGAN_DEVELOPMENT	ANATOMICAL_STRUCTURE_DEVELOPMENT / ORGAN_DEVELOPMENT	0	0	1	0	0	0	0	0	0	0	0	1	Development
ENSOARG00000020724	MGP	-0.441122	-0.416356	-0.805046	-0.375191	0.174236	-0.114286	-0.253005	0.286114	0.539856	-1.4048	ANATOMICAL_STRUCTURE_DEVELOPMENT	ORGAN_DEVELOPMENT	ANATOMICAL_STRUCTURE_DEVELOPMENT / ORGAN_DEVELOPMENT	0	0	1	0	0	0	0	0	0	0	0	1	Development
ENSOARG00000009133	IL11RA	0.0374641	-0.107569	-0.089187	-0.124605	-0.340269	0.214618	-0.329567	-0.561462	-0.221553	-1.52213	anatomical structure development	cytokine receptor activity	anatomical structure development / cytokine receptor activity	0	0	1	0	0	0	0	0	0	0	0	1	Development
ENSOARG00000004374	MBP	0.254678	-0.503834	-0.746147	0.468946	-0.357636	0.00230713	0.464413	-0.365413	-0.82363	-1.60632	ANATOMICAL_STRUCTURE_DEVELOPMENT	NERVOUS_SYSTEM_DEVELOPMENT	ANATOMICAL_STRUCTURE_DEVELOPMENT / NERVOUS_SYSTEM_DEVELOPMENT	0	0	1	0	0	0	0	0	0	0	0	1	Development
ENSOARG00000001268	SSC5D	0.2851	-0.042216	-0.725564	-0.163796	-0.280107	0.145624	-0.303603	-0.430102	-0.12183	-1.63649	multicellular organismal development	binding	multicellular organismal development / binding	0	0	1	0	0	0	0	0	0	0	0	1	Development
ENSOARG00000007690	S1PR3	-0.202207	-0.481162	-0.994194	-0.143528	0.0596785	-0.0033662	-0.132227	0.0558304	0.198863	-1.64231	ANATOMICAL_STRUCTURE_DEVELOPMENT		ANATOMICAL_STRUCTURE_DEVELOPMENT	0	0	1	0	0	0	0	0	0	0	0	1	Development
ENSOARG00000016458	APBA2	-0.378524	-0.470994	-0.807357	0.321737	-0.098221	0.147629	0.188322	-0.25025	-0.430394	-1.77805	ANATOMICAL_STRUCTURE_DEVELOPMENT	NERVOUS_SYSTEM_DEVELOPMENT	ANATOMICAL_STRUCTURE_DEVELOPMENT / NERVOUS_SYSTEM_DEVELOPMENT	0	0	1	0	0	0	0	0	0	0	0	1	Development
ENSOARG00000015360	SCRG1	-0.589383	-0.277043	-1.25778	0.198187	0.0474151	0.0730269	0.127736	-0.0289511	-0.154327	-1.86112	ANATOMICAL_STRUCTURE_DEVELOPMENT	NERVOUS_SYSTEM_DEVELOPMENT	ANATOMICAL_STRUCTURE_DEVELOPMENT / NERVOUS_SYSTEM_DEVELOPMENT	0	0	1	0	0	0	0	0	0	0	0	1	Development
ENSOARG00000003512	CSPG5	-0.230379	-0.49081	-0.972275	-0.461882	0.130096	0.20583	-0.652512	-0.0766189	0.578926	-1.96963	ANATOMICAL_STRUCTURE_DEVELOPMENT	NERVOUS_SYSTEM_DEVELOPMENT	ANATOMICAL_STRUCTURE_DEVELOPMENT / NERVOUS_SYSTEM_DEVELOPMENT	0	0	1	0	0	0	0	0	0	0	0	1	Development
ENSOARG00000014774	SOX10	-0.0994724	-0.132963	-1.13655	0.608274	-0.2239	0.564705	0.0502049	-0.793022	-0.835236	-1.99796	ANATOMICAL_STRUCTURE_DEVELOPMENT		ANATOMICAL_STRUCTURE_DEVELOPMENT	0	0	1	0	0	0	0	0	0	0	0	1	Development
ENSOARG00000009137	PRL	0.184974	-0.0308433	1.14978	-3.25235	-0.196002	-0.538924	-2.71388	0.32634	3.05168	-2.01922	ANATOMICAL_STRUCTURE_DEVELOPMENT	ORGAN_DEVELOPMENT	ANATOMICAL_STRUCTURE_DEVELOPMENT / ORGAN_DEVELOPMENT	0	0	1	0	0	0	0	0	0	0	0	1	Development
ENSOARG00000017427	LDB1	-0.0538441	0.0853826	0.00275906	-0.321912	-0.554972	0.0903861	-0.408407	-0.652369	-0.235067	-2.04804	ANATOMICAL_STRUCTURE_DEVELOPMENT	NERVOUS_SYSTEM_DEVELOPMENT	ANATOMICAL_STRUCTURE_DEVELOPMENT / NERVOUS_SYSTEM_DEVELOPMENT	0	0	1	0	0	0	0	0	0	0	0	1	Development
ENSOARG00000006092	L1CAM	-0.0139837	0.0313353	-0.104288	-0.3232	-0.491132	0.172081	-0.482981	-0.668244	-0.176476	-2.05689	ANATOMICAL_STRUCTURE_DEVELOPMENT	NERVOUS_SYSTEM_DEVELOPMENT	ANATOMICAL_STRUCTURE_DEVELOPMENT / NERVOUS_SYSTEM_DEVELOPMENT	0	0	1	0	0	0	0	0	0	0	0	1	Development
ENSOARG00000003709	KLHL40	0.221894	-0.841824	-1.47125	0	0	0	0	0	0	-2.09118	multicellular organismal development	protein binding	multicellular organismal development / protein binding	0	0	1	0	0	0	0	0	0	0	0	1	Development
ENSOARG00000018189	FAIM2	-0.305893	-0.227124	-0.561979	-0.109687	-0.165589	0.414093	-0.514365	-0.584539	-0.0612903	-2.11637	anatomical structure development	apoptotic process	anatomical structure development / apoptotic process	0	0	1	0	0	0	0	0	0	0	0	1	Development
ENSOARG00000017487	PNMA1	-0.0558275	0.0141425	-0.136901	-0.00734277	-0.577606	0.208129	-0.208368	-0.791238	-0.574788	-2.1298	ANATOMICAL_STRUCTURE_DEVELOPMENT	NERVOUS_SYSTEM_DEVELOPMENT	ANATOMICAL_STRUCTURE_DEVELOPMENT / NERVOUS_SYSTEM_DEVELOPMENT	0	0	1	0	0	0	0	0	0	0	0	1	Development
ENSOARG00000001985	OLFM1	0.120112	0.148267	-0.184699	-0.61362	-0.453581	0.261621	-0.862906	-0.723968	0.15464	-2.15413	ANATOMICAL_STRUCTURE_DEVELOPMENT	NERVOUS_SYSTEM_DEVELOPMENT	ANATOMICAL_STRUCTURE_DEVELOPMENT / NERVOUS_SYSTEM_DEVELOPMENT	0	0	1	0	0	0	0	0	0	0	0	1	Development
ENSOARG00000000627	CIT	-0.00651633	-0.000820363	0.186007	-0.915242	-0.593981	-0.345645	-0.563613	-0.254371	0.317207	-2.17697	ANATOMICAL_STRUCTURE_DEVELOPMENT	NERVOUS_SYSTEM_DEVELOPMENT	ANATOMICAL_STRUCTURE_DEVELOPMENT / NERVOUS_SYSTEM_DEVELOPMENT	0	0	1	0	0	0	0	0	0	0	0	1	Development
ENSOARG00000011328	VIM	-0.223226	-0.695088	-0.429678	-0.666444	-0.0583317	0.156299	-0.816057	-0.220924	0.60327	-2.35018	astrocyte development	apoptotic process	astrocyte development / apoptotic process	0	0	1	0	0	0	0	0	0	0	0	1	Development
ENSOARG00000009997	SEMA3B	-0.262307	-0.502336	-0.31102	-0.438915	-0.121742	0.470848	-0.903341	-0.593913	0.31001	-2.35272	ANATOMICAL_STRUCTURE_DEVELOPMENT	NERVOUS_SYSTEM_DEVELOPMENT	ANATOMICAL_STRUCTURE_DEVELOPMENT / NERVOUS_SYSTEM_DEVELOPMENT	0	0	1	0	0	0	0	0	0	0	0	1	Development
ENSOARG00000018464	ELAVL3	0.209205	-0.12744	-0.341661	-0.139705	-0.666304	0.0944618	-0.222106	-0.760043	-0.538483	-2.49207	anatomical structure development	AU-rich element binding	anatomical structure development / AU-rich element binding	0	0	1	0	0	0	0	0	0	0	0	1	Development
ENSOARG00000006212	CRABP2	-0.7247	-1.2294	-1.01394	-0.0509886	0.193283	0.198013	-0.239871	-0.00789654	0.235305	-2.64019	ANATOMICAL_STRUCTURE_DEVELOPMENT	ORGAN_DEVELOPMENT	ANATOMICAL_STRUCTURE_DEVELOPMENT / ORGAN_DEVELOPMENT	0	0	1	0	0	0	0	0	0	0	0	1	Development
ENSOARG00000004703	LGI4	-0.52242	-0.48696	-0.842389	-0.136071	-0.102353	0.643344	-0.774602	-0.750429	0.030354	-2.94153	glial cell development	adult locomotory behavior	glial cell development / adult locomotory behavior	0	0	1	0	0	0	0	0	0	0	0	1	Development
ENSOARG00000011595	GPM6B	-0.116169	-0.306175	-0.297155	-0.769714	-0.660952	-0.497809	-0.267671	-0.168499	0.105977	-2.97817	anatomical structure development	assembly	anatomical structure development / assembly	0	0	1	0	0	0	0	0	0	0	0	1	Development
ENSOARG00000013875	HUNK	0.0442601	-0.0140551	-0.464903	-0.256898	-0.635603	0.447342	-0.699975	-1.08637	-0.382957	-3.04916	MULTICELLULAR_ORGANISMAL_DEVELOPMENT		MULTICELLULAR_ORGANISMAL_DEVELOPMENT	0	0	1	0	0	0	0	0	0	0	0	1	Development
ENSOARG00000021028	CELF3	0.108841	0.201859	0.14026	-0.464715	-0.851874	0.579135	-1.02864	-1.43149	-0.401318	-3.14794	ANATOMICAL_STRUCTURE_DEVELOPMENT	NERVOUS_SYSTEM_DEVELOPMENT	ANATOMICAL_STRUCTURE_DEVELOPMENT / NERVOUS_SYSTEM_DEVELOPMENT	0	0	1	0	0	0	0	0	0	0	0	1	Development
ENSOARG00000005233	SNTG2	-0.599204	-0.931836	-2.34862	0.257667	0.256621	0.500396	-0.223859	-0.250481	-0.0136638	-3.35298	ANATOMICAL_STRUCTURE_DEVELOPMENT	NERVOUS_SYSTEM_DEVELOPMENT	ANATOMICAL_STRUCTURE_DEVELOPMENT / NERVOUS_SYSTEM_DEVELOPMENT	0	0	1	0	0	0	0	0	0	0	0	1	Development
ENSOARG00000018795	NTNG1	-0.297861	-0.0385868	-0.3473	-0.440521	-0.794357	-0.0890582	-0.343985	-0.710856	-0.359266	-3.42179	ANATOMICAL_STRUCTURE_DEVELOPMENT	NERVOUS_SYSTEM_DEVELOPMENT	ANATOMICAL_STRUCTURE_DEVELOPMENT / NERVOUS_SYSTEM_DEVELOPMENT	0	0	1	0	0	0	0	0	0	0	0	1	Development
ENSOARG00000021128	SIX6	-0.0539625	-0.0797957	0.421595	-1.06391	-1.08177	-0.574658	-0.48863	-0.512261	-0.0182788	-3.45166	ANATOMICAL_STRUCTURE_DEVELOPMENT	ORGAN_DEVELOPMENT	ANATOMICAL_STRUCTURE_DEVELOPMENT / ORGAN_DEVELOPMENT	0	0	1	0	0	0	0	0	0	0	0	1	Development
ENSOARG00000015257	CRB1	-0.33115	-0.212206	-0.695474	0.193492	-0.467273	1.1964	-0.97589	-1.66131	-0.683616	-3.63703	ANATOMICAL_STRUCTURE_DEVELOPMENT		ANATOMICAL_STRUCTURE_DEVELOPMENT	0	0	1	0	0	0	0	0	0	0	0	1	Development
ENSOARG00000008280	MEOX2	0	-1.56013	-2.0641	0	0	0	0	-0.138716	0	-3.76295	MULTICELLULAR_ORGANISMAL_DEVELOPMENT		MULTICELLULAR_ORGANISMAL_DEVELOPMENT	0	0	1	0	0	0	0	0	0	0	0	1	Development
ENSOARG00000001346	CST6	-0.78272	-0.892839	-0.807936	0.159294	-0.519743	-0.0103304	0.169337	-0.517329	-0.676173	-3.87844	ANATOMICAL_STRUCTURE_DEVELOPMENT		ANATOMICAL_STRUCTURE_DEVELOPMENT	0	0	1	0	0	0	0	0	0	0	0	1	Development
ENSOARG00000011303	MAPT	-0.246204	-0.40225	-0.618525	-0.398906	-0.715389	0.0958369	-0.486557	-0.811822	-0.325507	-3.90932	ANATOMICAL_STRUCTURE_DEVELOPMENT	NERVOUS_SYSTEM_DEVELOPMENT	ANATOMICAL_STRUCTURE_DEVELOPMENT / NERVOUS_SYSTEM_DEVELOPMENT	0	0	1	0	0	0	0	0	0	0	0	1	Development
ENSOARG00000004758	ENC1	-0.175664	-0.140916	-0.540348	-1.12035	-0.843227	-0.581519	-0.525623	-0.265121	0.266804	-3.92597	ANATOMICAL_STRUCTURE_DEVELOPMENT	NERVOUS_SYSTEM_DEVELOPMENT	ANATOMICAL_STRUCTURE_DEVELOPMENT / NERVOUS_SYSTEM_DEVELOPMENT	0	0	1	0	0	0	0	0	0	0	0	1	Development
ENSOARG00000007876	MYOZ1	0	0	0	-0.767587	-1.39762	-0.895109	0.142158	-0.504113	-0.641136	-4.06341	ANATOMICAL_STRUCTURE_DEVELOPMENT	ORGAN_DEVELOPMENT	ANATOMICAL_STRUCTURE_DEVELOPMENT / ORGAN_DEVELOPMENT	0	0	1	0	0	0	0	0	0	0	0	1	Development
ENSOARG00000012097	MSI1	-0.234766	-0.127751	-0.151612	-0.160247	-1.09102	0.12929	-0.286502	-1.22357	-0.934786	-4.08096	ANATOMICAL_STRUCTURE_DEVELOPMENT	NERVOUS_SYSTEM_DEVELOPMENT	ANATOMICAL_STRUCTURE_DEVELOPMENT / NERVOUS_SYSTEM_DEVELOPMENT	0	0	1	0	0	0	0	0	0	0	0	1	Development
ENSOARG00000011463	IER3	-0.337441	-0.533822	-0.418939	-1.17038	-0.477455	0.190843	-1.36102	-0.679695	0.697521	-4.09039	ANATOMICAL_STRUCTURE_DEVELOPMENT		ANATOMICAL_STRUCTURE_DEVELOPMENT	0	0	1	0	0	0	0	0	0	0	0	1	Development
ENSOARG00000002613	SHOX2	-1.05228	0.0946639	-0.436225	-0.052741	-0.758376	0.539026	-0.590202	-1.307	-0.702817	-4.26595	ANATOMICAL_STRUCTURE_DEVELOPMENT	NERVOUS_SYSTEM_DEVELOPMENT	ANATOMICAL_STRUCTURE_DEVELOPMENT / NERVOUS_SYSTEM_DEVELOPMENT	0	0	1	0	0	0	0	0	0	0	0	1	Development
ENSOARG00000017671	RAB26	0.22375	-0.0244975	-0.0518421	-0.745172	-1.07015	0.674598	-1.40647	-1.74734	-0.334729	-4.48186	ANATOMICAL_STRUCTURE_DEVELOPMENT	MULTICELLULAR_ORGANISMAL_DEVELOPMENT	ANATOMICAL_STRUCTURE_DEVELOPMENT / MULTICELLULAR_ORGANISMAL_DEVELOPMENT	0	0	1	0	0	0	0	0	0	0	0	1	Development
ENSOARG00000000794	CRABP1	-0.213176	-1.17725	-0.884354	0	0	3.05002	-4.51239	-0.863395	0	-4.60054	MULTICELLULAR_ORGANISMAL_DEVELOPMENT		MULTICELLULAR_ORGANISMAL_DEVELOPMENT	0	0	1	0	0	0	0	0	0	0	0	1	Development
ENSOARG00000008094	EPHB1	0.144494	0.00864794	-0.332642	-0.717527	-1.21886	0.0922213	-0.81028	-1.31614	-0.500927	-4.65102	ANATOMICAL_STRUCTURE_DEVELOPMENT	NERVOUS_SYSTEM_DEVELOPMENT	ANATOMICAL_STRUCTURE_DEVELOPMENT / NERVOUS_SYSTEM_DEVELOPMENT	0	0	1	0	0	0	0	0	0	0	0	1	Development
ENSOARG00000020651	PTPRO	-0.484343	-0.461505	-1.29791	-0.576461	-0.264794	1.03961	-1.61962	-1.30207	0.308594	-4.65849	anatomical structure development	apical plasma membrane	anatomical structure development / apical plasma membrane	0	0	1	0	0	0	0	0	0	0	0	1	Development
ENSOARG00000005327	DPY19L2	0.284498	0.686691	0.455157	-0.153195	-1.75442	0.709427	-0.85538	-2.47044	-1.60159	-4.69925	anatomical structure development	integral component of membrane	anatomical structure development / integral component of membrane	0	0	1	0	0	0	0	0	0	0	0	1	Development
ENSOARG00000017769	CITED1	-0.0333225	-0.354152	-0.275652	-0.914413	-1.07634	0.106005	-1.01545	-1.18955	-0.164022	-4.9169	cell morphogenesis	apoptotic process	cell morphogenesis / apoptotic process	0	0	1	0	0	0	0	0	0	0	0	1	Development
ENSOARG00000008075	WNT4	0.168111	-0.0267959	-0.060754	0.461336	-1.6283	0.711279	-0.248273	-2.33478	-2.088	-5.04618	Wnt signaling pathway	adrenal gland development	Wnt signaling pathway / adrenal gland development	0	0	1	0	0	0	0	0	0	0	0	1	Development
ENSOARG00000018618	PAQR5	-0.490729	-0.426924	0	-1.00115	-1.01242	0.867613	-1.85534	-1.88192	0	-5.80087	anatomical structure development	integral component of membrane	anatomical structure development / integral component of membrane	0	0	1	0	0	0	0	0	0	0	0	1	Development
ENSOARG00000000465	RELN	-0.334122	0.0787147	-0.243402	-1.45972	-0.894896	1.31834	-2.7563	-2.21111	0.545964	-5.95654	anatomical structure development	associative learning	anatomical structure development / associative learning	0	0	1	0	0	0	0	0	0	0	0	1	Development
ENSOARG00000008976	FABP5	-0.0227513	-0.476575	-0.61316	-1.8298	-1.63186	-1.31431	-0.499901	-0.314816	0.18169	-6.52149	ANATOMICAL_STRUCTURE_DEVELOPMENT	ORGAN_DEVELOPMENT	ANATOMICAL_STRUCTURE_DEVELOPMENT / ORGAN_DEVELOPMENT	0	0	1	0	0	0	0	0	0	0	0	1	Development
ENSOARG00000007470	TMIE	-1.00495	-0.996822	-1.26367	-0.729489	-0.947471	0.0966638	-0.808495	-1.04516	0	-6.69938	inner ear morphogenesis		inner ear morphogenesis	0	0	1	0	0	0	0	0	0	0	0	1	Development
ENSOARG00000008119	FST	0.0671785	-0.166004	-0.040546	-1.30606	-4.91728	-0.513205	0	0	0	-6.87592	ANATOMICAL_STRUCTURE_DEVELOPMENT	ORGAN_DEVELOPMENT	ANATOMICAL_STRUCTURE_DEVELOPMENT / ORGAN_DEVELOPMENT	0	0	1	0	0	0	0	0	0	0	0	1	Development
ENSOARG00000014072	SIM2	-1.20131	-2.04609	-1.79599	-1.15501	-0.33142	-0.206875	-0.935992	-0.127292	0	-7.79998	ANATOMICAL_STRUCTURE_DEVELOPMENT	NERVOUS_SYSTEM_DEVELOPMENT	ANATOMICAL_STRUCTURE_DEVELOPMENT / NERVOUS_SYSTEM_DEVELOPMENT	0	0	1	0	0	0	0	0	0	0	0	1	Development
ENSOARG00000015598	SOX14	-0.853797	-2.09503	-1.75927	-1.1376	-0.882123	-0.107502	-1.01947	-0.791797	0.256627	-8.38997	ANATOMICAL_STRUCTURE_DEVELOPMENT	NERVOUS_SYSTEM_DEVELOPMENT	ANATOMICAL_STRUCTURE_DEVELOPMENT / NERVOUS_SYSTEM_DEVELOPMENT	0	0	1	0	0	0	0	0	0	0	0	1	Development
ENSOARG00000003932	RET	-0.71236	-0.832648	-0.53732	-1.06008	-2.13233	0.353454	-1.40017	-2.48855	-1.08218	-9.89219	ANATOMICAL_STRUCTURE_DEVELOPMENT	ORGAN_DEVELOPMENT	ANATOMICAL_STRUCTURE_DEVELOPMENT / ORGAN_DEVELOPMENT	0	0	1	0	0	0	0	0	0	0	0	1	Development
ENSOARG00000009957	CREB3L2	0.618378	0.954778	0.646223	0.442767	1.03725	0.368478	0.0797173	0.662707	0.59009	5.40038	endoplasmic reticulum	cartilage development	endoplasmic reticulum / cartilage development	0	0	1	1	0	0	0	0	0	0	0	2	Development ER/golgi/transport
ENSOARG00000014253	SLC7A11	-0.430769	0	0	-1.21217	0.857524	1.16437	-2.36279	-0.307661	2.05733	-0.23415	brain development	amino acid transmembrane transport	brain development / amino acid transmembrane transport	0	0	1	1	0	0	0	0	0	0	0	2	Development ER/golgi/transport
ENSOARG00000011582	CYP26B1	-0.212236	-1.19395	-0.155273	-1.05323	-0.0212886	0.326083	-1.36813	-0.344064	1.01693	-3.00517	endoplasmic reticulum membrane	bone morphogenesis	endoplasmic reticulum membrane / bone morphogenesis	0	0	1	1	0	0	0	0	0	0	0	2	Development ER/golgi/transport
ENSOARG00000011836	RAPGEF5	0.833235	0.983892	0.866064	0.406687	0.4535	-0.0753438	0.486473	0.521275	0.0447699	4.52055	anatomical structure development	GTP-dependent protein binding	anatomical structure development / GTP-dependent protein binding	0	0	1	0	0	0	0	0	0	0	1	2	Development metabolism
ENSOARG00000007663	PKDCC	0.00851921	0.0321604	0.0257573	0.873682	1.01763	0.832586	0.0585285	0.179204	0.131464	3.15953	anatomical structure development	ATP binding	anatomical structure development / ATP binding	0	0	1	0	0	0	0	0	0	0	1	2	Development metabolism
ENSOARG00000003763	AGO2	0.673711	0.858247	0.996756	-0.234497	-0.2968	0.0778606	-0.305366	-0.377194	-0.0686768	1.32404	Notch signaling pathway	cellular nitrogen compound metabolic process	Notch signaling pathway / cellular nitrogen compound metabolic process	0	0	1	0	0	0	0	0	0	0	1	2	Development metabolism
ENSOARG00000009673	FMR1	0.20958	0.546994	0.398335	0.666323	0.832895	-0.335674	1.00081	1.15958	0.167087	4.64592	central nervous system development	cell body	central nervous system development / cell body	0	0	1	0	1	0	0	0	0	0	0	2	Development Nervous System
ENSOARG00000002978	NFASC	0.320416	0.914377	0.879065	0.312111	0.250895	0.445383	-0.122243	-0.200288	-0.0680312	2.73168	anatomical structure development	axon	anatomical structure development / axon	0	0	1	0	1	0	0	0	0	0	0	2	Development Nervous System
ENSOARG00000006427	PLXNA4	-0.082663	0.960796	0.0520144	0.915001	0.02441	-0.0765986	1.01435	0.104689	-0.911078	2.00092	axon guidance	anterior commissure morphogenesis	axon guidance / anterior commissure morphogenesis	0	0	1	0	1	0	0	0	0	0	0	2	Development Nervous System
ENSOARG00000008537	NAV2	0.668126	0.901995	0.489893	-0.0985978	-0.0490489	0.116413	-0.207689	-0.16766	0.042275	1.69571	nervous system development	ATP binding	nervous system development / ATP binding	0	0	1	0	1	0	0	0	0	0	1	3	Development Nervous System metabolism
ENSOARG00000002793	CYP4F22	-0.441938	0.759793	2.04025	2.01408	1.0534	0	0	3.55891	-0.957977	8.02652	endoplasmic reticulum	heme binding	endoplasmic reticulum / heme binding	0	0	0	1	0	0	0	0	0	0	0	1	ER/golgi/transport
ENSOARG00000000589	0	0.676193	0.785289	0	0.855999	1.84095	0.318891	0.541107	1.51069	0.981147	7.51027	transport		transport	0	0	0	1	0	0	0	0	0	0	0	1	ER/golgi/transport
ENSOARG00000015795	0	0	0	0	0	3.50256	0	0	2.19735	1.40433	7.10423	amino acid transmembrane transport		amino acid transmembrane transport	0	0	0	1	0	0	0	0	0	0	0	1	ER/golgi/transport
ENSOARG00000006748	CTSO	0.200481	0.667138	1.10967	0.848043	1.377	0.040614	0.820219	1.32527	0.5223	6.91074	lysosome	cysteine-type endopeptidase activity	lysosome / cysteine-type endopeptidase activity	0	0	0	1	0	0	0	0	0	0	0	1	ER/golgi/transport
ENSOARG00000001551	BCHE	0.0193599	0.252115	0.447664	0.93799	1.16383	-0.288298	1.22986	1.4434	0.224137	5.43005	endoplasmic reticulum	acetylcholinesterase activity	endoplasmic reticulum / acetylcholinesterase activity	0	0	0	1	0	0	0	0	0	0	0	1	ER/golgi/transport
ENSOARG00000016138	CD5	-0.313562	-0.584476	-0.674791	0	2.48871	0	0	2.07106	2.20883	5.19577	vesicle-mediated transport	apoptotic signaling pathway	vesicle-mediated transport / apoptotic signaling pathway	0	0	0	1	0	0	0	0	0	0	0	1	ER/golgi/transport
ENSOARG00000011782	SLC17A9	0.13331	0.524916	1.40981	1.47168	0.894333	1.15648	0.323656	-0.264976	-0.587037	5.06216	exocytosis	integral component of membrane	exocytosis / integral component of membrane	0	0	0	1	0	0	0	0	0	0	0	1	ER/golgi/transport
ENSOARG00000008377	FNDC3A	0.350987	1.23983	1.34622	0.574056	0.584928	0.227248	0.352165	0.350274	0.0071731	5.03288	Golgi apparatus	acrosomal vesicle	Golgi apparatus / acrosomal vesicle	0	0	0	1	0	0	0	0	0	0	0	1	ER/golgi/transport
ENSOARG00000020092	0	1.07315	1.2462	1.48853	0.255737	0.144331	-0.416276	0.671847	0.552387	-0.110042	4.90587	transport		transport	0	0	0	1	0	0	0	0	0	0	0	1	ER/golgi/transport
ENSOARG00000018787	NUP62CL	-0.242244	0.473495	0.408975	1.02625	1.03216	-0.102526	1.1334	1.12088	0.00750611	4.85789	protein transport	nuclear pore	protein transport / nuclear pore	0	0	0	1	0	0	0	0	0	0	0	1	ER/golgi/transport
ENSOARG00000006033	FAM198B	0.325937	0.170964	0.229181	1.05281	1.32296	1.04638	0.0133738	0.273405	0.262623	4.69764	Golgi apparatus	integral component of membrane	Golgi apparatus / integral component of membrane	0	0	0	1	0	0	0	0	0	0	0	1	ER/golgi/transport
ENSOARG00000015536	CEMIP	-0.0194499	-0.327507	0.0331655	0.420088	2.24676	2.14705	-1.71501	0.0985718	1.81362	4.69729	endoplasmic reticulum	clathrin heavy chain binding	endoplasmic reticulum / clathrin heavy chain binding	0	0	0	1	0	0	0	0	0	0	0	1	ER/golgi/transport
ENSOARG00000001053	SYNDIG1L	1.02066	0.821933	0.838409	0	0.794446	0.925548	0	-0.125124	0	4.27588	Golgi apparatus	integral component of membrane	Golgi apparatus / integral component of membrane	0	0	0	1	0	0	0	0	0	0	0	1	ER/golgi/transport
ENSOARG00000012541	EXPH5	0	0	0	1.6488	1.02246	0.579259	1.07719	0.434016	-0.62978	4.13195	vesicle-mediated transport	endosome	vesicle-mediated transport / endosome	0	0	0	1	0	0	0	0	0	0	0	1	ER/golgi/transport
ENSOARG00000014385	ABCA6	0.331093	0.310725	0.260386	0.226633	1.19233	0.608132	-0.367804	0.584712	0.951703	4.09791	transport	transport	transport	0	0	0	1	0	0	0	0	0	0	0	1	ER/golgi/transport
ENSOARG00000019083	KIAA1324	0.194223	0.401804	0.471279	0.625707	0.773917	0.179847	0.450959	0.586294	0.143207	3.82724	lysosome	autophagy	lysosome / autophagy	0	0	0	1	0	0	0	0	0	0	0	1	ER/golgi/transport
ENSOARG00000018348	EXTL2	0.110463	0.658773	0.830407	0.557758	0.621039	0.237629	0.336198	0.374193	0.054014	3.78047	endoplasmic reticulum	alpha-1,4-N-acetylgalactosaminyltransferase activity	endoplasmic reticulum / alpha-1,4-N-acetylgalactosaminyltransferase activity	0	0	0	1	0	0	0	0	0	0	0	1	ER/golgi/transport
ENSOARG00000005280	ATP8B1	-0.283522	1.28043	1.45149	0.3624	0.28279	-0.0189341	0.381481	0.290516	-0.0762397	3.67042	endoplasmic reticulum	apical plasma membrane	endoplasmic reticulum / apical plasma membrane	0	0	0	1	0	0	0	0	0	0	0	1	ER/golgi/transport
ENSOARG00000017037	SHISA2	0.0983651	0.273697	0.00548392	0.268126	0.881576	-0.206351	0.489953	1.07775	0.60468	3.49328	endoplasmic reticulum	integral component of membrane	endoplasmic reticulum / integral component of membrane	0	0	0	1	0	0	0	0	0	0	0	1	ER/golgi/transport
ENSOARG00000018284	ARSJ	0.546657	0.798042	0.125206	0.162133	0.346782	-0.594366	0.76599	0.933247	0.178439	3.26213	endoplasmic reticulum lumen	arylsulfatase activity	endoplasmic reticulum lumen / arylsulfatase activity	0	0	0	1	0	0	0	0	0	0	0	1	ER/golgi/transport
ENSOARG00000003059	AGPAT9	0.189699	-0.111207	0.271074	0.126346	0.583181	-1.00856	1.13457	1.58357	0.456402	3.22508	endoplasmic reticulum	1-acylglycerol-3-phosphate O-acyltransferase activity	endoplasmic reticulum / 1-acylglycerol-3-phosphate O-acyltransferase activity	0	0	0	1	0	0	0	0	0	0	0	1	ER/golgi/transport
ENSOARG00000013572	ERMP1	0.191787	0.758032	1.15831	-0.185789	0.306667	-0.304818	0.12376	0.603839	0.489386	3.14117	endoplasmic reticulum	hydrolase activity	endoplasmic reticulum / hydrolase activity	0	0	0	1	0	0	0	0	0	0	0	1	ER/golgi/transport
ENSOARG00000018378	FAM3C	0.0444879	0.128864	0.416809	0.119281	0.67176	-0.318634	0.433913	0.985345	0.553437	3.03526	Golgi apparatus	cytokine activity	Golgi apparatus / cytokine activity	0	0	0	1	0	0	0	0	0	0	0	1	ER/golgi/transport
ENSOARG00000013972	ABCA5	0.420654	0.868518	0.874863	0.186867	0.239463	0.141461	0.0545429	0.0878256	0.0477478	2.92194	Golgi apparatus		Golgi apparatus	0	0	0	1	0	0	0	0	0	0	0	1	ER/golgi/transport
ENSOARG00000020209	CHPF	0.0618821	0.0707397	0.339227	0.668196	0.687364	0.386304	0.288089	0.294837	0.0144851	2.81112	Golgi membrane	acetylgalactosaminyltransferase activity	Golgi membrane / acetylgalactosaminyltransferase activity	0	0	0	1	0	0	0	0	0	0	0	1	ER/golgi/transport
ENSOARG00000007738	TAP1	-0.128335	0.494608	-0.0972814	-0.223429	0.903992	0.0312724	-0.258509	0.879161	1.12211	2.72359	endoplasmic reticulum membrane	to ER transport	endoplasmic reticulum membrane / to ER transport	0	0	0	1	0	0	0	0	0	0	0	1	ER/golgi/transport
ENSOARG00000001291	TMEM35	-0.00978464	0.144711	0.284785	0.571579	0.424677	-0.455902	1.02277	0.868993	-0.141002	2.71083	ic vesicle		ic vesicle	0	0	0	1	0	0	0	0	0	0	0	1	ER/golgi/transport
ENSOARG00000008756	H6PD	0.461242	0.848968	0.999176	-0.27678	0.225408	0.0148889	-0.275928	0.199079	0.494575	2.69063	endoplasmic reticulum	6-phosphogluconolactonase activity	endoplasmic reticulum / 6-phosphogluconolactonase activity	0	0	0	1	0	0	0	0	0	0	0	1	ER/golgi/transport
ENSOARG00000007024	ARSI	-0.52217	-1.43768	-1.09541	0.847176	2.1669	1.65084	-0.795716	0.50847	1.31177	2.63418	endoplasmic reticulum lumen	arylsulfatase activity	endoplasmic reticulum lumen / arylsulfatase activity	0	0	0	1	0	0	0	0	0	0	0	1	ER/golgi/transport
ENSOARG00000015477	GLB1	0.0297765	-0.0156545	0.0286477	0.642973	0.777597	0.426475	0.221468	0.345227	0.131709	2.58822	Golgi apparatus	beta-galactosidase activity	Golgi apparatus / beta-galactosidase activity	0	0	0	1	0	0	0	0	0	0	0	1	ER/golgi/transport
ENSOARG00000012837	ST6GALNAC5	-0.0990941	-0.171103	-0.13765	0.664927	0.597949	-0.476717	1.14461	1.06127	-0.0656722	2.51853	Golgi apparatus	alpha-N-acetylgalactosaminide alpha-2,6-sialyltransferase activity	Golgi apparatus / alpha-N-acetylgalactosaminide alpha-2,6-sialyltransferase activity	0	0	0	1	0	0	0	0	0	0	0	1	ER/golgi/transport
ENSOARG00000004537	LRIT3	0	0	0	0.153577	0.821164	-2.23971	0	3.04286	0.671375	2.44926	endoplasmic reticulum	integral component of membrane	endoplasmic reticulum / integral component of membrane	0	0	0	1	0	0	0	0	0	0	0	1	ER/golgi/transport
ENSOARG00000010354	LRRC8D	0.146697	0.286602	0.503604	0.296211	0.275725	-0.222642	0.524646	0.491946	-0.0241486	2.27864	endoplasmic reticulum	integral component of membrane	endoplasmic reticulum / integral component of membrane	0	0	0	1	0	0	0	0	0	0	0	1	ER/golgi/transport
ENSOARG00000017801	RPN2	-0.132854	-0.19395	0.431828	0.604714	0.491493	-0.0807748	0.688729	0.567091	-0.116631	2.25964	endoplasmic reticulum	aging	endoplasmic reticulum / aging	0	0	0	1	0	0	0	0	0	0	0	1	ER/golgi/transport
ENSOARG00000020810	GSG1	-0.0450649	-0.203513	0.20776	0.296185	0.569927	-0.201579	0.506343	0.763885	0.268165	2.16211	endoplasmic reticulum	integral component of membrane	endoplasmic reticulum / integral component of membrane	0	0	0	1	0	0	0	0	0	0	0	1	ER/golgi/transport
ENSOARG00000012688	ATP8B3	-0.0636987	0.216499	0.129542	0.305973	0.22882	-0.661338	0.975853	0.872313	-0.0749231	1.92904	endoplasmic reticulum	acrosomal vesicle	endoplasmic reticulum / acrosomal vesicle	0	0	0	1	0	0	0	0	0	0	0	1	ER/golgi/transport
ENSOARG00000020771	SLC7A14	-0.117303	0.119691	0.502964	0.058845	0.345728	-0.303062	0.364248	0.642253	0.285229	1.89859	lysosome	amino acid transmembrane transport	lysosome / amino acid transmembrane transport	0	0	0	1	0	0	0	0	0	0	0	1	ER/golgi/transport
ENSOARG00000019440	DAD1	0.0554345	0.0708187	0.0771142	0.900819	0.349669	0.313241	0.585691	0.0317795	-0.551705	1.83286	endoplasmic reticulum membrane	apoptotic process	endoplasmic reticulum membrane / apoptotic process	0	0	0	1	0	0	0	0	0	0	0	1	ER/golgi/transport
ENSOARG00000019767	0	-0.246873	0.266367	1.21957	0	0	0	0	0	0	1.23907	secondary active monocarboxylate transmembrane transporter activity		secondary active monocarboxylate transmembrane transporter activity	0	0	0	1	0	0	0	0	0	0	0	1	ER/golgi/transport
ENSOARG00000008480	ALOX15	1.09078	2.0032	0.884957	-0.859112	-1.02231	-0.901621	0.0595567	-0.127198	-0.17278	0.955476	vesicle-mediated transport	apoptotic cell clearance	vesicle-mediated transport / apoptotic cell clearance	0	0	0	1	0	0	0	0	0	0	0	1	ER/golgi/transport
ENSOARG00000017115	LAPTM4A	-0.0499121	-0.0542434	0.0105527	0.81722	0.0516969	-0.04999	0.867787	0.0943731	-0.766903	0.920581	Golgi apparatus	integral component of membrane	Golgi apparatus / integral component of membrane	0	0	0	1	0	0	0	0	0	0	0	1	ER/golgi/transport
ENSOARG00000009082	SLC13A3	-0.223886	-0.702181	-0.464343	0	0	5.48667	-2.88955	-0.440723	0	0.765982	dicarboxylic acid transport	dicarboxylic acid transport	dicarboxylic acid transport	0	0	0	1	0	0	0	0	0	0	0	1	ER/golgi/transport
ENSOARG00000017811	NDST3	1.43969	1.60509	1.30929	-0.619898	-1.29149	-0.408408	-0.192845	-0.879564	-0.689685	0.272189	Golgi apparatus	[heparan sulfate]-glucosamine N-sulfotransferase activity	Golgi apparatus / [heparan sulfate]-glucosamine N-sulfotransferase activity	0	0	0	1	0	0	0	0	0	0	0	1	ER/golgi/transport
ENSOARG00000007950	STMN2	-0.296393	-0.472243	-0.806236	0.116763	0.348214	0.166941	-0.0265955	0.191418	0.204595	-0.573536	Golgi apparatus	calcium-dependent protein binding	Golgi apparatus / calcium-dependent protein binding	0	0	0	1	0	0	0	0	0	0	0	1	ER/golgi/transport
ENSOARG00000011856	ALOX5AP	-0.65122	-0.538227	-1.16073	-0.219322	0.822305	-0.356181	0	1.17245	0	-0.930923	endoplasmic reticulum	arachidonate 5-lipoxygenase activity	endoplasmic reticulum / arachidonate 5-lipoxygenase activity	0	0	0	1	0	0	0	0	0	0	0	1	ER/golgi/transport
ENSOARG00000019435	SIDT1	-0.308004	-0.460396	-0.825543	-0.570375	0.706098	1.11048	-1.67848	-0.405568	1.27178	-1.16001	dsRNA transport	dsRNA transport	dsRNA transport	0	0	0	1	0	0	0	0	0	0	0	1	ER/golgi/transport
ENSOARG00000015610	SGSM2	-0.0694364	0.0488417	-0.117922	-0.16022	-0.299266	0.361279	-0.51435	-0.669332	-0.14249	-1.5629	vesicle-mediated transport	enzyme binding	vesicle-mediated transport / enzyme binding	0	0	0	1	0	0	0	0	0	0	0	1	ER/golgi/transport
ENSOARG00000017262	ARSK	-0.488126	-0.860833	-0.833191	-0.177803	-0.141307	-0.416598	0.239303	0.273951	0.0318447	-2.37276	endoplasmic reticulum lumen	arylsulfatase activity	endoplasmic reticulum lumen / arylsulfatase activity	0	0	0	1	0	0	0	0	0	0	0	1	ER/golgi/transport
ENSOARG00000006220	FA2H	-0.487927	-0.324858	-1.58935	0	0	0	0	0	0	-2.40213	endoplasmic reticulum	cell death	endoplasmic reticulum / cell death	0	0	0	1	0	0	0	0	0	0	0	1	ER/golgi/transport
ENSOARG00000008942	0	-0.453012	-0.37511	-0.257305	-0.825407	-0.593584	-1.12526	0.30001	0.527946	0.229907	-2.57182	transport		transport	0	0	0	1	0	0	0	0	0	0	0	1	ER/golgi/transport
ENSOARG00000014685	SLC2A12	-0.399897	-0.606649	-0.816518	-0.614005	0.129376	0.530833	-1.13907	-0.407573	0.739078	-2.58443	glucose transport	glucose transport	glucose transport	0	0	0	1	0	0	0	0	0	0	0	1	ER/golgi/transport
ENSOARG00000012674	SLC39A12	-0.208744	-0.702346	-0.686775	-0.330345	-0.188396	0.105103	-0.422287	-0.299609	0.133858	-2.59954	vesicle	integral component of membrane	vesicle / integral component of membrane	0	0	0	1	0	0	0	0	0	0	0	1	ER/golgi/transport
ENSOARG00000009097	OAS2	-1.39321	0.622989	-2.28216	-0.347474	0.0691037	-0.518881	0.163565	0.582323	0.422288	-2.68146	endoplasmic reticulum	2'-5'-oligoadenylate synthetase activity	endoplasmic reticulum / 2'-5'-oligoadenylate synthetase activity	0	0	0	1	0	0	0	0	0	0	0	1	ER/golgi/transport
ENSOARG00000015421	MGAT4C	0.344268	-0.465065	0.192776	-1.38444	-0.542121	-0.080478	-1.28867	-0.456519	0.823244	-2.85701	Golgi membrane	alpha-1,3-mannosylglycoprotein 4-beta-N-acetylglucosaminyltransferase activity	Golgi membrane / alpha-1,3-mannosylglycoprotein 4-beta-N-acetylglucosaminyltransferase activity	0	0	0	1	0	0	0	0	0	0	0	1	ER/golgi/transport
ENSOARG00000018712	SGSM1	0.0253787	0.175859	-0.0129917	-0.647214	-0.73516	0.254619	-0.895597	-0.996948	-0.091577	-2.92363	Golgi apparatus	enzyme regulator activity	Golgi apparatus / enzyme regulator activity	0	0	0	1	0	0	0	0	0	0	0	1	ER/golgi/transport
ENSOARG00000009325	UNC13D	-0.397234	-0.241055	-0.0642783	0.19333	-0.656767	0.474069	-0.272531	-1.12923	-0.860794	-2.95449	exocytic vesicle	defense response to virus	exocytic vesicle / defense response to virus	0	0	0	1	0	0	0	0	0	0	0	1	ER/golgi/transport
ENSOARG00000013116	CA3	-0.365729	-1.18913	-1.2462	0.109021	0.0829913	0.985376	-0.856313	-0.899195	-0.0457475	-3.42493	bicarbonate transport	bicarbonate transport	bicarbonate transport	0	0	0	1	0	0	0	0	0	0	0	1	ER/golgi/transport
ENSOARG00000018055	MARCH3	-0.414843	-0.538939	-0.379963	0.00214987	-0.477199	0.76565	-0.75925	-1.24877	-0.482579	-3.53375	endocytosis		endocytosis	0	0	0	1	0	0	0	0	0	0	0	1	ER/golgi/transport
ENSOARG00000000783	REM1	-0.722456	-0.730282	-0.955939	-0.619253	0.156595	1.05362	-1.66382	-0.899037	0.767492	-3.61308	protein transport	calmodulin binding	protein transport / calmodulin binding	0	0	0	1	0	0	0	0	0	0	0	1	ER/golgi/transport
ENSOARG00000000375	SEZ6L	-0.377179	-0.164688	-0.826111	0.0691993	-0.786196	0.756627	-0.688924	-1.55094	-0.852858	-4.42107	endoplasmic reticulum	adult locomotory behavior	endoplasmic reticulum / adult locomotory behavior	0	0	0	1	0	0	0	0	0	0	0	1	ER/golgi/transport
ENSOARG00000014758	CCDC153	0.0194835	-0.106261	-0.669105	-0.588658	-1.19868	0.0243772	-0.602222	-1.23051	-0.615098	-4.96667	vesicle-mediated transport	transport	vesicle-mediated transport / transport	0	0	0	1	0	0	0	0	0	0	0	1	ER/golgi/transport
ENSOARG00000000704	0	0	0	0	-3.13507	-1.1562	-0.0110353	0	-1.14007	0	-5.44238	transport		transport	0	0	0	1	0	0	0	0	0	0	0	1	ER/golgi/transport
ENSOARG00000009458	0	0.170562	0	0	-5.92516	-3.99294	0	0	0	0	-9.74753	transport		transport	0	0	0	1	0	0	0	0	0	0	0	1	ER/golgi/transport
ENSOARG00000019977	STXBP5L	0.778904	1.40639	1.19589	0.170154	0.213766	-0.134108	0.315518	0.34146	0.0361124	4.32408	exocytosis	glucose homeostasis	exocytosis / glucose homeostasis	0	0	0	1	0	0	1	0	0	0	0	2	ER/golgi/transport Homeostasis
ENSOARG00000017648	TXNDC16	-0.00225079	0.0567999	0.210108	0.835512	0.789345	0.229566	0.615331	0.554335	-0.0533788	3.23537	endoplasmic reticulum lumen	cell redox homeostasis	endoplasmic reticulum lumen / cell redox homeostasis	0	0	0	1	0	0	1	0	0	0	0	2	ER/golgi/transport Homeostasis
ENSOARG00000020996	ATP8B4	0.665932	1.5912	2.77858	0.911316	0.503148	-0.0699429	0.978803	0.56764	-0.407041	7.51964	Golgi apparatus	ATP binding	Golgi apparatus / ATP binding	0	0	0	1	0	0	0	0	0	0	1	2	ER/golgi/transport metabolism
ENSOARG00000005648	ZG16	0	0	0	0	2.12046	0	0	1.69378	2.14387	5.95812	Golgi lumen	carbohydrate binding	Golgi lumen / carbohydrate binding	0	0	0	1	0	0	0	0	0	0	1	2	ER/golgi/transport metabolism
ENSOARG00000004328	ELOVL6	0.593569	1.78861	1.97933	0.157563	0.2201	0.389778	-0.234777	-0.181754	0.0682653	4.78068	endoplasmic reticulum	cellular lipid metabolic process	endoplasmic reticulum / cellular lipid metabolic process	0	0	0	1	0	0	0	0	0	0	1	2	ER/golgi/transport metabolism
ENSOARG00000015298	GRHL1	-1.02496	0.0488631	0.960795	1.3259	1.26373	0.333998	1.00408	0.923581	-0.0706321	4.76536	Golgi apparatus	cellular lipid metabolic process	Golgi apparatus / cellular lipid metabolic process	0	0	0	1	0	0	0	0	0	0	1	2	ER/golgi/transport metabolism
ENSOARG00000017607	ELOVL3	0.148247	0.194548	-0.963408	1.52957	1.40449	0.50553	1.02404	0.884119	-0.120876	4.60627	endoplasmic reticulum	cellular lipid metabolic process	endoplasmic reticulum / cellular lipid metabolic process	0	0	0	1	0	0	0	0	0	0	1	2	ER/golgi/transport metabolism
ENSOARG00000007945	GALNT5	0.0149845	0.391271	0.86537	-0.0312316	0.523603	-1.18794	1.16561	1.7088	0.545586	3.99605	Golgi membrane	carbohydrate binding	Golgi membrane / carbohydrate binding	0	0	0	1	0	0	0	0	0	0	1	2	ER/golgi/transport metabolism
ENSOARG00000003312	DIRAS2	-0.172369	-0.681864	-0.838537	0.261589	1.4848	-0.934769	1.19393	2.40722	1.22663	3.94663	protein transport	cellular nitrogen compound metabolic process	protein transport / cellular nitrogen compound metabolic process	0	0	0	1	0	0	0	0	0	0	1	2	ER/golgi/transport metabolism
ENSOARG00000012941	MLEC	0.0133901	0.443488	0.526147	0.660034	0.784761	0.229152	0.437476	0.548087	0.120381	3.76292	endoplasmic reticulum	carbohydrate binding	endoplasmic reticulum / carbohydrate binding	0	0	0	1	0	0	0	0	0	0	1	2	ER/golgi/transport metabolism
ENSOARG00000014295	MUC15	-2.16367	-0.926597	-0.580936	1.71781	2.16142	0.945646	0.783843	1.20077	0.437966	3.57625	Golgi lumen	carbohydrate metabolic process	Golgi lumen / carbohydrate metabolic process	0	0	0	1	0	0	0	0	0	0	1	2	ER/golgi/transport metabolism
ENSOARG00000010864	SPTLC3	0.467767	1.08295	0.948227	0.29424	0.338169	0.246629	0.0542591	0.0843594	0.0392279	3.55583	endoplasmic reticulum membrane	cellular amino acid metabolic process	endoplasmic reticulum membrane / cellular amino acid metabolic process	0	0	0	1	0	0	0	0	0	0	1	2	ER/golgi/transport metabolism
ENSOARG00000010174	RHOBTB2	0.0800311	0.0527579	0.113228	1.0384	0.831793	0.718413	0.330293	0.111162	-0.21603	3.06005	protein transport	cellular nitrogen compound metabolic process	protein transport / cellular nitrogen compound metabolic process	0	0	0	1	0	0	0	0	0	0	1	2	ER/golgi/transport metabolism
ENSOARG00000000968	NMNAT2	0.0917734	0.273609	0.366169	0.634401	0.430382	-0.208894	0.843679	0.62944	-0.202183	2.85838	Golgi apparatus	ATP binding	Golgi apparatus / ATP binding	0	0	0	1	0	0	0	0	0	0	1	2	ER/golgi/transport metabolism
ENSOARG00000008277	OGN	-0.175177	-0.364308	-0.0463389	0.661327	1.34666	1.25844	-0.589113	0.0858276	0.675652	2.85298	Golgi lumen	carbohydrate metabolic process	Golgi lumen / carbohydrate metabolic process	0	0	0	1	0	0	0	0	0	0	1	2	ER/golgi/transport metabolism
ENSOARG00000019820	GXYLT1	-0.0450821	0.286694	0.0264048	0.748431	0.698832	0.296515	0.458021	0.395357	-0.0533893	2.81178	Golgi membrane	carbohydrate metabolic process	Golgi membrane / carbohydrate metabolic process	0	0	0	1	0	0	0	0	0	0	1	2	ER/golgi/transport metabolism
ENSOARG00000012504	POFUT2	0.120657	0.0731225	0.0372594	0.496022	0.699714	0.417157	0.0851726	0.27629	0.19816	2.40356	endoplasmic reticulum	carbohydrate metabolic process	endoplasmic reticulum / carbohydrate metabolic process	0	0	0	1	0	0	0	0	0	0	1	2	ER/golgi/transport metabolism
ENSOARG00000010703	ATP2C2	0.111289	0.513634	0.76507	0.16541	0.272008	0.0443909	0.13944	0.221275	0.0941756	2.32669	Golgi membrane	ATP binding	Golgi membrane / ATP binding	0	0	0	1	0	0	0	0	0	0	1	2	ER/golgi/transport metabolism
ENSOARG00000010231	MX2	-1.05498	2.31467	-1.39618	0.649509	0.488696	0.240467	0.400065	0.241615	-0.152988	1.73087	protein transport	cellular nitrogen compound metabolic process	protein transport / cellular nitrogen compound metabolic process	0	0	0	1	0	0	0	0	0	0	1	2	ER/golgi/transport metabolism
ENSOARG00000001131	GIMAP8	0.204743	-0.102931	-0.0814599	0	0.496571	-1.3991	0	1.8887	0	1.00653	endoplasmic reticulum	GTP binding	endoplasmic reticulum / GTP binding	0	0	0	1	0	0	0	0	0	0	1	2	ER/golgi/transport metabolism
ENSOARG00000006286	SGPL1	0.615311	0.635494	0.751641	-0.548185	-0.410743	-0.285767	-0.257821	-0.133073	0.135177	0.502033	endoplasmic reticulum	androgen metabolic process	endoplasmic reticulum / androgen metabolic process	0	0	0	1	0	0	0	0	0	0	1	2	ER/golgi/transport metabolism
ENSOARG00000017945	PWP1	-0.0910816	-0.226966	-0.0786487	-0.0483049	0.0897746	-0.644363	0.603873	0.724077	0.13459	0.462951	Golgi apparatus	cellular nitrogen compound metabolic process	Golgi apparatus / cellular nitrogen compound metabolic process	0	0	0	1	0	0	0	0	0	0	1	2	ER/golgi/transport metabolism
ENSOARG00000006214	RASL10B	-0.259646	-0.272881	-0.34561	0.352653	0.558656	0.867791	-0.503591	-0.316194	0.198915	0.280092	protein transport	cellular nitrogen compound metabolic process	protein transport / cellular nitrogen compound metabolic process	0	0	0	1	0	0	0	0	0	0	1	2	ER/golgi/transport metabolism
ENSOARG00000005040	DSEL	0.427542	-0.0799132	-0.0923963	0.362732	0.107915	0.745803	-0.378455	-0.644566	-0.257884	0.190777	Golgi membrane	carbohydrate metabolic process	Golgi membrane / carbohydrate metabolic process	0	0	0	1	0	0	0	0	0	0	1	2	ER/golgi/transport metabolism
ENSOARG00000000032	MT-ND5	0	0	0	-0.64122	-0.311188	-1.07652	0.439943	0.759156	0.326406	-0.503424	ATP synthesis coupled electron transport		ATP synthesis coupled electron transport	0	0	0	1	0	0	0	0	0	0	1	2	ER/golgi/transport metabolism
ENSOARG00000018995	SLC35F6	0.384014	0.406873	0.237096	0.377583	-0.503249	0.753074	-0.369707	-1.25817	-0.887437	-0.859924	Golgi membrane	carbohydrate transport	Golgi membrane / carbohydrate transport	0	0	0	1	0	0	0	0	0	0	1	2	ER/golgi/transport metabolism
ENSOARG00000004634	B3GNT4	-0.408996	-0.542829	-0.879024	0.418003	-0.498872	0.0944839	0.332739	-0.598739	-0.922494	-3.00573	Golgi membrane	carbohydrate metabolic process	Golgi membrane / carbohydrate metabolic process	0	0	0	1	0	0	0	0	0	0	1	2	ER/golgi/transport metabolism
ENSOARG00000020776	PLBD1	-0.790889	-1.24558	-1.19834	-0.825994	0.416154	0.558592	-1.38415	-0.14364	1.23868	-3.37518	lysosome	cellular nitrogen compound metabolic process	lysosome / cellular nitrogen compound metabolic process	0	0	0	1	0	0	0	0	0	0	1	2	ER/golgi/transport metabolism
ENSOARG00000000296	ENTPD2	0	0	0	-0.2889	-1.06283	0.363909	-0.646066	-1.43333	-0.777345	-3.84456	endoplasmic reticulum	ATP binding	endoplasmic reticulum / ATP binding	0	0	0	1	0	0	0	0	0	0	1	2	ER/golgi/transport metabolism
ENSOARG00000000664	ACSBG1	-0.259161	-1.10843	-1.31689	-0.686202	-0.605041	-0.154859	-0.525798	-0.448766	0.07241	-5.03274	endoplasmic reticulum	ATP binding	endoplasmic reticulum / ATP binding	0	0	0	1	0	0	0	0	0	0	1	2	ER/golgi/transport metabolism
ENSOARG00000017954	ACSL4	0.381095	2.00342	2.91844	0.608309	0.996169	0.383414	0.2277	0.604378	0.384269	8.50719	endoplasmic reticulum	arachidonate-CoA ligase activity	endoplasmic reticulum / arachidonate-CoA ligase activity	0	0	0	1	0	0	0	0	0	1	0	2	ER/golgi/transport protein modification
ENSOARG00000004619	TAC1	-0.0817604	0.726945	2.09215	3.69722	4.3503	0	3.50949	4.1417	0.654703	19.0908	Homeostasis		Homeostasis	0	0	0	0	0	0	1	0	0	0	0	1	Homeostasis
ENSOARG00000016768	SCNN1B	0.601823	1.29249	0.875679	1.28547	2.39155	0.62255	0.675967	1.75619	1.10065	10.6024	Homeostasis		Homeostasis	0	0	0	0	0	0	1	0	0	0	0	1	Homeostasis
ENSOARG00000004273	CLRN1	0.269668	0.789631	0.943648	1.47387	1.80537	0.508385	0.961007	1.288	0.336398	8.37598	Homeostasis		Homeostasis	0	0	0	0	0	0	1	0	0	0	0	1	Homeostasis
ENSOARG00000010135	F5	0.034243	0.576335	1.14805	0.223934	1.24791	-1.0734	1.30309	2.31187	1.02151	6.79355	Homeostasis		Homeostasis	0	0	0	0	0	0	1	0	0	0	0	1	Homeostasis
ENSOARG00000013610	MYO7A	0.226714	0.758105	0.98833	0.630074	1.28834	-0.190525	0.820588	1.46764	0.660434	6.6497	Homeostasis		Homeostasis	0	0	0	0	0	0	1	0	0	0	0	1	Homeostasis
ENSOARG00000009056	ATP7B	0.316083	0.660655	0.779403	0.554784	0.89243	-0.0253319	0.589219	0.907339	0.334207	5.00879	Homeostasis		Homeostasis	0	0	0	0	0	0	1	0	0	0	0	1	Homeostasis
ENSOARG00000008446	SCNN1A	-0.298237	-0.663366	0.0371646	1.46586	2.18008	2.65723	-1.18837	-0.484454	0.709728	4.41564	Homeostasis		Homeostasis	0	0	0	0	0	0	1	0	0	0	0	1	Homeostasis
ENSOARG00000017073	GJB6	-0.642634	-0.779688	-0.826764	0	3.47514	4.09152	-3.59846	-0.619587	2.97526	4.07479	Homeostasis		Homeostasis	0	0	0	0	0	0	1	0	0	0	0	1	Homeostasis
ENSOARG00000003130	PLAT	0.0742275	0.0740446	0.858611	0.9404	0.746452	0.370327	0.573874	0.369117	-0.195172	3.81188	Homeostasis		Homeostasis	0	0	0	0	0	0	1	0	0	0	0	1	Homeostasis
ENSOARG00000003184	NUPR1	-0.650206	-0.655235	-0.630641	1.29596	2.01556	1.74395	-0.449158	0.267659	0.717037	3.65492	Homeostasis		Homeostasis	0	0	0	0	0	0	1	0	0	0	0	1	Homeostasis
ENSOARG00000005331	HEPH	-0.165382	-0.125851	0.0639729	0.453684	1.28585	0.548887	-0.0860097	0.727651	0.826947	3.52975	homeostatic process	basolateral plasma membrane	homeostatic process / basolateral plasma membrane	0	0	0	0	0	0	1	0	0	0	0	1	Homeostasis
ENSOARG00000003142	USH1C	-0.013105	-0.0604933	0.468818	0.971301	0.816221	0.387174	0.601545	0.420619	-0.16652	3.42556	Homeostasis		Homeostasis	0	0	0	0	0	0	1	0	0	0	0	1	Homeostasis
ENSOARG00000004210	NOS1	0.519661	-0.0370822	-0.206616	0.100523	1.42029	1.48061	-1.37301	-0.0546536	1.30473	3.15445	Homeostasis		Homeostasis	0	0	0	0	0	0	1	0	0	0	0	1	Homeostasis
ENSOARG00000005581	PPARGC1A	1.0491	1.15119	1.21973	-0.223315	-0.192753	-0.454048	0.233859	0.253058	0.0290936	3.06592	Homeostasis		Homeostasis	0	0	0	0	0	0	1	0	0	0	0	1	Homeostasis
ENSOARG00000004213	MYO3A	0.0982712	0.443604	-0.13907	0.773885	0.354295	-0.316549	1.07816	0.65827	-0.40678	2.54408	Homeostasis		Homeostasis	0	0	0	0	0	0	1	0	0	0	0	1	Homeostasis
ENSOARG00000005117	THBD	-0.0873037	-0.150032	0.146483	0.447623	1.19583	1.43526	-0.980765	-0.238815	0.738889	2.50717	Homeostasis		Homeostasis	0	0	0	0	0	0	1	0	0	0	0	1	Homeostasis
ENSOARG00000015727	LUM	-0.275002	-0.331884	-0.0946748	0.642359	0.938859	0.4973	0.151002	0.437126	0.291254	2.25634	Homeostasis		Homeostasis	0	0	0	0	0	0	1	0	0	0	0	1	Homeostasis
ENSOARG00000004502	GPI	0.0590976	-0.057996	-0.0709606	0.0456971	0.763191	0.0616052	-0.00848974	0.697698	0.711406	2.20125	Homeostasis		Homeostasis	0	0	0	0	0	0	1	0	0	0	0	1	Homeostasis
ENSOARG00000016476	COL3A1	-0.22306	-0.125318	0.355859	0.832658	0.559351	0.493957	0.348087	0.0593385	-0.279425	2.02145	Homeostasis		Homeostasis	0	0	0	0	0	0	1	0	0	0	0	1	Homeostasis
ENSOARG00000017273	PROS1	-0.0801897	-0.276888	-0.030553	0.408421	1.00927	1.11997	-0.711036	-0.113307	0.597563	1.92324	Homeostasis		Homeostasis	0	0	0	0	0	0	1	0	0	0	0	1	Homeostasis
ENSOARG00000009252	ALOX12	0.253729	0.447176	1.63752	-0.312159	-0.235006	-0.524278	0.212302	0.279018	0.0801417	1.83844	Homeostasis		Homeostasis	0	0	0	0	0	0	1	0	0	0	0	1	Homeostasis
ENSOARG00000015847	MYL9	-0.352461	-0.321875	-0.39247	0.586958	1.04679	1.12418	-0.523838	-0.0805534	0.448885	1.53562	Homeostasis		Homeostasis	0	0	0	0	0	0	1	0	0	0	0	1	Homeostasis
ENSOARG00000018398	MMRN1	0.06917	0.234467	0.0451458	0.421659	0.109822	-0.377019	0.80015	0.478328	-0.314598	1.46712	Homeostasis		Homeostasis	0	0	0	0	0	0	1	0	0	0	0	1	Homeostasis
ENSOARG00000018528	TGM2	-0.17587	-0.277605	-0.198161	-0.130514	1.25307	1.62907	-1.75089	-0.372135	1.37136	1.34833	homeostatic process	apoptotic cell clearance	homeostatic process / apoptotic cell clearance	0	0	0	0	0	0	1	0	0	0	0	1	Homeostasis
ENSOARG00000017449	CACNA1S	0.842574	0.35122	0.600723	-1.49279	0.311536	0.408671	-1.892	-0.100287	1.7956	0.82525	Homeostasis		Homeostasis	0	0	0	0	0	0	1	0	0	0	0	1	Homeostasis
ENSOARG00000005504	COCH	-0.684337	-0.796493	-0.573489	0.0850274	1.10508	0.858575	-0.755203	0.244577	1.00368	0.487418	Homeostasis		Homeostasis	0	0	0	0	0	0	1	0	0	0	0	1	Homeostasis
ENSOARG00000003685	SLC4A11	0.307254	0.278735	1.41404	-0.106658	-0.494208	0.124921	-0.219306	-0.626988	-0.393824	0.283963	Homeostasis		Homeostasis	0	0	0	0	0	0	1	0	0	0	0	1	Homeostasis
ENSOARG00000008297	ATP1A2	-0.347731	-0.349841	-0.407616	-0.192658	0.83994	1.08423	-1.272	-0.249478	1.02826	0.13311	Homeostasis		Homeostasis	0	0	0	0	0	0	1	0	0	0	0	1	Homeostasis
ENSOARG00000020495	RTP4	-0.690084	0.49281	-0.941845	-0.124226	0.257515	-0.37954	0.248334	0.633229	0.384892	-0.118915	Homeostasis		Homeostasis	0	0	0	0	0	0	1	0	0	0	0	1	Homeostasis
ENSOARG00000007822	F10	0.307422	-0.276324	-0.266123	-0.967487	0.522003	0.637066	-1.60001	-0.117381	1.48345	-0.277382	Homeostasis		Homeostasis	0	0	0	0	0	0	1	0	0	0	0	1	Homeostasis
ENSOARG00000014800	IFIT3	-0.635576	1.02375	-0.788899	-0.325973	-0.0769255	-0.177423	-0.147002	0.092368	0.249849	-0.785831	cellular response to interferon-alpha	cellular response to interferon-alpha	cellular response to interferon-alpha	0	0	0	0	0	0	1	0	0	0	0	1	Homeostasis
ENSOARG00000011599	IGJ	-1.59617	-1.15515	-0.456027	-0.180832	0.715352	-0.274423	0.0832588	0.977058	0.907859	-0.979084	homeostatic process	adaptive immune response	homeostatic process / adaptive immune response	0	0	0	0	0	0	1	0	0	0	0	1	Homeostasis
ENSOARG00000016427	STAC	0.20837	1.14997	1.26324	-0.0377008	-1.19231	0.27378	-0.309145	-1.46852	-1.15325	-1.26556	cellular response to heat	cellular response to heat	cellular response to heat	0	0	0	0	0	0	1	0	0	0	0	1	Homeostasis
ENSOARG00000001823	TNNT1	-0.391577	-0.436115	-0.906691	0	0	0	0	0	0	-1.73438	Homeostasis		Homeostasis	0	0	0	0	0	0	1	0	0	0	0	1	Homeostasis
ENSOARG00000000338	ABCA2	0	0	0	-0.289144	-0.378259	0.560015	-0.835436	-0.943046	-0.0987474	-1.98462	Homeostasis		Homeostasis	0	0	0	0	0	0	1	0	0	0	0	1	Homeostasis
ENSOARG00000008251	ATP1A3	-0.139967	-0.124012	-0.398079	-0.281887	-0.245286	0.621068	-0.889464	-0.866441	0.0251472	-2.29892	Homeostasis		Homeostasis	0	0	0	0	0	0	1	0	0	0	0	1	Homeostasis
ENSOARG00000001548	CRYBB1	-0.307699	-1.14304	-0.856454	0	0	0	0	-0.0394872	0	-2.34668	Homeostasis		Homeostasis	0	0	0	0	0	0	1	0	0	0	0	1	Homeostasis
ENSOARG00000015177	IFIT1	-1.34255	1.13555	-2.12672	-0.501649	0.0145549	-0.416041	-0.0873087	0.426177	0.516581	-2.3814	cellular response to exogenous dsRNA	cellular response to exogenous dsRNA	cellular response to exogenous dsRNA	0	0	0	0	0	0	1	0	0	0	0	1	Homeostasis
ENSOARG00000017679	FTH1	-0.217465	-0.387761	-0.376187	-0.487687	-0.535493	-0.571874	0.0884733	0.0297224	-0.0506668	-2.50894	Homeostasis		Homeostasis	0	0	0	0	0	0	1	0	0	0	0	1	Homeostasis
ENSOARG00000010539	HIF3A	-0.169031	-0.215863	-0.699693	-0.530949	-0.566506	-0.534088	0.00786092	-0.0392028	-0.0387856	-2.78626	cellular response to hypoxia	cellular response to hypoxia	cellular response to hypoxia	0	0	0	0	0	0	1	0	0	0	0	1	Homeostasis
ENSOARG00000004709	FXYD1	-0.160596	-0.749927	-0.854618	0.0880345	0	0.204923	-0.114264	-1.94538	0	-3.53182	Homeostasis		Homeostasis	0	0	0	0	0	0	1	0	0	0	0	1	Homeostasis
ENSOARG00000020373	MFI2	-0.554889	-0.31467	-0.735867	-0.765875	-0.4565	-0.00122565	-0.742088	-0.45983	0.293809	-3.73713	homeostatic process	anchored component of plasma membrane	homeostatic process / anchored component of plasma membrane	0	0	0	0	0	0	1	0	0	0	0	1	Homeostasis
ENSOARG00000011470	RPE65	0.434007	-0.655151	-0.583596	-2.64728	-0.883193	-0.398226	-2.23288	-0.490344	1.75404	-5.70262	Homeostasis		Homeostasis	0	0	0	0	0	0	1	0	0	0	0	1	Homeostasis
ENSOARG00000011834	USH1G	-1.09402	-1.19771	-1.60388	-0.378576	-0.469015	0.0628258	-0.423477	-0.528068	-0.109175	-5.7411	Homeostasis		Homeostasis	0	0	0	0	0	0	1	0	0	0	0	1	Homeostasis
ENSOARG00000018867	OTOF	-0.609497	-0.371941	-0.707194	-0.916178	-1.31412	0.533506	-1.43334	-1.84429	0	-6.66306	Homeostasis		Homeostasis	0	0	0	0	0	0	1	0	0	0	0	1	Homeostasis
ENSOARG00000001624	SCN10A	1.04488	-0.186865	0.934096	-1.81195	-2.46699	-0.344622	-1.44564	-2.12256	-0.669324	-7.06897	Homeostasis		Homeostasis	0	0	0	0	0	0	1	0	0	0	0	1	Homeostasis
ENSOARG00000013347	CHGA	-0.252247	-1.10502	-1.64581	-0.926159	-2.28835	0.306232	-1.22991	-2.60036	-1.36352	-11.1051	Homeostasis		Homeostasis	0	0	0	0	0	0	1	0	0	0	0	1	Homeostasis
ENSOARG00000001345	TPH1	0	0	1.10565	1.56422	2.31236	0	0	3.39075	0.740804	9.11378	circadian rhythm	amino acid binding	circadian rhythm / amino acid binding	0	0	0	0	0	0	1	1	0	0	0	2	Homeostasis Circadian rhythm
ENSOARG00000014847	FBXL21	0.420022	-0.122376	-0.243644	1.51825	1.60875	0.222284	1.29819	1.37698	0.0873472	6.16582	entrainment of circadian clock by photoperiod	entrainment of circadian clock by photoperiod	entrainment of circadian clock by photoperiod	0	0	0	0	0	0	1	1	0	0	0	2	Homeostasis Circadian rhythm
ENSOARG00000007809	ARNTL	-0.115507	-0.699256	-0.927975	0.222683	0.366559	0.0346262	0.19143	0.326533	0.140587	-0.460319	circadian rhythm	aging	circadian rhythm / aging	0	0	0	0	0	0	1	1	0	0	0	2	Homeostasis Circadian rhythm
ENSOARG00000017816	CRY1	-0.31247	-0.501556	-1.05952	0.65393	0.123488	0.166008	0.494655	-0.0527602	-0.53173	-1.01996	circadian rhythm	blue light photoreceptor activity	circadian rhythm / blue light photoreceptor activity	0	0	0	0	0	0	1	1	0	0	0	2	Homeostasis Circadian rhythm
ENSOARG00000002386	CRY2	0.202397	0.358836	0.252247	-0.637413	-0.963917	0.0996202	-0.726013	-1.06861	-0.333904	-2.81675	circadian rhythm	blue light photoreceptor activity	circadian rhythm / blue light photoreceptor activity	0	0	0	0	0	0	1	1	0	0	0	2	Homeostasis Circadian rhythm
ENSOARG00000019779	ARNTL2	0	4.98722	5.72403	1.57244	1.38936	0.188416	1.39719	1.19075	-0.18979	16.2596	circadian rhythm	cellular nitrogen compound metabolic process	circadian rhythm / cellular nitrogen compound metabolic process	0	0	0	0	0	0	1	1	0	0	1	3	Homeostasis Circadian rhythm metabolism
ENSOARG00000021530	SNORA5	0	0	0	5.74864	1.4184	2.37612	3.38592	-0.959995	-4.34268	7.62641	SnoRNA		SnoRNA	0	0	0	0	0	0	1	1	1	0	0	3	Homeostasis Circadian rhythm other RNAs
ENSOARG00000024732	U6	0	0	0	1.48421	2.10444	0.747013	0.742927	1.34714	0.61454	7.04027	snRNA		snRNA	0	0	0	0	0	0	1	1	1	0	0	3	Homeostasis Circadian rhythm other RNAs
ENSOARG00000024904	U6	0	0	0	0.68154	0.987656	0	2.08272	2.36666	0.304317	6.4229	snRNA		snRNA	0	0	0	0	0	0	1	1	1	0	0	3	Homeostasis Circadian rhythm other RNAs
ENSOARG00000023623	SNORD113	0.791612	1.58984	1.3236	0.0713279	0.824956	-0.176358	0.260366	0.985854	0.750152	6.42134	SnoRNA		SnoRNA	0	0	0	0	0	0	1	1	1	0	0	3	Homeostasis Circadian rhythm other RNAs
ENSOARG00000023677	U1	0	0	0	0.61928	1.8721	0.38791	0.236841	1.48302	1.24188	5.84103	snRNA		snRNA	0	0	0	0	0	0	1	1	1	0	0	3	Homeostasis Circadian rhythm other RNAs
ENSOARG00000022008	U3	0	0	0	2.16889	1.49536	1.32852	0.850469	0.161813	-0.683719	5.32133	snRNA		snRNA	0	0	0	0	0	0	1	1	1	0	0	3	Homeostasis Circadian rhythm other RNAs
ENSOARG00000023140	SNORD113	-0.0886059	0.610824	0.99228	1.3885	0.902591	0.43152	0.95835	0.462336	-0.486747	5.17105	SnoRNA		SnoRNA	0	0	0	0	0	0	1	1	1	0	0	3	Homeostasis Circadian rhythm other RNAs
ENSOARG00000024457	SNORA68	0	1.15274	1.48454	2.60056	-0.146561	-0.187176	2.78159	0.0318261	-2.74317	4.97434	SnoRNA		SnoRNA	0	0	0	0	0	0	1	1	1	0	0	3	Homeostasis Circadian rhythm other RNAs
ENSOARG00000022170	SNORA48	0	0	1.84652	1.53926	0.373427	-0.37239	1.90739	0.736827	-1.1627	4.86833	SnoRNA		SnoRNA	0	0	0	0	0	0	1	1	1	0	0	3	Homeostasis Circadian rhythm other RNAs
ENSOARG00000023446	SNORA58	0	0	0	2.08277	1.08331	0.639021	1.44026	0.435313	-0.996736	4.68394	SnoRNA		SnoRNA	0	0	0	0	0	0	1	1	1	0	0	3	Homeostasis Circadian rhythm other RNAs
ENSOARG00000022133	SNORA64	0.133874	0.20889	0.59586	2.48563	0.514606	0.368483	2.12279	0.139069	-1.97571	4.59349	SnoRNA		SnoRNA	0	0	0	0	0	0	1	1	1	0	0	3	Homeostasis Circadian rhythm other RNAs
ENSOARG00000023742	SNORA79	0	0	0	2.56473	0.495478	-0.406581	2.94778	0.89039	-2.05249	4.4393	SnoRNA		SnoRNA	0	0	0	0	0	0	1	1	1	0	0	3	Homeostasis Circadian rhythm other RNAs
ENSOARG00000021988	SNORD113	-0.01403	0.541345	0.678669	1.22327	0.866851	0.730522	0.501906	0.136022	-0.367125	4.29744	SnoRNA		SnoRNA	0	0	0	0	0	0	1	1	1	0	0	3	Homeostasis Circadian rhythm other RNAs
ENSOARG00000023197	SNORA21	0	0	0	1.92089	0.60843	-0.407039	2.32393	1.00693	-1.30999	4.14315	SnoRNA		SnoRNA	0	0	0	0	0	0	1	1	1	0	0	3	Homeostasis Circadian rhythm other RNAs
ENSOARG00000023747	SNORA70	0	0	0	2.84225	0.455779	0.256768	2.59311	0.186753	-2.38884	3.94582	SnoRNA		SnoRNA	0	0	0	0	0	0	1	1	1	0	0	3	Homeostasis Circadian rhythm other RNAs
ENSOARG00000023597	U3	0	0	0	1.12705	1.26959	1.05121	0.0915003	0.205913	0.134438	3.8797	snRNA		snRNA	0	0	0	0	0	0	1	1	1	0	0	3	Homeostasis Circadian rhythm other RNAs
ENSOARG00000022838	SNORA40	0	0	0	2.61295	0.072136	-0.900635	3.5004	0.961582	-2.53004	3.71639	SnoRNA		SnoRNA	0	0	0	0	0	0	1	1	1	0	0	3	Homeostasis Circadian rhythm other RNAs
ENSOARG00000023381	SNORA15	0	0	0	3.11015	-0.208509	-1.18894	4.2844	0.972396	-3.30992	3.65959	SnoRNA		SnoRNA	0	0	0	0	0	0	1	1	1	0	0	3	Homeostasis Circadian rhythm other RNAs
ENSOARG00000024960	U2	0	0	0	2.00657	1.1594	1.91401	0.106677	-0.758611	-0.860076	3.56797	snRNA		snRNA	0	0	0	0	0	0	1	1	1	0	0	3	Homeostasis Circadian rhythm other RNAs
ENSOARG00000021941	SNORD113	0.316635	0.606082	0.782515	1.18837	0.223909	0.285233	0.900268	-0.0683581	-0.963061	3.27159	SnoRNA		SnoRNA	0	0	0	0	0	0	1	1	1	0	0	3	Homeostasis Circadian rhythm other RNAs
ENSOARG00000023391	U3	0	0	0	1.45811	1.01576	1.23732	0.236572	-0.226574	-0.457377	3.26381	snRNA		snRNA	0	0	0	0	0	0	1	1	1	0	0	3	Homeostasis Circadian rhythm other RNAs
ENSOARG00000022409	U11	0	0	0	2.50583	0.556146	0.95488	1.56683	-0.400357	-1.9655	3.21783	snRNA		snRNA	0	0	0	0	0	0	1	1	1	0	0	3	Homeostasis Circadian rhythm other RNAs
ENSOARG00000022531	U3	0	0	0	2.0593	0.808405	1.28261	0.788371	-0.481264	-1.26305	3.19437	snRNA		snRNA	0	0	0	0	0	0	1	1	1	0	0	3	Homeostasis Circadian rhythm other RNAs
ENSOARG00000025158	SNORD113	0	0	0	1.14549	0.706241	0.102265	1.05086	0.601458	-0.448381	3.15793	SnoRNA		SnoRNA	0	0	0	0	0	0	1	1	1	0	0	3	Homeostasis Circadian rhythm other RNAs
ENSOARG00000021387	SNORA46	0	0	0	3.53573	-0.0226336	0.300504	3.21921	-0.332649	-3.54597	3.15419	SnoRNA		SnoRNA	0	0	0	0	0	0	1	1	1	0	0	3	Homeostasis Circadian rhythm other RNAs
ENSOARG00000021229	U3	0	0	0	1.29697	0.967425	1.05447	0.25158	-0.0969663	-0.337018	3.13646	snRNA		snRNA	0	0	0	0	0	0	1	1	1	0	0	3	Homeostasis Circadian rhythm other RNAs
ENSOARG00000024508	SNORD113	-0.495813	0.283375	0.289662	0.739299	0.651625	-0.300986	1.03462	0.942514	-0.0820331	3.06227	SnoRNA		SnoRNA	0	0	0	0	0	0	1	1	1	0	0	3	Homeostasis Circadian rhythm other RNAs
ENSOARG00000022211	SNORA40	0	0	0	2.14624	0.188173	-0.263934	2.40203	0.440281	-1.95006	2.96273	SnoRNA		SnoRNA	0	0	0	0	0	0	1	1	1	0	0	3	Homeostasis Circadian rhythm other RNAs
ENSOARG00000023766	SNORA28	0	0	0	2.00591	0.114206	-0.593931	2.59184	0.710821	-1.89499	2.93386	SnoRNA		SnoRNA	0	0	0	0	0	0	1	1	1	0	0	3	Homeostasis Circadian rhythm other RNAs
ENSOARG00000021341	SNORA30	0	0	0	1.77327	0.216458	-0.510745	2.27556	0.716946	-1.54874	2.92276	SnoRNA		SnoRNA	0	0	0	0	0	0	1	1	1	0	0	3	Homeostasis Circadian rhythm other RNAs
ENSOARG00000024699	SNORA48	0	0.948018	0	1.60586	-0.114322	-0.659293	2.25996	0.536083	-1.71774	2.85857	SnoRNA		SnoRNA	0	0	0	0	0	0	1	1	1	0	0	3	Homeostasis Circadian rhythm other RNAs
ENSOARG00000021402	SNORA40	0	0	0	2.4965	-0.0438977	-0.469724	2.95022	0.414298	-2.52685	2.82055	SnoRNA		SnoRNA	0	0	0	0	0	0	1	1	1	0	0	3	Homeostasis Circadian rhythm other RNAs
ENSOARG00000024899	SNORA51	0	0	0	2.80569	-0.15945	-0.269409	3.06872	0.104239	-2.96229	2.5875	SnoRNA		SnoRNA	0	0	0	0	0	0	1	1	1	0	0	3	Homeostasis Circadian rhythm other RNAs
ENSOARG00000022082	SNORA23	0	0	0	1.63562	0.314532	0.169595	1.46397	0.135357	-1.32003	2.39905	SnoRNA		SnoRNA	0	0	0	0	0	0	1	1	1	0	0	3	Homeostasis Circadian rhythm other RNAs
ENSOARG00000021514	SNORD22	0	0	0	1.78217	-0.10645	-0.767914	2.55014	0.655319	-1.88985	2.22341	SnoRNA		SnoRNA	0	0	0	0	0	0	1	1	1	0	0	3	Homeostasis Circadian rhythm other RNAs
ENSOARG00000024909	SNORA79	0	0	0	1.62341	0.176915	-0.0593967	1.68175	0.225291	-1.44318	2.2048	SnoRNA		SnoRNA	0	0	0	0	0	0	1	1	1	0	0	3	Homeostasis Circadian rhythm other RNAs
ENSOARG00000024159	U1	0	0	0	1.42932	0.381609	0.397372	1.03504	-0.0196599	-1.05285	2.17083	snRNA		snRNA	0	0	0	0	0	0	1	1	1	0	0	3	Homeostasis Circadian rhythm other RNAs
ENSOARG00000021577	SNORA35	0	0	0	2.4068	-0.20693	-0.375311	2.78175	0.161247	-2.61412	2.15343	SnoRNA		SnoRNA	0	0	0	0	0	0	1	1	1	0	0	3	Homeostasis Circadian rhythm other RNAs
ENSOARG00000024302	SNORD22	-0.395406	0.228078	0.00106006	1.81025	-0.0893977	-0.787161	2.59473	0.689619	-1.89845	2.15332	SnoRNA		SnoRNA	0	0	0	0	0	0	1	1	1	0	0	3	Homeostasis Circadian rhythm other RNAs
ENSOARG00000024078	SNORA13	0	0	0	3.17869	-0.331356	0.0272426	3.13651	-0.367564	-3.49793	2.14559	SnoRNA		SnoRNA	0	0	0	0	0	0	1	1	1	0	0	3	Homeostasis Circadian rhythm other RNAs
ENSOARG00000022153	SNORA38	0	0	0	1.68543	0.108099	-0.134631	1.80708	0.228712	-1.56367	2.13103	SnoRNA		SnoRNA	0	0	0	0	0	0	1	1	1	0	0	3	Homeostasis Circadian rhythm other RNAs
ENSOARG00000021301	SNORA70	0	0	0	2.98294	-0.284874	-0.00401513	2.984	-0.292352	-3.26243	2.12326	SnoRNA		SnoRNA	0	0	0	0	0	0	1	1	1	0	0	3	Homeostasis Circadian rhythm other RNAs
ENSOARG00000025067	U4	0	0	0	0.622271	0.480086	-0.0436398	0.670126	0.516606	-0.145653	2.09979	snRNA		snRNA	0	0	0	0	0	0	1	1	1	0	0	3	Homeostasis Circadian rhythm other RNAs
ENSOARG00000024090	U2	0	0	0	0.590436	0.589104	0.274556	0.320033	0.307242	-0.0046829	2.07669	snRNA		snRNA	0	0	0	0	0	0	1	1	1	0	0	3	Homeostasis Circadian rhythm other RNAs
ENSOARG00000021529	SNORA51	0	0	0	2.58269	-0.243893	-0.230628	2.80296	-0.0292235	-2.81342	2.06848	SnoRNA		SnoRNA	0	0	0	0	0	0	1	1	1	0	0	3	Homeostasis Circadian rhythm other RNAs
ENSOARG00000023789	SNORA70	0	0	0	2.74262	-0.191539	0.0962332	2.64897	-0.292498	-2.93812	2.06567	SnoRNA		SnoRNA	0	0	0	0	0	0	1	1	1	0	0	3	Homeostasis Circadian rhythm other RNAs
ENSOARG00000023164	SNORD94	0	0	0	2.1368	0.0642715	0.284042	1.84588	-0.232137	-2.06454	2.03432	SnoRNA		SnoRNA	0	0	0	0	0	0	1	1	1	0	0	3	Homeostasis Circadian rhythm other RNAs
ENSOARG00000024649	SNORA23	0	0	0	0.809002	0.13492	-0.796936	1.60425	0.923611	-0.671844	2.00301	SnoRNA		SnoRNA	0	0	0	0	0	0	1	1	1	0	0	3	Homeostasis Circadian rhythm other RNAs
ENSOARG00000024066	SNORD113	0	0.57664	0	1.02367	0.234811	0.3796	0.646893	-0.149997	-0.79281	1.91881	SnoRNA		SnoRNA	0	0	0	0	0	0	1	1	1	0	0	3	Homeostasis Circadian rhythm other RNAs
ENSOARG00000024771	SNORD15	0	0	0	1.38853	-0.152252	-0.989849	2.36654	0.824834	-1.5327	1.90511	SnoRNA		SnoRNA	0	0	0	0	0	0	1	1	1	0	0	3	Homeostasis Circadian rhythm other RNAs
ENSOARG00000021974	SNORA17	0	0	0	1.14772	-0.285974	-1.59357	2.7192	1.30037	-1.41956	1.86818	SnoRNA		SnoRNA	0	0	0	0	0	0	1	1	1	0	0	3	Homeostasis Circadian rhythm other RNAs
ENSOARG00000022749	SNORA14	0	0	0	2.43222	-0.10117	0.286615	2.14535	-0.391942	-2.5359	1.83517	SnoRNA		SnoRNA	0	0	0	0	0	0	1	1	1	0	0	3	Homeostasis Circadian rhythm other RNAs
ENSOARG00000023651	SNORA7	0.196997	-0.0588465	0.0522335	0.969447	0.166656	-0.178758	1.14956	0.336937	-0.803722	1.83051	SnoRNA		SnoRNA	0	0	0	0	0	0	1	1	1	0	0	3	Homeostasis Circadian rhythm other RNAs
ENSOARG00000024753	U1	0	0	0	0.921315	0.230675	-0.204216	1.12713	0.427713	-0.693214	1.8094	snRNA		snRNA	0	0	0	0	0	0	1	1	1	0	0	3	Homeostasis Circadian rhythm other RNAs
ENSOARG00000024950	SNORA41	0.121623	0.473013	-0.269432	1.60345	0.0131115	0.164171	1.43932	-0.155992	-1.59159	1.79768	SnoRNA		SnoRNA	0	0	0	0	0	0	1	1	1	0	0	3	Homeostasis Circadian rhythm other RNAs
ENSOARG00000022971	SNORA27	0.907719	0.09001	0.105289	2.0555	-0.703823	-0.766374	2.79243	0.0497828	-2.73607	1.79446	SnoRNA		SnoRNA	0	0	0	0	0	0	1	1	1	0	0	3	Homeostasis Circadian rhythm other RNAs
ENSOARG00000022115	SNORD113	0	0	0	1.03349	0.405765	0.483207	0.563007	-0.0829912	-0.63733	1.76515	SnoRNA		SnoRNA	0	0	0	0	0	0	1	1	1	0	0	3	Homeostasis Circadian rhythm other RNAs
ENSOARG00000023896	SNORA17	0	0	0	1.44278	-0.198511	-0.9084	2.3334	0.69769	-1.62649	1.74047	SnoRNA		SnoRNA	0	0	0	0	0	0	1	1	1	0	0	3	Homeostasis Circadian rhythm other RNAs
ENSOARG00000023448	SNORA5	0	0	0	1.6693	-0.126906	-0.440226	2.10356	0.30891	-1.79399	1.72064	SnoRNA		SnoRNA	0	0	0	0	0	0	1	1	1	0	0	3	Homeostasis Circadian rhythm other RNAs
ENSOARG00000022315	SNORA63	0	0	0.172435	1.99893	-0.325768	-0.516726	2.5136	0.183583	-2.326	1.70004	SnoRNA		SnoRNA	0	0	0	0	0	0	1	1	1	0	0	3	Homeostasis Circadian rhythm other RNAs
ENSOARG00000022467	SNORA76	0	0	0	1.27099	0.0745486	-0.210656	1.48078	0.281853	-1.1987	1.69882	SnoRNA		SnoRNA	0	0	0	0	0	0	1	1	1	0	0	3	Homeostasis Circadian rhythm other RNAs
ENSOARG00000023800	U1	0	0	0	0.804297	0.244888	-0.163294	0.969422	0.401157	-0.562248	1.69422	snRNA		snRNA	0	0	0	0	0	0	1	1	1	0	0	3	Homeostasis Circadian rhythm other RNAs
ENSOARG00000022791	SNORA70	0	0	0	2.57762	-0.249723	0.139319	2.44679	-0.392478	-2.83629	1.68524	SnoRNA		SnoRNA	0	0	0	0	0	0	1	1	1	0	0	3	Homeostasis Circadian rhythm other RNAs
ENSOARG00000022806	U1	0	0	0	0.853498	0.219227	-0.180695	1.03624	0.39288	-0.637026	1.68412	snRNA		snRNA	0	0	0	0	0	0	1	1	1	0	0	3	Homeostasis Circadian rhythm other RNAs
ENSOARG00000023279	U1	0	0	0	0.797102	0.251084	-0.140806	0.939768	0.384823	-0.548826	1.68314	snRNA		snRNA	0	0	0	0	0	0	1	1	1	0	0	3	Homeostasis Circadian rhythm other RNAs
ENSOARG00000023157	SNORA51	0	0	0	2.11475	-0.121543	0.081837	2.02902	-0.214602	-2.23036	1.6591	SnoRNA		SnoRNA	0	0	0	0	0	0	1	1	1	0	0	3	Homeostasis Circadian rhythm other RNAs
ENSOARG00000024730	U1	0	0	0	0.820491	0.228242	-0.152162	0.974257	0.373209	-0.595113	1.64892	snRNA		snRNA	0	0	0	0	0	0	1	1	1	0	0	3	Homeostasis Circadian rhythm other RNAs
ENSOARG00000022549	U1	0	0	0	0.774427	0.236707	-0.171124	0.947556	0.400854	-0.540574	1.64784	snRNA		snRNA	0	0	0	0	0	0	1	1	1	0	0	3	Homeostasis Circadian rhythm other RNAs
ENSOARG00000021400	U1	0	0	0	0.836375	0.20667	-0.160317	0.998564	0.359926	-0.632638	1.60858	snRNA		snRNA	0	0	0	0	0	0	1	1	1	0	0	3	Homeostasis Circadian rhythm other RNAs
ENSOARG00000024536	SNORA63	0	0	0	2.01505	-0.128756	0.0213497	1.99048	-0.156876	-2.1406	1.60065	SnoRNA		SnoRNA	0	0	0	0	0	0	1	1	1	0	0	3	Homeostasis Circadian rhythm other RNAs
ENSOARG00000023485	U1	0	0	0	0.801189	0.191067	-0.224218	1.0274	0.408262	-0.61299	1.59071	snRNA		snRNA	0	0	0	0	0	0	1	1	1	0	0	3	Homeostasis Circadian rhythm other RNAs
ENSOARG00000025085	U1	0	0	0	0.785506	0.211032	-0.174016	0.961421	0.377993	-0.577311	1.58463	snRNA		snRNA	0	0	0	0	0	0	1	1	1	0	0	3	Homeostasis Circadian rhythm other RNAs
ENSOARG00000022346	SNORA70	0	0	0	2.54221	-0.322459	0.0168586	2.52934	-0.348013	-2.86731	1.55063	SnoRNA		SnoRNA	0	0	0	0	0	0	1	1	1	0	0	3	Homeostasis Circadian rhythm other RNAs
ENSOARG00000022422	SNORA53	-0.163682	0.328431	-0.247288	0.846908	0.198011	-0.185855	1.03226	0.375332	-0.649602	1.53451	SnoRNA		SnoRNA	0	0	0	0	0	0	1	1	1	0	0	3	Homeostasis Circadian rhythm other RNAs
ENSOARG00000024559	U1	0	0	0	0.762627	0.188434	-0.212923	0.977497	0.394186	-0.577115	1.53271	snRNA		snRNA	0	0	0	0	0	0	1	1	1	0	0	3	Homeostasis Circadian rhythm other RNAs
ENSOARG00000024124	SNORD10	0.485616	0.156444	0.437427	1.66202	-0.653672	-0.744853	2.38983	0.0787538	-2.30327	1.50829	SnoRNA		SnoRNA	0	0	0	0	0	0	1	1	1	0	0	3	Homeostasis Circadian rhythm other RNAs
ENSOARG00000024438	U8	0.0769568	0.152322	-0.0274277	1.15262	0.192344	0.423151	0.730688	-0.23561	-0.962116	1.50293	snRNA		snRNA	0	0	0	0	0	0	1	1	1	0	0	3	Homeostasis Circadian rhythm other RNAs
ENSOARG00000024829	U1	0	0	0	0.82287	0.157743	-0.161193	0.985924	0.311836	-0.667867	1.44931	snRNA		snRNA	0	0	0	0	0	0	1	1	1	0	0	3	Homeostasis Circadian rhythm other RNAs
ENSOARG00000024654	SNORA52	-0.150712	-0.421025	-0.18885	2.1503	-0.0200794	-0.10596	2.24931	0.0793383	-2.16645	1.42587	SnoRNA		SnoRNA	0	0	0	0	0	0	1	1	1	0	0	3	Homeostasis Circadian rhythm other RNAs
ENSOARG00000023460	SNORA49	0	0	0	1.72983	-0.197385	-0.292743	2.02245	0.0871164	-1.92809	1.42117	SnoRNA		SnoRNA	0	0	0	0	0	0	1	1	1	0	0	3	Homeostasis Circadian rhythm other RNAs
ENSOARG00000025105	SNORA21	0	0	0.755951	1.45978	-0.368078	-0.275303	1.72565	-0.0981258	-1.82205	1.37783	SnoRNA		SnoRNA	0	0	0	0	0	0	1	1	1	0	0	3	Homeostasis Circadian rhythm other RNAs
ENSOARG00000014350	ZNHIT6	0.074201	-0.127585	-0.344858	0.92678	0.210641	-0.20463	1.14171	0.404884	-0.720406	1.36074	box C/D snoRNP assembly		box C/D snoRNP assembly	0	0	0	0	0	0	1	1	1	0	0	3	Homeostasis Circadian rhythm other RNAs
ENSOARG00000022390	SNORD97	-0.287318	-0.134053	-0.0347561	1.80994	-0.207864	-0.60409	2.40936	0.38658	-2.01543	1.32237	SnoRNA		SnoRNA	0	0	0	0	0	0	1	1	1	0	0	3	Homeostasis Circadian rhythm other RNAs
ENSOARG00000024085	U1	0	0	0	0.653246	0.121326	-0.279826	0.934316	0.39367	-0.534618	1.28811	snRNA		snRNA	0	0	0	0	0	0	1	1	1	0	0	3	Homeostasis Circadian rhythm other RNAs
ENSOARG00000024776	U1	0	0	0	0.738757	0.136859	-0.0554456	0.795323	0.184788	-0.604269	1.19601	snRNA		snRNA	0	0	0	0	0	0	1	1	1	0	0	3	Homeostasis Circadian rhythm other RNAs
ENSOARG00000023190	SNORA84	0	0	0	1.99618	-0.273548	0.0149532	1.96415	-0.29368	-2.26105	1.14701	SnoRNA		SnoRNA	0	0	0	0	0	0	1	1	1	0	0	3	Homeostasis Circadian rhythm other RNAs
ENSOARG00000024877	SNORD15	0	0.175302	0	1.44713	-0.551693	-1.18794	2.62022	0.627488	-1.98856	1.14195	SnoRNA		SnoRNA	0	0	0	0	0	0	1	1	1	0	0	3	Homeostasis Circadian rhythm other RNAs
ENSOARG00000022789	U1	0	0	0	0.0934418	0.278776	-0.216737	0.317553	0.487794	0.180212	1.14104	snRNA		snRNA	0	0	0	0	0	0	1	1	1	0	0	3	Homeostasis Circadian rhythm other RNAs
ENSOARG00000023258	SNORA2	-0.495855	0.375187	0.111168	2.07925	-0.489429	-0.541239	2.61314	0.0428231	-2.56499	1.13006	SnoRNA		SnoRNA	0	0	0	0	0	0	1	1	1	0	0	3	Homeostasis Circadian rhythm other RNAs
ENSOARG00000022624	SNORA74	0	0	0	2.00748	-0.0677077	0.664201	1.33789	-0.742148	-2.07096	1.12876	SnoRNA		SnoRNA	0	0	0	0	0	0	1	1	1	0	0	3	Homeostasis Circadian rhythm other RNAs
ENSOARG00000022206	SNORA57	0	0	0	1.35927	-0.099221	-0.0668484	1.41221	-0.0417972	-1.4485	1.11511	SnoRNA		SnoRNA	0	0	0	0	0	0	1	1	1	0	0	3	Homeostasis Circadian rhythm other RNAs
ENSOARG00000022690	SNORA71	-0.686456	0.141772	0	1.5304	-0.179915	-0.608542	2.12922	0.420217	-1.70484	1.04185	SnoRNA		SnoRNA	0	0	0	0	0	0	1	1	1	0	0	3	Homeostasis Circadian rhythm other RNAs
ENSOARG00000022385	SNORD36	0.123124	-0.93738	0	1.64726	0.0172352	-0.0765282	1.72364	0.0838574	-1.62791	0.953293	SnoRNA		SnoRNA	0	0	0	0	0	0	1	1	1	0	0	3	Homeostasis Circadian rhythm other RNAs
ENSOARG00000023942	SNORA73	-0.0241629	-0.0531474	-0.245575	1.49799	-0.125081	-0.12946	1.62601	-0.00309362	-1.62406	0.919425	SnoRNA		SnoRNA	0	0	0	0	0	0	1	1	1	0	0	3	Homeostasis Circadian rhythm other RNAs
ENSOARG00000022353	SNORA8	-0.230046	-0.149619	-0.377674	1.68968	-0.0242614	-0.0671399	1.75276	0.0317336	-1.70998	0.915457	SnoRNA		SnoRNA	0	0	0	0	0	0	1	1	1	0	0	3	Homeostasis Circadian rhythm other RNAs
ENSOARG00000024363	SNORA42	0	0	0	1.29341	-0.294478	-0.425165	1.71569	0.122241	-1.58439	0.827314	SnoRNA		SnoRNA	0	0	0	0	0	0	1	1	1	0	0	3	Homeostasis Circadian rhythm other RNAs
ENSOARG00000024907	SNORA70	0	0	0	2.64355	-0.504924	0.342892	2.30556	-0.854869	-3.1525	0.779705	SnoRNA		SnoRNA	0	0	0	0	0	0	1	1	1	0	0	3	Homeostasis Circadian rhythm other RNAs
ENSOARG00000022778	SNORA54	0	0	0	1.77945	-0.756469	-1.19202	2.94898	0.424893	-2.51943	0.685404	SnoRNA		SnoRNA	0	0	0	0	0	0	1	1	1	0	0	3	Homeostasis Circadian rhythm other RNAs
ENSOARG00000023061	SNORA70	0	0	0	1.27634	-0.263696	-0.200992	1.47927	-0.0688597	-1.54095	0.68111	SnoRNA		SnoRNA	0	0	0	0	0	0	1	1	1	0	0	3	Homeostasis Circadian rhythm other RNAs
ENSOARG00000023950	U1	0	0	0	1.63855	-0.310137	0.168544	1.45139	-0.492612	-1.93193	0.523811	snRNA		snRNA	0	0	0	0	0	0	1	1	1	0	0	3	Homeostasis Circadian rhythm other RNAs
ENSOARG00000023859	U6	0	0	0	-1.26249	1.01646	1.34092	-2.58056	-0.326365	2.25969	0.447653	snRNA		snRNA	0	0	0	0	0	0	1	1	1	0	0	3	Homeostasis Circadian rhythm other RNAs
ENSOARG00000021884	SNORA12	0	0	0	1.47902	-0.456762	-0.294544	1.7721	-0.169328	-1.93669	0.393798	SnoRNA		SnoRNA	0	0	0	0	0	0	1	1	1	0	0	3	Homeostasis Circadian rhythm other RNAs
ENSOARG00000023130	SNORA42	0	0	0	1.52567	-0.571679	-0.592633	2.10198	0.0133939	-2.08685	0.389888	SnoRNA		SnoRNA	0	0	0	0	0	0	1	1	1	0	0	3	Homeostasis Circadian rhythm other RNAs
ENSOARG00000021814	SNORA12	0	0	0	1.14535	-0.548499	-0.740533	1.88046	0.182594	-1.68845	0.230917	SnoRNA		SnoRNA	0	0	0	0	0	0	1	1	1	0	0	3	Homeostasis Circadian rhythm other RNAs
ENSOARG00000022030	SNORD15	0	0	0	1.29078	-0.713838	-1.05007	2.31836	0.324332	-1.98721	0.182351	SnoRNA		SnoRNA	0	0	0	0	0	0	1	1	1	0	0	3	Homeostasis Circadian rhythm other RNAs
ENSOARG00000022982	snoU85	0	0	0	0.690098	-0.376758	-0.390007	1.08037	0.00692324	-1.06874	-0.0581122	SnoRNA		SnoRNA	0	0	0	0	0	0	1	1	1	0	0	3	Homeostasis Circadian rhythm other RNAs
ENSOARG00000023201	SNORD107	0	0.0745868	0	0.499829	-0.298976	-0.261808	0.764274	-0.0496936	-0.79717	-0.0689584	SnoRNA		SnoRNA	0	0	0	0	0	0	1	1	1	0	0	3	Homeostasis Circadian rhythm other RNAs
ENSOARG00000022430	SNORA14	0	0	0	-0.124318	-0.487053	-1.42243	1.2735	0.925912	-0.344153	-0.178534	SnoRNA		SnoRNA	0	0	0	0	0	0	1	1	1	0	0	3	Homeostasis Circadian rhythm other RNAs
ENSOARG00000025123	SNORA29	-0.600934	-0.128472	-0.30028	2.00536	-0.642409	-0.754479	2.73408	0.0941147	-2.62311	-0.216122	SnoRNA		SnoRNA	0	0	0	0	0	0	1	1	1	0	0	3	Homeostasis Circadian rhythm other RNAs
ENSOARG00000023787	SNORA64	-0.951876	-1.15949	-0.506991	3.06652	-0.0429176	0.598442	2.46077	-0.654784	-3.10012	-0.290435	SnoRNA		SnoRNA	0	0	0	0	0	0	1	1	1	0	0	3	Homeostasis Circadian rhythm other RNAs
ENSOARG00000023987	U3	0	0	0	2.33598	-0.70013	0.544666	1.7928	-1.25061	-3.03768	-0.314965	snRNA		snRNA	0	0	0	0	0	0	1	1	1	0	0	3	Homeostasis Circadian rhythm other RNAs
ENSOARG00000024348	SNORA57	0	0	0	0.908201	-0.504655	-0.22033	1.11012	-0.299457	-1.39588	-0.401998	SnoRNA		SnoRNA	0	0	0	0	0	0	1	1	1	0	0	3	Homeostasis Circadian rhythm other RNAs
ENSOARG00000024429	SNORA24	-0.708955	-1.03422	-0.582343	1.48034	0.127821	0.0896674	1.3877	0.03111	-1.35019	-0.559065	SnoRNA		SnoRNA	0	0	0	0	0	0	1	1	1	0	0	3	Homeostasis Circadian rhythm other RNAs
ENSOARG00000024428	SNORA42	0	0	0	1.31347	-1.04522	-1.2099	2.51108	0.158592	-2.34914	-0.621112	SnoRNA		SnoRNA	0	0	0	0	0	0	1	1	1	0	0	3	Homeostasis Circadian rhythm other RNAs
ENSOARG00000023159	snoU2_19	-0.0671061	-0.229109	-0.128521	0.14536	-0.716764	-1.20413	1.34637	0.475683	-0.857595	-1.23582	SnoRNA		SnoRNA	0	0	0	0	0	0	1	1	1	0	0	3	Homeostasis Circadian rhythm other RNAs
ENSOARG00000023029	SNORA69	0	0	0	1.14093	-0.859315	-0.180744	1.32097	-0.678372	-2.00347	-1.26001	SnoRNA		SnoRNA	0	0	0	0	0	0	1	1	1	0	0	3	Homeostasis Circadian rhythm other RNAs
ENSOARG00000022210	SNORD22	-1.12455	-0.940975	-0.958666	1.85235	-0.267075	-0.657495	2.49866	0.381709	-2.11229	-1.32833	SnoRNA		SnoRNA	0	0	0	0	0	0	1	1	1	0	0	3	Homeostasis Circadian rhythm other RNAs
ENSOARG00000018144	SNED1	-0.29809	-0.448592	-0.167852	-0.200023	0.184551	0.804142	-0.991877	-0.62476	0.375569	-1.36693	SnoRNA		SnoRNA	0	0	0	0	0	0	1	1	1	0	0	3	Homeostasis Circadian rhythm other RNAs
ENSOARG00000025010	SNORA63	0	0	0	1.89378	-1.09904	0.100986	1.77368	-1.21006	-2.97665	-1.5173	SnoRNA		SnoRNA	0	0	0	0	0	0	1	1	1	0	0	3	Homeostasis Circadian rhythm other RNAs
ENSOARG00000021758	snoU13	0	0	0	1.69378	-0.755886	0.976002	0.719846	-1.73276	-2.4499	-1.54892	SnoRNA		SnoRNA	0	0	0	0	0	0	1	1	1	0	0	3	Homeostasis Circadian rhythm other RNAs
ENSOARG00000023720	SNORA74	0	0	0	0.0695726	-0.713241	-0.0862764	0.165335	-0.635641	-0.788832	-1.98908	SnoRNA		SnoRNA	0	0	0	0	0	0	1	1	1	0	0	3	Homeostasis Circadian rhythm other RNAs
ENSOARG00000024490	U3	-1.64972	-1.20158	-0.738778	2.40548	-0.223847	0.665959	1.73997	-0.895379	-2.63	-2.52789	snRNA		snRNA	0	0	0	0	0	0	1	1	1	0	0	3	Homeostasis Circadian rhythm other RNAs
ENSOARG00000022544	snoU2-30	-0.473655	-1.1822	-1.15007	0.328204	-0.274256	-0.322977	0.663409	0.0410304	-0.609607	-2.98012	SnoRNA		SnoRNA	0	0	0	0	0	0	1	1	1	0	0	3	Homeostasis Circadian rhythm other RNAs
ENSOARG00000021244	SNORA36	0.176159	0.506536	0.0316675	-0.266858	-2.55914	-1.11371	0.854019	-1.44079	0	-3.81212	SnoRNA		SnoRNA	0	0	0	0	0	0	1	1	1	0	0	3	Homeostasis Circadian rhythm other RNAs
ENSOARG00000022309	SNORD113	0	0	0	0.415168	-1.18929	1.16726	-0.734138	-2.35544	-1.61879	-4.31523	SnoRNA		SnoRNA	0	0	0	0	0	0	1	1	1	0	0	3	Homeostasis Circadian rhythm other RNAs
ENSOARG00000022961	U6	0	0	0	-1.67635	-1.4441	0.960968	-2.63586	-2.40915	0	-7.20449	snRNA		snRNA	0	0	0	0	0	0	1	1	1	0	0	3	Homeostasis Circadian rhythm other RNAs
ENSOARG00000003501	PDK4	0.666989	1.3921	1.10527	0.81505	0.473446	-0.0683017	0.882991	0.53415	-0.342017	5.45968	homeostatic process	ATP binding	homeostatic process / ATP binding	0	0	0	0	0	0	1	0	0	0	1	2	Homeostasis metabolism
ENSOARG00000004526	NR1D2	0.504953	0.958197	0.639261	-0.643464	-0.810181	-0.135164	-0.50142	-0.681421	-0.170975	-0.840214	homeostatic process	cellular nitrogen compound metabolic process	homeostatic process / cellular nitrogen compound metabolic process	0	0	0	0	0	0	1	0	0	0	1	2	Homeostasis metabolism
ENSOARG00000012921	ACSM1	-0.858961	-1.24788	-0.860268	1.56501	2.50492	2.71627	-1.15265	-0.210575	0.933967	3.38984	homeostatic process	acyl-CoA ligase activity	homeostatic process / acyl-CoA ligase activity	0	0	0	0	0	0	1	0	0	1	0	2	Homeostasis protein modification
ENSOARG00000001892	PPP1R3A	1.71558	1.7734	2.66287	0	4.87696	0	0	4.68667	1.86661	17.5821	carbohydrate metabolic process	carbohydrate metabolic process	carbohydrate metabolic process	0	0	0	0	0	0	0	0	0	0	1	1	metabolism
ENSOARG00000018856	EZH2	0.278013	1.53672	2.26507	1.62236	2.16274	-0.666404	2.28748	2.82233	0.538523	12.8468	chromatin binding	cellular nitrogen compound metabolic process	chromatin binding / cellular nitrogen compound metabolic process	0	0	0	0	0	1	0	0	0	0	1	2	metabolism
ENSOARG00000002796	0	3.85664	0	3.83032	0.604466	0.420191	0.195386	0.419178	0.216189	-0.190195	9.35217	ATP binding		ATP binding	0	0	0	0	0	0	0	0	0	0	1	1	metabolism
ENSOARG00000002706	ENTPD3	1.18671	1.30511	2.33307	1.18676	0.786251	-0.49635	1.68456	1.26937	-0.397499	8.85799	ATP binding	ATP binding	ATP binding	0	0	0	0	0	0	0	0	0	0	1	1	metabolism
ENSOARG00000005908	ERCC6L	-0.482627	1.07748	1.56181	1.71966	1.25226	0.420563	1.30255	0.817728	-0.464938	7.20449	ATP binding	ATP binding	ATP binding	0	0	0	0	0	0	0	0	0	0	1	1	metabolism
ENSOARG00000011248	AMPD3	0.235794	1.1699	1.42818	0.84936	1.06662	0.275575	0.580804	0.781083	0.213045	6.60036	ADP metabolic process	ADP metabolic process	ADP metabolic process	0	0	0	0	0	0	0	0	0	0	1	1	metabolism
ENSOARG00000002143	0	0	0	0	-0.770847	2.15292	0	-0.429543	2.52582	2.93471	6.41305	GTP binding		GTP binding	0	0	0	0	0	0	0	0	0	0	1	1	metabolism
ENSOARG00000001465	0	0	0	0	0.0507077	2.12885	0.515278	-0.498516	1.61824	2.09632	5.91088	GTP binding		GTP binding	0	0	0	0	0	0	0	0	0	0	1	1	metabolism
ENSOARG00000000070	0	0	0	0	-1.59538	1.82973	0	0	2.24085	3.42401	5.89921	GTP binding		GTP binding	0	0	0	0	0	0	0	0	0	0	1	1	metabolism
ENSOARG00000014562	MKI67	0.872776	1.12722	1.42559	0.460227	0.616137	0.0778701	0.359106	0.533132	0.171284	5.64335	ATP binding	ATP binding	ATP binding	0	0	0	0	0	0	0	0	0	0	1	1	metabolism
ENSOARG00000020992	HDC	0	5.21096	0	0	0	0	0	0	0	5.21096	carboxylic acid metabolic process	carboxylic acid metabolic process	carboxylic acid metabolic process	0	0	0	0	0	0	0	0	0	0	1	1	metabolism
ENSOARG00000003224	SMPDL3B	2.09635	2.46402	0	-0.182481	0.212585	-0.355112	0	0.560358	0.392928	5.18865	cellular nitrogen compound metabolic process	cellular nitrogen compound metabolic process	cellular nitrogen compound metabolic process	0	0	0	0	0	0	0	0	0	0	1	1	metabolism
ENSOARG00000017971	ZKSCAN1	1.45242	1.87498	1.08527	0.172552	0.0868475	-0.0801114	0.257357	0.159646	-0.0885089	4.92046	cellular nitrogen compound metabolic process		cellular nitrogen compound metabolic process	0	0	0	0	0	0	0	0	0	0	1	1	metabolism
ENSOARG00000014860	ZNF518A	0.114071	0.412336	0.514323	0.517445	0.894897	-0.402724	0.925083	1.29063	0.37385	4.63991	cellular nitrogen compound metabolic process		cellular nitrogen compound metabolic process	0	0	0	0	0	0	0	0	0	0	1	1	metabolism
ENSOARG00000013407	ST18	0.129579	0.516097	0.781564	0.640223	0.644251	-0.57731	1.22256	1.21427	0.000292456	4.57153	cellular nitrogen compound metabolic process	cellular nitrogen compound metabolic process	cellular nitrogen compound metabolic process	0	0	0	0	0	0	0	0	0	0	1	1	metabolism
ENSOARG00000001537	0	-0.555003	-0.537257	0.14678	0	2.54648	0	0	2.93042	0	4.53142	GTP binding		GTP binding	0	0	0	0	0	0	0	0	0	0	1	1	metabolism
ENSOARG00000006790	0	0	0.667284	0	-0.49449	1.22301	-0.515316	0	1.73607	1.71341	4.32997	ATP binding		ATP binding	0	0	0	0	0	0	0	0	0	0	1	1	metabolism
ENSOARG00000007364	ZMYND15	-0.0972075	0.994966	1.42481	0.966942	0.40712	0.208358	0.764034	0.192429	-0.563296	4.29816	histone deacetylase binding	cellular nitrogen compound metabolic process	histone deacetylase binding / cellular nitrogen compound metabolic process	0	0	0	0	0	1	0	0	0	0	1	2	metabolism
ENSOARG00000021005	0	0.920231	1.13639	0.917181	-1.48945	0.430853	-2.38284	0	2.80199	1.93262	4.26698	carbohydrate binding		carbohydrate binding	0	0	0	0	0	0	0	0	0	0	1	1	metabolism
ENSOARG00000019365	ZSCAN20	0.983682	1.48203	1.0396	0.196569	0.192877	0.0436967	0.162373	0.142634	-0.00939885	4.23406	chromatin binding	cellular nitrogen compound metabolic process	chromatin binding / cellular nitrogen compound metabolic process	0	0	0	0	0	1	0	0	0	0	1	2	metabolism
ENSOARG00000015432	0	-0.234347	0.455816	-0.0467675	0.467566	1.00879	-0.360233	0.820128	1.37078	0.540479	4.0222	GTPase activity		GTPase activity	0	0	0	0	0	0	0	0	0	0	1	1	metabolism
ENSOARG00000017529	CRYBG3	0.215401	0.756237	0.546011	0.308155	0.725289	-0.0100555	0.323459	0.734985	0.410431	4.00991	carbohydrate binding	carbohydrate binding	carbohydrate binding	0	0	0	0	0	0	0	0	0	0	1	1	metabolism
ENSOARG00000004111	ZNF536	0.496102	0.597135	0.433719	0.387786	0.648115	-0.122722	0.516763	0.76926	0.252339	3.9785	cellular nitrogen compound metabolic process		cellular nitrogen compound metabolic process	0	0	0	0	0	0	0	0	0	0	1	1	metabolism
ENSOARG00000012946	IPMK	0.944145	1.97811	1.61027	-0.0885422	-0.187586	-0.0182145	-0.0657074	-0.173584	-0.103195	3.8957	ATP binding	ATP binding	ATP binding	0	0	0	0	0	0	0	0	0	0	1	1	metabolism
ENSOARG00000003574	ARID3B	0.0663642	0.0933147	0.125087	0.940071	1.01561	0.520836	0.424923	0.488158	0.0719569	3.74632	cellular nitrogen compound metabolic process	cellular nitrogen compound metabolic process	cellular nitrogen compound metabolic process	0	0	0	0	0	0	0	0	0	0	1	1	metabolism
ENSOARG00000013796	TYRP1	-0.0229692	-0.163891	0.371866	0.73434	1.65167	2.18359	-1.44884	-0.523694	0.906877	3.68895	acetoacetic acid metabolic process		acetoacetic acid metabolic process	0	0	0	0	0	0	0	0	0	0	1	1	metabolism
ENSOARG00000013672	GLDC	-0.0653829	0.0209094	0.11861	0.627116	1.13769	0.582123	0.0562942	0.561598	0.494071	3.53303	cellular amino acid metabolic process	cellular amino acid metabolic process	cellular amino acid metabolic process	0	0	0	0	0	0	0	0	0	0	1	1	metabolism
ENSOARG00000001265	SLC27A3	-0.197743	-0.193199	-0.213491	1.19087	1.30543	1.12927	0.0538288	0.16729	0.121366	3.36363	fatty acid metabolic process	fatty acid metabolic process	fatty acid metabolic process	0	0	0	0	0	0	0	0	0	0	1	1	metabolism
ENSOARG00000009490	0	-0.216456	-0.00872781	-0.250544	0.634251	1.04176	0.0888118	0.548341	0.945389	0.405992	3.18882	metabolic process		metabolic process	0	0	0	0	0	0	0	0	0	0	1	1	metabolism
ENSOARG00000004846	ZNF280B	1.03434	1.32149	1.08765	-0.0975627	2.02807e-05	0.162965	-0.255518	-0.168822	0.0939266	3.17849	cellular nitrogen compound metabolic process		cellular nitrogen compound metabolic process	0	0	0	0	0	0	0	0	0	0	1	1	metabolism
ENSOARG00000009322	ARAP2	-0.0256949	-0.166511	0.0214136	0.723991	0.807233	-0.17104	0.901919	0.97316	0.0775221	3.14199	ARF GTPase activator activity	ARF GTPase activator activity	ARF GTPase activator activity	0	0	0	0	0	0	0	0	0	0	1	1	metabolism
ENSOARG00000005605	0	1.35359	1.1901	1.556	-1.9562	0.129984	-0.488534	-1.46383	0.639932	2.06247	3.02351	metabolic process		metabolic process	0	0	0	0	0	0	0	0	0	0	1	1	metabolism
ENSOARG00000002550	ZNF12	0.841957	1.0222	0.884786	-0.187473	0.0554057	-0.265945	0.0803241	0.312165	0.241881	2.9853	cellular nitrogen compound metabolic process		cellular nitrogen compound metabolic process	0	0	0	0	0	0	0	0	0	0	1	1	metabolism
ENSOARG00000005235	GYG1	0.0282148	0.0849947	-0.161022	0.648308	0.796519	0.206213	0.44893	0.581075	0.144636	2.77787	carbohydrate metabolic process	carbohydrate metabolic process	carbohydrate metabolic process	0	0	0	0	0	0	0	0	0	0	1	1	metabolism
ENSOARG00000014059	BNC2	0.00559844	0.42005	0.256947	0.30901	0.824394	0.710115	-0.403359	0.107701	0.517361	2.74782	cellular nitrogen compound metabolic process	cellular nitrogen compound metabolic process	cellular nitrogen compound metabolic process	0	0	0	0	0	0	0	0	0	0	1	1	metabolism
ENSOARG00000019896	MTF1	0.630076	1.50116	0.961005	-0.0208407	-0.226747	-0.274567	0.258909	0.0418462	-0.209528	2.66132	histone acetyltransferase binding	cellular nitrogen compound metabolic process	histone acetyltransferase binding / cellular nitrogen compound metabolic process	0	0	0	0	0	1	0	0	0	0	1	2	metabolism
ENSOARG00000002685	MBNL2	0.415399	0.968219	0.638566	0.141959	0.2108	0.151217	-0.00285289	0.0527379	0.0646158	2.64066	cellular nitrogen compound metabolic process	cellular nitrogen compound metabolic process	cellular nitrogen compound metabolic process	0	0	0	0	0	0	0	0	0	0	1	1	metabolism
ENSOARG00000018834	NLRC5	-0.341897	0.741473	0.442631	-0.555091	0.766957	0.0143852	-0.585608	0.75945	1.32432	2.56662	ATP binding	ATP binding	ATP binding	0	0	0	0	0	0	0	0	0	0	1	1	metabolism
ENSOARG00000002055	FOXP4	0.0543344	0.0220152	-0.00760654	0.562303	0.994254	1.1263	-0.553625	-0.136973	0.424112	2.48511	cellular nitrogen compound metabolic process	cellular nitrogen compound metabolic process	cellular nitrogen compound metabolic process	0	0	0	0	0	0	0	0	0	0	1	1	metabolism
ENSOARG00000010257	0	0.628184	0.752937	1.04484	-0.556436	0.152875	-0.0120892	-0.542626	0.15899	0.70791	2.33459	vitamin K metabolic process		vitamin K metabolic process	0	0	0	0	0	0	0	0	0	0	1	1	metabolism
ENSOARG00000005958	SRBD1	0.144305	0.222795	0.525822	0.150538	0.24235	-0.423647	0.582006	0.659362	0.0867347	2.19027	cellular nitrogen compound metabolic process	cellular nitrogen compound metabolic process	cellular nitrogen compound metabolic process	0	0	0	0	0	0	0	0	0	0	1	1	metabolism
ENSOARG00000017434	PAPD4	0.246895	0.156162	0.297391	0.210848	0.334745	-0.275189	0.49022	0.603612	0.120264	2.18495	histone mRNA catabolic process	ATP binding	histone mRNA catabolic process / ATP binding	0	0	0	0	0	1	0	0	0	0	1	2	metabolism
ENSOARG00000014107	ZNF438	0.175215	0.246198	0.875088	0.0991981	0.197499	-0.127628	0.236733	0.309885	0.0977365	2.10993	cellular nitrogen compound metabolic process		cellular nitrogen compound metabolic process	0	0	0	0	0	0	0	0	0	0	1	1	metabolism
ENSOARG00000012068	MUT	-0.129287	-0.0975336	0.0185873	0.323685	0.593326	-0.032811	0.362977	0.618448	0.265508	1.9229	cellular amino acid metabolic process	cellular amino acid metabolic process	cellular amino acid metabolic process	0	0	0	0	0	0	0	0	0	0	1	1	metabolism
ENSOARG00000015153	0	-0.543284	0.972105	-0.672762	-0.0574963	0.609557	-0.29295	0.237727	0.90685	0.659167	1.81891	GTPase activity		GTPase activity	0	0	0	0	0	0	0	0	0	0	1	1	metabolism
ENSOARG00000011997	UBA7	-0.321734	0.893173	-0.41874	0.298152	0.36115	0.0387011	0.261053	0.316429	0.0622921	1.49047	ATP binding		ATP binding	0	0	0	0	0	0	0	0	0	0	1	1	metabolism
ENSOARG00000015147	0	-0.0434349	0.114869	0.111535	-0.0441157	0.208742	-0.430379	0.395036	0.63447	0.246494	1.19322	ATP binding		ATP binding	0	0	0	0	0	0	0	0	0	0	1	1	metabolism
ENSOARG00000000021	MT-ATP8	0	0	0	0.446131	0.0514805	-0.519183	0.967688	0.56461	-0.396303	1.11442	ATP catabolic process		ATP catabolic process	0	0	0	0	0	0	0	0	0	0	1	1	metabolism
ENSOARG00000011164	0	0	0	0	-0.135386	-0.0869721	-1.49667	1.37027	1.40049	0.0427516	1.09448	GTP binding		GTP binding	0	0	0	0	0	0	0	0	0	0	1	1	metabolism
ENSOARG00000020547	CHD1L	-0.0538863	0.464081	0.958328	0.0166186	-0.14059	0.0783306	-0.0563584	-0.230977	-0.158232	0.877316	chromatin remodeling	ATP binding	chromatin remodeling / ATP binding	0	0	0	0	0	1	0	0	0	0	1	2	metabolism
ENSOARG00000001444	0	0	0	0	0.31098	0.628003	1.36283	-1.03344	-0.736951	0.301554	0.832977	GTP binding		GTP binding	0	0	0	0	0	0	0	0	0	0	1	1	metabolism
ENSOARG00000001535	0	0	0	0	-1.10492	0.318801	-0.819235	-0.272478	1.14409	1.40629	0.672551	GTPase activity		GTPase activity	0	0	0	0	0	0	0	0	0	0	1	1	metabolism
ENSOARG00000000942	RNF213	-0.564366	0.948965	-0.669975	-0.090231	0.275768	-0.0671047	-0.0191144	0.337603	0.362997	0.514543	ATP catabolic process	ATP catabolic process	ATP catabolic process	0	0	0	0	0	0	0	0	0	0	1	1	metabolism
ENSOARG00000001588	0	0	0	0	-0.534351	-0.231783	-1.68896	1.15675	1.46041	0.295726	0.457798	GTPase activity		GTPase activity	0	0	0	0	0	0	0	0	0	0	1	1	metabolism
ENSOARG00000014636	CMPK2	-0.462752	0.927466	-0.694895	0.0589777	0.107659	-0.231889	0.302629	0.333622	0.0411314	0.381949	ATP binding	ATP binding	ATP binding	0	0	0	0	0	0	0	0	0	0	1	1	metabolism
ENSOARG00000006626	IRF7	-0.416173	0.959703	-0.382101	0.323001	0.0984667	0.452167	-0.12342	-0.356589	-0.230384	0.32467	cellular nitrogen compound metabolic process	cellular nitrogen compound metabolic process	cellular nitrogen compound metabolic process	0	0	0	0	0	0	0	0	0	0	1	1	metabolism
ENSOARG00000010474	HR	0.148949	0.419919	0.233467	0.627689	-0.190051	0.794497	-0.162228	-0.991633	-0.820338	0.0602702	cellular nitrogen compound metabolic process	cellular nitrogen compound metabolic process	cellular nitrogen compound metabolic process	0	0	0	0	0	0	0	0	0	0	1	1	metabolism
ENSOARG00000000033	MT-ND6	0	0	0	-0.496563	-0.266071	-1.10824	0.612752	0.83565	0.228893	-0.193583	cellular metabolic process		cellular metabolic process	0	0	0	0	0	0	0	0	0	0	1	1	metabolism
ENSOARG00000018383	DHX58	-0.357824	0.658716	-0.794469	-0.284668	0.0851577	-0.184336	-0.0931994	0.263769	0.364338	-0.342516	ATP binding	ATP binding	ATP binding	0	0	0	0	0	0	0	0	0	0	1	1	metabolism
ENSOARG00000015226	0	-0.221686	0.109557	-0.319266	-1.1351	-0.0840483	-2.89376	0	2.79672	1.04216	-0.705413	GTPase activity		GTPase activity	0	0	0	0	0	0	0	0	0	0	1	1	metabolism
ENSOARG00000005065	ACAP3	0.0228361	0.143845	0.193478	0.110203	-0.23181	0.478866	-0.358941	-0.716823	-0.348455	-0.706799	ARF GTPase activator activity	ARF GTPase activator activity	ARF GTPase activator activity	0	0	0	0	0	0	0	0	0	0	1	1	metabolism
ENSOARG00000000010	MT-ND2	0	0	0	-0.691941	-0.461113	-1.08073	0.392193	0.613008	0.228212	-1.00037	cellular metabolic process		cellular metabolic process	0	0	0	0	0	0	0	0	0	0	1	1	metabolism
ENSOARG00000006329	RP9	-0.0956194	-0.329281	-0.240563	0.497421	-0.453733	-0.53681	1.03268	0.0750762	-0.951105	-1.00193	cellular nitrogen compound metabolic process	cellular nitrogen compound metabolic process	cellular nitrogen compound metabolic process	0	0	0	0	0	0	0	0	0	0	1	1	metabolism
ENSOARG00000003661	TOX2	-0.049634	-0.261711	-0.717047	0.115059	0.0374119	0.26883	-0.138879	-0.236431	-0.0880909	-1.07049	cellular nitrogen compound metabolic process		cellular nitrogen compound metabolic process	0	0	0	0	0	0	0	0	0	0	1	1	metabolism
ENSOARG00000018238	TEF	0.128682	0.379618	0.495756	-0.343508	-0.6885	0.0267835	-0.364122	-0.723935	-0.347676	-1.4369	cellular nitrogen compound metabolic process	cellular nitrogen compound metabolic process	cellular nitrogen compound metabolic process	0	0	0	0	0	0	0	0	0	0	1	1	metabolism
ENSOARG00000018491	MTERF2	-0.431112	-0.718948	-0.957425	0.126756	0.1785	0.0705819	0.0563559	0.10091	0.0508536	-1.52353	cellular nitrogen compound metabolic process		cellular nitrogen compound metabolic process	0	0	0	0	0	0	0	0	0	0	1	1	metabolism
ENSOARG00000013425	CHD5	0.0294212	0.239959	-0.0735147	-0.344155	-0.510049	0.159069	-0.495854	-0.675661	-0.170141	-1.84093	chromatin	ATP binding	chromatin / ATP binding	0	0	0	0	0	1	0	0	0	0	1	2	metabolism
ENSOARG00000003720	ZNF239	-0.0123531	-0.0921194	0.0413932	-0.26153	-0.509548	0.17015	-0.422687	-0.683449	-0.254888	-2.02503	cellular nitrogen compound metabolic process		cellular nitrogen compound metabolic process	0	0	0	0	0	0	0	0	0	0	1	1	metabolism
ENSOARG00000011967	DBP	-0.0409484	0.515189	0.748514	-0.79169	-0.922779	0.0252329	-0.807358	-0.95658	-0.135	-2.36542	cellular nitrogen compound metabolic process	cellular nitrogen compound metabolic process	cellular nitrogen compound metabolic process	0	0	0	0	0	0	0	0	0	0	1	1	metabolism
ENSOARG00000011291	RPL13	0.00601851	-0.612782	-0.379373	-0.230984	-0.626	-0.700411	0.466113	0.0649546	-0.390828	-2.40329	cellular nitrogen compound metabolic process	cellular nitrogen compound metabolic process	cellular nitrogen compound metabolic process	0	0	0	0	0	0	0	0	0	0	1	1	metabolism
ENSOARG00000015510	TSR3	-0.078604	-0.220908	-0.16882	-0.354081	-0.352122	0.638149	-0.978976	-0.997803	-0.00603868	-2.5192	cellular nitrogen compound metabolic process		cellular nitrogen compound metabolic process	0	0	0	0	0	0	0	0	0	0	1	1	metabolism
ENSOARG00000018197	RNF112	-0.0174832	-0.0306636	-0.34681	-0.0287355	-0.541583	0.490133	-0.5097	-1.03961	-0.517779	-2.54223	cellular nitrogen compound metabolic process	cellular nitrogen compound metabolic process	cellular nitrogen compound metabolic process	0	0	0	0	0	0	0	0	0	0	1	1	metabolism
ENSOARG00000005238	ENO2	-0.197477	-0.31539	-0.639787	-0.292426	-0.390361	-0.0507024	-0.232849	-0.344085	-0.10371	-2.56679	carbohydrate metabolic process	carbohydrate metabolic process	carbohydrate metabolic process	0	0	0	0	0	0	0	0	0	0	1	1	metabolism
ENSOARG00000020159	RPL13A	-0.253373	-0.499669	-0.697734	-0.174714	-0.399125	-0.196479	0.0238225	-0.210089	-0.226268	-2.63363	cellular nitrogen compound metabolic process	cellular nitrogen compound metabolic process	cellular nitrogen compound metabolic process	0	0	0	0	0	0	0	0	0	0	1	1	metabolism
ENSOARG00000006118	RPS16	-0.0941022	-0.316903	-0.328427	-0.785603	-0.692505	-0.839002	0.0486572	0.140361	0.0953003	-2.77222	cellular nitrogen compound metabolic process	cellular nitrogen compound metabolic process	cellular nitrogen compound metabolic process	0	0	0	0	0	0	0	0	0	0	1	1	metabolism
ENSOARG00000006030	AKNA	-0.484806	-0.81561	-0.442887	-0.472903	-0.146255	0.160176	-0.629552	-0.309636	0.322743	-2.81873	cellular nitrogen compound metabolic process	cellular nitrogen compound metabolic process	cellular nitrogen compound metabolic process	0	0	0	0	0	0	0	0	0	0	1	1	metabolism
ENSOARG00000003776	0	0	0	-0.732238	0.47176	-0.833425	0.116066	0.364882	-0.96087	-1.30622	-2.88004	metabolic process		metabolic process	0	0	0	0	0	0	0	0	0	0	1	1	metabolism
ENSOARG00000019510	RPS26	-0.239714	-0.454132	-0.712567	0.724481	-0.950112	-0.638642	1.34763	-0.323208	-1.66072	-2.90699	cellular nitrogen compound metabolic process	cellular nitrogen compound metabolic process	cellular nitrogen compound metabolic process	0	0	0	0	0	0	0	0	0	0	1	1	metabolism
ENSOARG00000007446	0	-0.352009	-0.441038	-0.37617	-0.952413	-0.611803	-1.00955	0.0683329	0.391061	0.334401	-2.94919	metabolic process		metabolic process	0	0	0	0	0	0	0	0	0	0	1	1	metabolism
ENSOARG00000005493	TKTL1	-0.527926	-1.45781	-0.998745	-0.0813915	-0.162858	-0.146211	0.0728525	-0.0240892	-0.0858808	-3.41205	carbohydrate metabolic process	carbohydrate metabolic process	carbohydrate metabolic process	0	0	0	0	0	0	0	0	0	0	1	1	metabolism
ENSOARG00000011052	EEF1A2	-0.192567	-0.311618	-0.747427	-0.285634	-0.575596	0.374162	-0.64833	-0.951579	-0.298403	-3.63699	cellular nitrogen compound metabolic process	cellular nitrogen compound metabolic process	cellular nitrogen compound metabolic process	0	0	0	0	0	0	0	0	0	0	1	1	metabolism
ENSOARG00000011961	NME4	-0.0208979	-0.2439	-0.221943	-0.424251	-0.826658	0.253336	-0.676964	-1.0939	-0.39591	-3.65109	ATP binding	ATP binding	ATP binding	0	0	0	0	0	0	0	0	0	0	1	1	metabolism
ENSOARG00000014151	0	-0.0419195	-0.0996393	-0.399274	-0.257375	-0.768437	0.576471	-0.826371	-1.34887	-0.517128	-3.68255	GTPase activator activity		GTPase activator activity	0	0	0	0	0	0	0	0	0	0	1	1	metabolism
ENSOARG00000015812	HFM1	-0.43997	-0.0594145	0.315255	-0.634154	-1.05521	-0.256896	-0.366634	-0.807746	-0.424571	-3.72934	ATP binding	ATP binding	ATP binding	0	0	0	0	0	0	0	0	0	0	1	1	metabolism
ENSOARG00000007286	DGKH	-0.289032	-0.325615	-1.09523	-0.772556	-1.27723	-0.419185	-0.349968	-0.866542	-0.506793	-5.90215	ATP binding	ATP binding	ATP binding	0	0	0	0	0	0	0	0	0	0	1	1	metabolism
ENSOARG00000012980	ACSM4	0	0	0	-1.16923	-2.8262	-2.23619	0	0	0	-6.23162	acyl-CoA metabolic process		acyl-CoA metabolic process	0	0	0	0	0	0	0	0	0	0	1	1	metabolism
ENSOARG00000006007	NGFR	0.266578	0.672553	1.11463	1.64878	2.20644	0.912985	0.752081	1.27845	0.550311	9.40282	axon guidance	apoptotic signaling pathway	axon guidance / apoptotic signaling pathway	0	0	0	0	1	0	0	0	0	0	0	1	Nervous System
ENSOARG00000019884	CNTN1	0.161011	0.819858	0.960442	0.909858	0.955659	-0.0806699	0.996313	1.02903	0.0414982	5.793	axon guidance	anchored component of membrane	axon guidance / anchored component of membrane	0	0	0	0	1	0	0	0	0	0	0	1	Nervous System
ENSOARG00000010333	CALB1	0	2.262	4.45943	0.0529597	-0.645003	-0.122893	0.187048	-0.525932	-0.70514	4.96247	axon	axon	axon	0	0	0	0	1	0	0	0	0	0	0	1	Nervous System
ENSOARG00000017447	PRSS12	0.686031	1.22382	1.5613	0.603794	-0.062226	-0.0809295	0.685024	0.00996626	-0.664634	3.96215	axon	axon	axon	0	0	0	0	1	0	0	0	0	0	0	1	Nervous System
ENSOARG00000009403	INPP5J	-0.0722405	-0.0658998	0.264588	0.925975	1.08951	0.430127	0.507454	0.6509	0.157095	3.8875	dendritic shaft	dendritic shaft	dendritic shaft	0	0	0	0	1	0	0	0	0	0	0	1	Nervous System
ENSOARG00000009958	NEFM	0.228298	0.142017	0.17614	0.806585	0.667619	-0.325112	1.13767	0.985432	-0.143349	3.6753	axon	axon	axon	0	0	0	0	1	0	0	0	0	0	0	1	Nervous System
ENSOARG00000003261	CNTN2	0.59641	1.16815	0.90781	0.594749	0.105535	-0.0207797	0.626048	0.121048	-0.495984	3.60298	axon guidance	adult walking behavior	axon guidance / adult walking behavior	0	0	0	0	1	0	0	0	0	0	0	1	Nervous System
ENSOARG00000013767	IGSF9B	0.966503	1.26793	1.1749	0.362245	-0.00471229	0.237759	0.138386	-0.249166	-0.376339	3.51751	dendrite	dendrite	dendrite	0	0	0	0	1	0	0	0	0	0	0	1	Nervous System
ENSOARG00000004281	NEFH	0.181226	-0.235013	-0.647924	0.167362	1.41319	0.763067	-0.587663	0.638299	1.24529	2.93784	axon	axon	axon	0	0	0	0	1	0	0	0	0	0	0	1	Nervous System
ENSOARG00000007763	ETV1	0.264454	0.285279	0.906007	-0.326682	-0.0441672	-0.299775	-0.0285806	0.25233	0.281552	1.29042	axon guidance	axon guidance	axon guidance	0	0	0	0	1	0	0	0	0	0	0	1	Nervous System
ENSOARG00000009469	NOV	0.370724	-0.891246	-0.58483	-1.02713	0.875738	1.5392	-2.56634	-0.663741	1.89728	-1.05034	axon	axon	axon	0	0	0	0	1	0	0	0	0	0	0	1	Nervous System
ENSOARG00000011315	SPEF2	-0.154584	-0.440019	-0.855085	-0.385618	0.0620112	-0.362044	-0.0112727	0.429138	0.433177	-1.2843	axoneme assembly	axoneme assembly	axoneme assembly	0	0	0	0	1	0	0	0	0	0	0	1	Nervous System
ENSOARG00000006630	PRX	-0.0108326	-0.364979	-0.456014	0.305784	-0.235954	0.750432	-0.435725	-0.994141	-0.546039	-1.98747	axon ensheathment	axon ensheathment	axon ensheathment	0	0	0	0	1	0	0	0	0	0	0	1	Nervous System
ENSOARG00000015217	TRPC7	-0.594985	-0.584979	-0.811673	-0.19118	0.0668651	0.192311	-0.364929	-0.133179	0.247349	-2.1744	axon guidance	axon guidance	axon guidance	0	0	0	0	1	0	0	0	0	0	0	1	Nervous System
ENSOARG00000009436	SLITRK4	-0.26579	-0.683006	-0.324989	-1.00408	-0.489501	-0.660944	-0.346757	0.168033	0.515236	-3.0918	axonogenesis	axonogenesis	axonogenesis	0	0	0	0	1	0	0	0	0	0	0	1	Nervous System
ENSOARG00000000714	SNCG	-0.962369	-0.825218	-1.83117	0	0	0	0	0	0	-3.61876	axon	adult locomotory behavior	axon / adult locomotory behavior	0	0	0	0	1	0	0	0	0	0	0	1	Nervous System
ENSOARG00000018659	FEZF1	-1.05758	-1.23548	-1.84227	0	0	0	0	0	0	-4.13532	axon guidance	axon guidance	axon guidance	0	0	0	0	1	0	0	0	0	0	0	1	Nervous System
ENSOARG00000017151	SLITRK1	-0.327608	-0.438772	-0.707347	-1.10106	-0.779285	-0.659261	-0.437706	-0.133837	0.322411	-4.26246	axonogenesis	adult behavior	axonogenesis / adult behavior	0	0	0	0	1	0	0	0	0	0	0	1	Nervous System
ENSOARG00000019026	PVALB	-0.910226	-1.76598	-2.81647	0	0	0	0	0	0	-5.49267	axon	axon	axon	0	0	0	0	1	0	0	0	0	0	0	1	Nervous System
ENSOARG00000004732	DCC	-0.363267	-0.177388	0.753374	-1.47726	-1.92662	-0.150123	-1.32352	-1.78072	-0.453719	-6.89924	axon guidance	anterior/posterior axon guidance	axon guidance / anterior/posterior axon guidance	0	0	0	0	1	0	0	0	0	0	0	1	Nervous System
ENSOARG00000018757	GLUL	0.331835	0.76197	0.283765	0.796952	0.523915	0.147949	0.656395	0.370142	-0.277597	3.59533	axon terminus	ATP binding	axon terminus / ATP binding	0	0	0	0	1	0	0	0	0	0	1	2	Nervous System metabolism
ENSOARG00000013498	DNAH5	-0.688445	-0.92403	-0.704106	-1.3607	-1.12566	-0.594536	-0.7586	-0.535681	0.229621	-6.46214	axoneme	ATP binding	axoneme / ATP binding	0	0	0	0	1	0	0	0	0	0	1	2	Nervous System metabolism
ENSOARG00000007112	VMO1	0.250632	2.65962	4.29507	4.95425	4.47699	0.917588	4.04053	3.54351	-0.474934	24.6633	extracellular vesicular exosome		extracellular vesicular exosome	1	0	0	0	0	0	0	0	0	0	0	1	Organization
ENSOARG00000007485	DCDC2	0	0	1.96306	2.72059	3.64445	0.745372	1.97293	2.88113	0.924216	14.8517	cell motility	cell motility	cell motility	1	0	0	0	0	0	0	0	0	0	0	1	Organization
ENSOARG00000006455	CPNE9	0.475236	0.865026	0.551815	1.2936	1.76952	0.1741	1.11977	1.58527	0.476408	8.31075	extracellular space	extracellular space	extracellular space	1	0	0	0	0	0	0	0	0	0	0	1	Organization
ENSOARG00000013390	GIPC2	0.304098	0.0544091	0.609299	1.39333	1.30556	-0.558429	1.96215	1.85157	-0.091284	6.83071	extracellular vesicular exosome	extracellular vesicular exosome	extracellular vesicular exosome	1	0	0	0	0	0	0	0	0	0	0	1	Organization
ENSOARG00000003263	FAM129A	-0.334907	0.283874	0.414502	1.47766	1.45307	-0.12181	1.6041	1.56859	-0.0286406	6.31644	extracellular vesicular exosome	extracellular vesicular exosome	extracellular vesicular exosome	1	0	0	0	0	0	0	0	0	0	0	1	Organization
ENSOARG00000019965	0	0.98568	0.561476	0.76559	0.490801	1.12105	0.020664	0.472201	1.09391	0.628773	6.14015	actin filament		actin filament	1	0	0	0	0	0	0	0	0	0	0	1	Organization
ENSOARG00000014565	0	0	0	0	1.91844	1.59777	1.54024	0.377473	0.0485769	-0.319025	5.16347	structural constituent of ribosome		structural constituent of ribosome	1	0	0	0	0	0	0	0	0	0	0	1	Organization
ENSOARG00000011271	TMOD1	-0.146366	0.462615	-0.188204	1.7268	1.30307	0.710386	1.02983	0.586294	-0.433351	5.05108	actin binding		actin binding	1	0	0	0	0	0	0	0	0	0	0	1	Organization
ENSOARG00000000426	0	-0.448764	-0.58373	-0.191367	0	1.65914	0	0	2.50862	1.467	4.41089	structural constituent of ribosome		structural constituent of ribosome	1	0	0	0	0	0	0	0	0	0	0	1	Organization
ENSOARG00000020836	CCNB2	1.04114	1.32873	1.89169	0	0	0	0	-0.0877141	0	4.17384	microtubule cytoskeleton	cell cycle	microtubule cytoskeleton / cell cycle	1	0	0	0	0	0	0	0	0	0	0	1	Organization
ENSOARG00000011947	AFAP1	0.699052	1.04123	0.973825	0.253489	0.281462	0.125433	0.138319	0.149537	0.0207104	3.68305	actin binding	actin binding	actin binding	1	0	0	0	0	0	0	0	0	0	0	1	Organization
ENSOARG00000010615	CPD	0.440054	0.828966	0.772017	0.323387	0.434779	0.120919	0.209188	0.307545	0.106925	3.54378	extracellular vesicular exosome	extracellular vesicular exosome	extracellular vesicular exosome	1	0	0	0	0	0	0	0	0	0	0	1	Organization
ENSOARG00000008760	MXRA5	0.398715	0.971429	0.900165	0.0702824	0.344309	-0.134131	0.210085	0.473259	0.270761	3.50488	extracellular vesicular exosome	extracellular vesicular exosome	extracellular vesicular exosome	1	0	0	0	0	0	0	0	0	0	0	1	Organization
ENSOARG00000016322	ANGPTL1	0.281997	-0.213588	-0.047658	0.692277	0.99426	0.320016	0.382501	0.66829	0.294237	3.37233	extracellular space	extracellular space	extracellular space	1	0	0	0	0	0	0	0	0	0	0	1	Organization
ENSOARG00000008077	0	-0.378945	-0.904899	-0.447717	0.684321	1.30362	-0.118453	0.759377	1.4097	0.653675	2.96068	structural constituent of ribosome		structural constituent of ribosome	1	0	0	0	0	0	0	0	0	0	0	1	Organization
ENSOARG00000010304	0	0	0	0	0	0	0	0	2.86121	0	2.86121	structural constituent of ribosome		structural constituent of ribosome	1	0	0	0	0	0	0	0	0	0	0	1	Organization
ENSOARG00000002931	DOCK4	0.077527	0.100688	0.211984	0.130772	0.58823	-0.501911	0.634785	1.08283	0.45638	2.78128	cell motility	cell chemotaxis	cell motility / cell chemotaxis	1	0	0	0	0	0	0	0	0	0	0	1	Organization
ENSOARG00000004922	C16orf89	-0.406589	-0.841269	0.0950356	-0.000195036	1.69285	1.21843	-1.21207	0.464853	1.69129	2.70233	extracellular vesicular exosome	extracellular vesicular exosome	extracellular vesicular exosome	1	0	0	0	0	0	0	0	0	0	0	1	Organization
ENSOARG00000011889	TPM2	-0.149745	-0.340566	-0.13386	0.400488	1.18266	0.766801	-0.36686	0.415521	0.77831	2.55275	actin binding		actin binding	1	0	0	0	0	0	0	0	0	0	0	1	Organization
ENSOARG00000000791	HEBP2	-0.300378	-0.168962	0.0330222	0.372322	0.838777	-0.000912536	0.382317	0.837497	0.457684	2.45137	extracellular vesicular exosome	extracellular vesicular exosome	extracellular vesicular exosome	1	0	0	0	0	0	0	0	0	0	0	1	Organization
ENSOARG00000006059	BEND7	0.754041	1.19753	0.64583	0.0378432	-0.1189	-0.149219	0.18974	0.0225784	-0.15722	2.42223	extracellular vesicular exosome	extracellular vesicular exosome	extracellular vesicular exosome	1	0	0	0	0	0	0	0	0	0	0	1	Organization
ENSOARG00000020947	MYO5C	0.0590953	0.391858	0.881101	0.341344	0.241006	0.273285	0.0647022	-0.0375221	-0.0982518	2.11662	actin binding	actin binding	actin binding	1	0	0	0	0	0	0	0	0	0	0	1	Organization
ENSOARG00000020063	HIST1H1D	0.131489	0.337197	-0.0432318	0.699472	0.132221	-0.478149	1.18141	0.602635	-0.56864	1.99441	chromatin DNA binding	cellular component assembly	chromatin DNA binding / cellular component assembly	1	0	0	0	0	1	0	0	0	0	0	2	Organization
ENSOARG00000007683	CXCL16	-0.18121	0.434218	0.747432	0.448909	-0.0416161	0.198594	0.251649	-0.246141	-0.490998	1.12084	cell motility	cell motility	cell motility	1	0	0	0	0	0	0	0	0	0	0	1	Organization
ENSOARG00000020228	0	0.0549997	0.0593599	0.126232	0.474703	-0.12605	-0.315824	0.776863	0.180121	-0.591224	0.63918	structural constituent of ribosome		structural constituent of ribosome	1	0	0	0	0	0	0	0	0	0	0	1	Organization
ENSOARG00000013876	EPB41L2	0.0678091	-0.0959224	-0.0946246	-0.242653	0.109567	-0.473202	0.234704	0.577406	0.349171	0.432255	actin binding	actin binding	actin binding	1	0	0	0	0	0	0	0	0	0	0	1	Organization
ENSOARG00000015843	PHACTR3	-0.339795	-0.631772	-1.00011	1.09526	0.763751	1.09956	-0.0017358	-0.339659	-0.335342	0.31015	actin binding	actin binding	actin binding	1	0	0	0	0	0	0	0	0	0	0	1	Organization
ENSOARG00000015051	BCAS1	0.144224	-0.467504	-0.408267	1.56189	0.142408	1.06907	0.497165	-0.925248	-1.42705	0.186694	extracellular vesicular exosome	extracellular vesicular exosome	extracellular vesicular exosome	1	0	0	0	0	0	0	0	0	0	0	1	Organization
ENSOARG00000009174	0	-0.290366	-0.365726	-0.788287	-0.586791	0.518016	0.0771154	-0.65019	0.434602	1.09596	-0.55567	structural molecule activity		structural molecule activity	1	0	0	0	0	0	0	0	0	0	0	1	Organization
ENSOARG00000010839	MPP6	-0.984968	-0.503599	-0.547632	0.442857	0.760025	1.30411	-0.851158	-0.542308	0.305327	-0.617348	cellular component assembly	cellular component assembly	cellular component assembly	1	0	0	0	0	0	0	0	0	0	0	1	Organization
ENSOARG00000004544	VAT1	-0.107188	-0.115796	-0.142399	0.233587	0.0871002	0.830194	-0.582607	-0.747523	-0.156558	-0.701189	extracellular vesicular exosome		extracellular vesicular exosome	1	0	0	0	0	0	0	0	0	0	0	1	Organization
ENSOARG00000001335	HIST1H1C	-0.234342	-0.565346	-1.46747	0.184999	0.411387	-0.0930132	0.278738	0.494567	0.228115	-0.762363	chromatin DNA binding	cellular component assembly	chromatin DNA binding / cellular component assembly	1	0	0	0	0	1	0	0	0	0	0	2	Organization
ENSOARG00000002472	MSMB	-0.726895	-0.969657	-1.05839	0	0	0	0	1.68997	0	-1.06497	extracellular space	extracellular space	extracellular space	1	0	0	0	0	0	0	0	0	0	0	1	Organization
ENSOARG00000019994	0	-0.0250182	-0.296383	-0.205782	0.416033	-0.515315	0.0119794	0.402695	-0.535216	-0.93048	-1.67749	structural constituent of ribosome		structural constituent of ribosome	1	0	0	0	0	0	0	0	0	0	0	1	Organization
ENSOARG00000012935	AK5	0.0144984	-0.434063	-0.877565	-0.292242	-0.0814777	-0.13859	-0.133106	0.062784	0.190242	-1.68952	microtubule organizing center	adenylate kinase activity	microtubule organizing center / adenylate kinase activity	1	0	0	0	0	0	0	0	0	0	0	1	Organization
ENSOARG00000001979	NOS3	-0.469159	-0.443849	-0.900814	0.581859	-0.221338	0.0680407	0.521257	-0.294166	-0.807712	-1.96588	cell motility	actin monomer binding	cell motility / actin monomer binding	1	0	0	0	0	0	0	0	0	0	0	1	Organization
ENSOARG00000003281	0	-0.614743	-0.66999	-0.80742	0	0	0	0	0	0	-2.09215	structural constituent of ribosome		structural constituent of ribosome	1	0	0	0	0	0	0	0	0	0	0	1	Organization
ENSOARG00000020356	SPAG17	0.242001	0.0236582	-0.0821969	-1.07982	-0.283414	0.462483	-1.53339	-0.739406	0.78208	-2.20801	microtubule	microtubule	microtubule	1	0	0	0	0	0	0	0	0	0	0	1	Organization
ENSOARG00000017111	0	-0.2156	-0.768093	-0.564292	-0.135632	-0.239382	-0.123204	-0.00834198	-0.123407	-0.107048	-2.285	structural constituent of ribosome		structural constituent of ribosome	1	0	0	0	0	0	0	0	0	0	0	1	Organization
ENSOARG00000010327	UQCC2	-0.203546	-0.540902	-0.708605	-0.301313	-0.215039	-0.0168061	-0.279613	-0.203609	0.0831717	-2.38626	cellular component assembly		cellular component assembly	1	0	0	0	0	0	0	0	0	0	0	1	Organization
ENSOARG00000007242	CATSPERD	-0.317483	0.1238	-0.510379	0.302076	-0.468437	0.578225	-0.259774	-1.05624	-0.778642	-2.38686	cell motility	CatSper complex	cell motility / CatSper complex	1	0	0	0	0	0	0	0	0	0	0	1	Organization
ENSOARG00000013822	0	-0.604804	-1.59729	-0.199082	0	0	0	0	0	0	-2.40117	actin binding		actin binding	1	0	0	0	0	0	0	0	0	0	0	1	Organization
ENSOARG00000002194	BHLHB9	0.291404	0.328975	-0.0267127	-0.220645	-0.674077	0.788928	-1.00558	-1.46856	-0.457229	-2.44349	extracellular vesicular exosome	extracellular vesicular exosome	extracellular vesicular exosome	1	0	0	0	0	0	0	0	0	0	0	1	Organization
ENSOARG00000011156	FRMPD4	-0.630878	0.0117686	-0.456853	-0.841229	-0.105912	0.563166	-1.39637	-0.669819	0.726516	-2.79961	cytoskeleton	cytoskeleton	cytoskeleton	1	0	0	0	0	0	0	0	0	0	0	1	Organization
ENSOARG00000019935	0	-0.0917438	-0.234239	-0.303159	-0.215162	-0.852498	-0.556259	0.341516	-0.303201	-0.638862	-2.85361	structural constituent of ribosome		structural constituent of ribosome	1	0	0	0	0	0	0	0	0	0	0	1	Organization
ENSOARG00000020372	H1F0	0.069185	-0.0753056	-0.362147	-1.01868	-0.637774	-0.375824	-0.636391	-0.26709	0.376054	-2.92797	chromatin DNA binding	actin cytoskeleton	chromatin DNA binding / actin cytoskeleton	1	0	0	0	0	1	0	0	0	0	0	2	Organization
ENSOARG00000007340	SYCE1L	0.282554	0.21053	-0.0107981	-1.05573	-1.19523	-1.81722	0	0.614724	-0.141029	-3.1122	cellular component assembly	cellular component assembly	cellular component assembly	1	0	0	0	0	0	0	0	0	0	0	1	Organization
ENSOARG00000000974	HIST1H1E	-0.949077	-0.666677	-0.897851	-0.137394	-0.277184	-0.325941	0.193633	0.0423141	-0.143015	-3.16119	chromatin DNA binding	cellular component assembly	chromatin DNA binding / cellular component assembly	1	0	0	0	0	1	0	0	0	0	0	2	Organization
ENSOARG00000000949	0	-0.469847	-0.916913	-0.936303	0.0914843	-0.517248	-0.200128	0.289631	-0.3253	-0.606807	-3.59143	structural constituent of ribosome		structural constituent of ribosome	1	0	0	0	0	0	0	0	0	0	0	1	Organization
ENSOARG00000016021	KLHL34	-0.968778	-0.919839	-1.71684	0	0	0	0	0	0	-3.60546	extracellular space	extracellular space	extracellular space	1	0	0	0	0	0	0	0	0	0	0	1	Organization
ENSOARG00000008943	CPVL	-1.15562	-1.53796	-0.492457	0.291583	0	0.0908871	0.205366	-1.56421	0	-4.16241	extracellular vesicular exosome	extracellular vesicular exosome	extracellular vesicular exosome	1	0	0	0	0	0	0	0	0	0	0	1	Organization
ENSOARG00000014097	CPNE7	-0.428919	-0.633192	-1.21902	-0.561884	-0.75188	-0.0927848	-0.437096	-0.661788	-0.213395	-4.99996	extracellular vesicular exosome	extracellular vesicular exosome	extracellular vesicular exosome	1	0	0	0	0	0	0	0	0	0	0	1	Organization
ENSOARG00000002091	ARMC3	-0.371569	-0.393335	-0.626878	-1.43866	-0.830911	0.0694874	-1.48801	-0.89981	0.589863	-5.38982	extracellular vesicular exosome	extracellular vesicular exosome	extracellular vesicular exosome	1	0	0	0	0	0	0	0	0	0	0	1	Organization
ENSOARG00000009805	0	-0.739213	-0.844637	-1.16177	-0.623927	-0.913737	0.0227874	-0.639322	-0.939975	0	-5.83979	structural molecule activity		structural molecule activity	1	0	0	0	0	0	0	0	0	0	0	1	Organization
ENSOARG00000000274	TEKT1	-0.104221	-0.456099	-0.836582	-0.718235	-1.54276	-0.0514061	-0.651683	-1.49808	-0.832231	-6.6913	microtubule	cilium	microtubule / cilium	1	0	0	0	0	0	0	0	0	0	0	1	Organization
ENSOARG00000001842	OTOL1	-1.21661	-1.34591	-1.53639	-1.64156	-0.347767	0.424496	-2.05626	-0.766714	1.27668	-7.21004	collagen trimer		collagen trimer	1	0	0	0	0	0	0	0	0	0	0	1	Organization
ENSOARG00000015012	0	0	0	0	-2.08948	-2.23102	-1.19797	-0.895447	-1.03467	-0.138951	-7.58753	structural molecule activity		structural molecule activity	1	0	0	0	0	0	0	0	0	0	0	1	Organization
ENSOARG00000018916	MYH15	-0.273717	-1.48257	-0.875663	-2.12864	-1.28355	-0.510059	-1.63198	-0.78763	0.859705	-8.11411	actin binding	actin binding	actin binding	1	0	0	0	0	0	0	0	0	0	0	1	Organization
ENSOARG00000020881	HPCA	-0.529613	-0.791509	-0.987517	-0.923729	-1.60766	0.0862422	-1.00122	-1.70165	-0.685896	-8.14255	actin binding	actin binding	actin binding	1	0	0	0	0	0	0	0	0	0	0	1	Organization
ENSOARG00000004925	MYPN	0	0.944684	1.07523	1.46376	2.41077	-1.19952	2.66055	3.59191	0.948331	11.8957	cytoskeleton organization	actin binding	cytoskeleton organization / actin binding	1	1	0	0	0	0	0	0	0	0	0	2	Organization Cell Commincation
ENSOARG00000010634	STRC	0	5.51957	5.077	1.02119	0	0.825522	0.193378	-0.777262	0	11.8594	auditory receptor cell stereocilium organization	auditory receptor cell stereocilium organization	auditory receptor cell stereocilium organization	1	1	0	0	0	0	0	0	0	0	0	2	Organization Cell Commincation
ENSOARG00000011375	BVES	0.211115	0.512634	1.23141	1.94559	2.38311	0.132357	1.82468	2.24214	0.429188	10.9122	cell adhesion	cell adhesion	cell adhesion	1	1	0	0	0	0	0	0	0	0	0	2	Organization Cell Commincation
ENSOARG00000003473	ANGPTL7	1.31425	2.38686	2.74405	0.669948	1.08652	-0.00114557	0.67792	1.0794	0.413282	10.3711	extracellular region	extracellular region	extracellular region	1	1	0	0	0	0	0	0	0	0	0	2	Organization Cell Commincation
ENSOARG00000014842	COL6A5	1.81989	1.99596	2.64884	0.401052	0.1134	0	1.67861	1.38279	-0.291471	9.74907	cell adhesion	organization	cell adhesion / organization	1	1	0	0	0	0	0	0	0	0	0	2	Organization Cell Commincation
ENSOARG00000018081	BPIFC	0	3.54158	4.87093	0	0	0	0	0	0	8.41251	extracellular region		extracellular region	1	1	0	0	0	0	0	0	0	0	0	2	Organization Cell Commincation
ENSOARG00000006156	ADAMTS14	1.27278	0.492355	1.99238	0.661341	0.890138	0.211073	0.448866	0.670804	0.228442	6.86818	organization	organization	organization	1	1	0	0	0	0	0	0	0	0	0	2	Organization Cell Commincation
ENSOARG00000015818	LMO7	0.0546935	0.46419	1.05473	0.973033	1.20881	-0.356596	1.33718	1.56056	0.228675	6.52528	cell-cell adherens junction	actinin binding	cell-cell adherens junction / actinin binding	1	1	0	0	0	0	0	0	0	0	0	2	Organization Cell Commincation
ENSOARG00000004780	KIF15	1.94632	1.98978	2.61129	0.289698	-0.151667	0	0	0	-0.442298	6.24312	microtubule	antigen processing and presentation of exogenous peptide antigen via MHC class II	microtubule / antigen processing and presentation of exogenous peptide antigen via MHC class II	1	1	0	0	0	0	0	0	0	0	0	2	Organization Cell Commincation
ENSOARG00000002360	HPSE	0	0.860222	0.125245	1.62154	1.21097	0.759831	0.856864	0.441089	-0.406002	5.46976	cell adhesion	angiogenesis involved in wound healing	cell adhesion / angiogenesis involved in wound healing	1	1	0	0	0	0	0	0	0	0	0	2	Organization Cell Commincation
ENSOARG00000008250	KLKB1	0.909558	2.58087	4.10795	-0.398948	-0.646012	0.0816196	-0.476312	-0.734568	-0.249335	5.17482	organization	organization	organization	1	1	0	0	0	0	0	0	0	0	0	2	Organization Cell Commincation
ENSOARG00000012806	CDH12	1.27941	0.943762	0.639861	-0.0948451	0.574553	-0.6533	0.581535	1.2236	0.65194	5.14652	cell adhesion	adherens junction organization	cell adhesion / adherens junction organization	1	1	0	0	0	0	0	0	0	0	0	2	Organization Cell Commincation
ENSOARG00000011827	SLC6A13	-0.821005	-1.2056	-0.769823	0.792648	3.62059	3.88087	-3.07968	-0.251558	2.80972	4.97617	cell-cell signaling	extracellular vesicular exosome	cell-cell signaling / extracellular vesicular exosome	1	1	0	0	0	0	0	0	0	0	0	2	Organization Cell Commincation
ENSOARG00000011225	ACAN	-0.398936	0.25854	-0.514816	2.03894	1.44861	0.946694	1.1027	0.489165	-0.593735	4.77716	cell adhesion	basement membrane	cell adhesion / basement membrane	1	1	0	0	0	0	0	0	0	0	0	2	Organization Cell Commincation
ENSOARG00000016790	COL14A1	-0.167101	0.060253	-0.0511038	0.433955	2.18854	2.07792	-1.64547	0.113483	1.74649	4.75697	cell adhesion	organization	cell adhesion / organization	1	1	0	0	0	0	0	0	0	0	0	2	Organization Cell Commincation
ENSOARG00000001833	PANX1	0.922668	1.79116	1.39264	-0.101054	0.15716	0.0724051	-0.166386	0.0796294	0.253121	4.40134	cell-cell signaling	actin binding	cell-cell signaling / actin binding	1	1	0	0	0	0	0	0	0	0	0	2	Organization Cell Commincation
ENSOARG00000007483	INF2	-0.0457964	-0.316032	0.114166	1.18645	1.5436	1.59657	-0.405378	-0.0569156	0.350695	3.96735	cytoskeleton organization	actin binding	cytoskeleton organization / actin binding	1	1	0	0	0	0	0	0	0	0	0	2	Organization Cell Commincation
ENSOARG00000013221	VSTM2A	0.151233	0.0764169	-0.0387533	0.620814	0.887219	-0.246598	0.879877	1.13071	0.255207	3.71612	extracellular region		extracellular region	1	1	0	0	0	0	0	0	0	0	0	2	Organization Cell Commincation
ENSOARG00000001976	0	0	0	0	0.49036	1.29172	0.865992	-0.37014	0.427334	0.791615	3.49688	extracellular region		extracellular region	1	1	0	0	0	0	0	0	0	0	0	2	Organization Cell Commincation
ENSOARG00000016867	ITGA4	0.48808	0.324274	0.379833	-0.134808	0.720262	-0.25384	0.120318	0.97029	0.852464	3.46687	cell adhesion	organization	cell adhesion / organization	1	1	0	0	0	0	0	0	0	0	0	2	Organization Cell Commincation
ENSOARG00000009670	CPXM2	0.214805	0.120782	-0.156418	0.980833	0.916931	0.460497	0.530786	0.451469	-0.0714129	3.44827	cell adhesion	cell adhesion	cell adhesion	1	1	0	0	0	0	0	0	0	0	0	2	Organization Cell Commincation
ENSOARG00000015180	BAMBI	0.00242136	0.10426	0.141153	0.469949	0.828626	0.0455578	0.430523	0.769857	0.358907	3.15125	cell migration	cell migration	cell migration	1	1	0	0	0	0	0	0	0	0	0	2	Organization Cell Commincation
ENSOARG00000014041	OPCML	0.330977	0.544755	0.385816	0.33515	0.437625	-0.197307	0.539315	0.627137	0.0977611	3.10123	cell adhesion	anchored component of membrane	cell adhesion / anchored component of membrane	1	1	0	0	0	0	0	0	0	0	0	2	Organization Cell Commincation
ENSOARG00000007864	LCP1	0.189575	0.427972	0.71874	0.204442	0.464936	-0.0464778	0.256393	0.498971	0.260252	2.9748	cell migration	actin binding	cell migration / actin binding	1	1	0	0	0	0	0	0	0	0	0	2	Organization Cell Commincation
ENSOARG00000016062	CD6	-0.44353	-0.429944	0.73506	-0.635031	0.958868	-0.746225	0.106626	1.70386	1.5914	2.84109	cell adhesion	cell adhesion	cell adhesion	1	1	0	0	0	0	0	0	0	0	0	2	Organization Cell Commincation
ENSOARG00000006454	DPP4	-0.510016	-0.805089	-0.5715	0.546053	1.81628	1.36417	-0.822002	0.457866	1.26352	2.73928	cell adhesion	apical plasma membrane	cell adhesion / apical plasma membrane	1	1	0	0	0	0	0	0	0	0	0	2	Organization Cell Commincation
ENSOARG00000012107	NEGR1	0.316366	0.307318	0.187515	0.825218	0.285963	-0.217785	1.04751	0.494856	-0.540879	2.70608	single organismal cell-cell adhesion	anchored component of membrane	single organismal cell-cell adhesion / anchored component of membrane	1	1	0	0	0	0	0	0	0	0	0	2	Organization Cell Commincation
ENSOARG00000008335	COL11A2	0.459787	0.148501	-0.0206284	0.373428	1.05252	1.49915	-1.11258	-0.453546	0.670789	2.61742	organization	organization	organization	1	1	0	0	0	0	0	0	0	0	0	2	Organization Cell Commincation
ENSOARG00000021072	THEM4	0.547646	1.24144	0.816107	0.268976	-0.420237	-0.958546	1.22613	0.531818	-0.688115	2.56522	cell projection	cell projection	cell projection	1	1	0	0	0	0	0	0	0	0	0	2	Organization Cell Commincation
ENSOARG00000000615	RBBP9	-0.386487	0.0835402	-0.2044	0.261267	0.834799	-0.253765	0.516747	1.08122	0.572282	2.50521	regulation of cell proliferation	extracellular vesicular exosome	regulation of cell proliferation / extracellular vesicular exosome	1	1	0	0	0	0	0	0	0	0	0	2	Organization Cell Commincation
ENSOARG00000006083	PODN	0.0233668	0.0792441	0.789686	-0.359245	0.638184	-0.0538708	-0.30574	0.685795	0.996118	2.49354	negative regulation of cell migration	collagen binding	negative regulation of cell migration / collagen binding	1	1	0	0	0	0	0	0	0	0	0	2	Organization Cell Commincation
ENSOARG00000020437	DOCK10	-0.0932577	-0.0628679	0.147397	0.563926	0.562632	-0.0172114	0.587773	0.572396	-0.00445721	2.25633	regulation of cell migration	extracellular vesicular exosome	regulation of cell migration / extracellular vesicular exosome	1	1	0	0	0	0	0	0	0	0	0	2	Organization Cell Commincation
ENSOARG00000014717	KIAA1462	-0.132339	-0.0760928	-0.169204	0.124348	1.17792	1.07617	-0.941016	0.101506	1.04183	2.20311	cell adhesion	cell adhesion	cell adhesion	1	1	0	0	0	0	0	0	0	0	0	2	Organization Cell Commincation
ENSOARG00000018242	0	-0.252309	-0.0677573	-0.382665	0.429214	0.996737	0.51026	-0.0784883	0.486504	0.559851	2.20135	cell adhesion		cell adhesion	1	1	0	0	0	0	0	0	0	0	0	2	Organization Cell Commincation
ENSOARG00000011311	CLDN7	-0.151277	0.135641	0.359892	0.869148	0.377608	0.346304	0.524073	0.0222962	-0.491078	1.99261	cell adhesion	basolateral plasma membrane	cell adhesion / basolateral plasma membrane	1	1	0	0	0	0	0	0	0	0	0	2	Organization Cell Commincation
ENSOARG00000009963	0	0.0451118	-0.157314	0.864408	0	1.22719	0	0	-0.0479417	0	1.93145	extracellular region		extracellular region	1	1	0	0	0	0	0	0	0	0	0	2	Organization Cell Commincation
ENSOARG00000012748	GPNMB	-0.305893	-0.437391	-0.606384	0.191924	1.41377	1.15751	-0.949936	0.25443	1.20736	1.92539	cell adhesion	bone mineralization	cell adhesion / bone mineralization	1	1	0	0	0	0	0	0	0	0	0	2	Organization Cell Commincation
ENSOARG00000000765	0	-0.573098	-0.271394	-0.649034	1.91413	1.02812	1.66659	0.257092	-0.640125	-0.897061	1.83522	cell adhesion		cell adhesion	1	1	0	0	0	0	0	0	0	0	0	2	Organization Cell Commincation
ENSOARG00000008845	FAT2	0.117252	0.379194	0.375086	-0.181565	0.71584	1.11622	-1.29065	-0.40435	0.890605	1.71763	cell adhesion	calcium ion binding	cell adhesion / calcium ion binding	1	1	0	0	0	0	0	0	0	0	0	2	Organization Cell Commincation
ENSOARG00000017942	CHGB	0.014512	-0.439082	-0.265653	0.263039	0.594819	-0.0158315	0.283159	0.603174	0.328043	1.36618	hormone activity	extracellular region	hormone activity / extracellular region	1	1	0	0	0	0	0	0	0	0	0	2	Organization Cell Commincation
ENSOARG00000008233	ECM2	-0.147382	-0.137938	-0.132582	0.103138	0.607837	0.618028	-0.510481	-0.0153275	0.500138	0.885431	cell adhesion	organization	cell adhesion / organization	1	1	0	0	0	0	0	0	0	0	0	2	Organization Cell Commincation
ENSOARG00000019332	CCDC80	-0.27397	-0.660274	-0.508487	0.569731	0.96031	1.18326	-0.60765	-0.225814	0.384081	0.821187	organization	organization	organization	1	1	0	0	0	0	0	0	0	0	0	2	Organization Cell Commincation
ENSOARG00000018194	ABI3BP	0.0842145	0.414726	0.142572	-0.438411	-0.0284428	-0.63484	0.198912	0.598433	0.408629	0.745793	organization	organization	organization	1	1	0	0	0	0	0	0	0	0	0	2	Organization Cell Commincation
ENSOARG00000000291	FGB	0.242171	0.298909	0.0897243	-0.549419	-0.214069	-1.26436	0.727772	1.04798	0.324117	0.702827	cell adhesion	organization	cell adhesion / organization	1	1	0	0	0	0	0	0	0	0	0	2	Organization Cell Commincation
ENSOARG00000006423	ITGAL	-0.221373	-0.229865	0.235072	-1.05338	0.589271	-0.155139	-0.914418	0.748747	1.64633	0.645242	cell adhesion	organization	cell adhesion / organization	1	1	0	0	0	0	0	0	0	0	0	2	Organization Cell Commincation
ENSOARG00000014731	DDX58	-0.567967	1.71199	-1.0751	-0.10941	-0.158673	-0.863082	0.758556	0.695017	-0.0502177	0.34111	regulation of cell migration	actin cytoskeleton	regulation of cell migration / actin cytoskeleton	1	1	0	0	0	0	0	0	0	0	0	2	Organization Cell Commincation
ENSOARG00000001254	TNXB	-0.109005	-0.0915697	0.0764599	0.3903	0.232594	0.676927	-0.277043	-0.449622	-0.164669	0.284372	cell adhesion	organization	cell adhesion / organization	1	1	0	0	0	0	0	0	0	0	0	2	Organization Cell Commincation
ENSOARG00000002528	TTYH1	-0.246794	-0.240958	-0.482244	0.532211	0.526515	1.16312	-0.613321	-0.641825	-0.0181344	-0.0214337	cell-substrate adhesion	calcium ion binding	cell-substrate adhesion / calcium ion binding	1	1	0	0	0	0	0	0	0	0	0	2	Organization Cell Commincation
ENSOARG00000000674	S100A2	-0.432325	-0.972027	-0.471747	0	1.20556	1.77916	-0.71077	-0.582464	0.140003	-0.044609	cell motility	calcium ion binding	cell motility / calcium ion binding	1	1	0	0	0	0	0	0	0	0	0	2	Organization Cell Commincation
ENSOARG00000007217	ACRBP	0.0999704	0.550748	0.56807	-1.83098	-0.508808	-1.86262	0	1.34464	1.33179	-0.307182	extracellular region	extracellular region	extracellular region	1	1	0	0	0	0	0	0	0	0	0	2	Organization Cell Commincation
ENSOARG00000006342	TTR	0.141589	-0.487408	-1.48908	-1.94394	1.7202	1.67192	0	0.0541058	0	-0.332619	hormone activity	organization	hormone activity / organization	1	1	0	0	0	0	0	0	0	0	0	2	Organization Cell Commincation
ENSOARG00000020710	NID2	-0.221449	-0.235641	0.0587234	-0.0064749	0.240231	0.798195	-0.798821	-0.562509	0.241624	-0.486123	cell adhesion	organization	cell adhesion / organization	1	1	0	0	0	0	0	0	0	0	0	2	Organization Cell Commincation
ENSOARG00000005987	SUN1	0.0487316	0.207421	0.190801	0.029194	-0.264862	0.300727	-0.264945	-0.572799	-0.297994	-0.623725	cytoskeleton organization	acrosomal membrane	cytoskeleton organization / acrosomal membrane	1	1	0	0	0	0	0	0	0	0	0	2	Organization Cell Commincation
ENSOARG00000001415	DCHS2	0.582719	0.396363	-0.0129668	-0.353656	-0.406785	0.595276	-0.943177	-1.00875	-0.0564851	-1.20746	cell adhesion	calcium ion binding	cell adhesion / calcium ion binding	1	1	0	0	0	0	0	0	0	0	0	2	Organization Cell Commincation
ENSOARG00000011866	TMEM8A	0.111693	0.0308181	0.291925	-0.283532	-0.25196	0.615556	-0.891298	-0.876823	0.029257	-1.22437	cell adhesion	cell adhesion	cell adhesion	1	1	0	0	0	0	0	0	0	0	0	2	Organization Cell Commincation
ENSOARG00000017123	0	0.238409	-0.19861	-0.855663	0	-0.438875	0	0	0	0	-1.25474	cell adhesion		cell adhesion	1	1	0	0	0	0	0	0	0	0	0	2	Organization Cell Commincation
ENSOARG00000015468	EPB41L1	0.219273	0.145365	-0.0727008	-0.272068	-0.313914	0.415541	-0.684594	-0.73403	-0.044814	-1.34194	cell-cell signaling	actin binding	cell-cell signaling / actin binding	1	1	0	0	0	0	0	0	0	0	0	2	Organization Cell Commincation
ENSOARG00000006066	JAKMIP1	-0.390519	-0.317124	-0.772436	0.195324	0.0286427	0.300614	-0.0869675	-0.269922	-0.184948	-1.49734	microtubule binding	cognition	microtubule binding / cognition	1	1	0	0	0	0	0	0	0	0	0	2	Organization Cell Commincation
ENSOARG00000002408	KISS1	-0.471048	-0.412217	-0.795298	0	0	0	0	0	0	-1.67856	cytoskeleton organization	extracellular region	cytoskeleton organization / extracellular region	1	1	0	0	0	0	0	0	0	0	0	2	Organization Cell Commincation
ENSOARG00000007202	SPON1	0.160846	0.176213	-0.0725613	-0.81211	-0.390737	-0.00133856	-0.807076	-0.393168	0.417667	-1.72226	cell adhesion	cell adhesion	cell adhesion	1	1	0	0	0	0	0	0	0	0	0	2	Organization Cell Commincation
ENSOARG00000019613	TEKT2	0.192829	-0.544537	-0.700583	0.0365508	-0.310243	0.166392	-0.126853	-0.487197	-0.34469	-2.11833	cell projection organization	cell projection organization	cell projection organization	1	1	0	0	0	0	0	0	0	0	0	2	Organization Cell Commincation
ENSOARG00000007473	LUZP2	0.0215271	-0.239282	0.600375	-1.29239	-0.588756	-0.550576	-0.7362	-0.036804	0.695734	-2.12637	extracellular region	extracellular region	extracellular region	1	1	0	0	0	0	0	0	0	0	0	2	Organization Cell Commincation
ENSOARG00000008283	F11	0	0	0	-0.29068	-0.5706	0.156733	-0.442244	-0.733332	-0.282647	-2.16277	extracellular region	extracellular region	extracellular region	1	1	0	0	0	0	0	0	0	0	0	2	Organization Cell Commincation
ENSOARG00000005056	CDH19	0.479307	0.713717	1.17164	-1.81255	-1.41269	-1.50686	-0.298002	0.0907818	0.394437	-2.18022	cell adhesion	calcium ion binding	cell adhesion / calcium ion binding	1	1	0	0	0	0	0	0	0	0	0	2	Organization Cell Commincation
ENSOARG00000005516	TUBB4A	-0.184432	-0.493484	-0.725393	-0.302664	-0.314607	-0.384531	0.0945524	0.0701244	-0.0241913	-2.26463	cell projection	cell cycle	cell projection / cell cycle	1	1	0	0	0	0	0	0	0	0	0	2	Organization Cell Commincation
ENSOARG00000020590	FAM131A	0.0965953	0.0577797	-0.0559141	-0.229961	-0.531599	0.573085	-0.793097	-1.11147	-0.307099	-2.30168	extracellular region	extracellular region	extracellular region	1	1	0	0	0	0	0	0	0	0	0	2	Organization Cell Commincation
ENSOARG00000010762	0	0.130367	0.208121	0.0735922	-0.388894	-1.02706	-0.697275	0.314752	-0.336561	-0.642899	-2.36585	cell adhesion		cell adhesion	1	1	0	0	0	0	0	0	0	0	0	2	Organization Cell Commincation
ENSOARG00000014696	IGLON5	0.105536	0.222285	0.157088	-0.0770633	-0.74153	0.816665	-0.884426	-1.55877	-0.67308	-2.6333	extracellular region	extracellular region	extracellular region	1	1	0	0	0	0	0	0	0	0	0	2	Organization Cell Commincation
ENSOARG00000013386	ADM5	0.0917864	0.396892	0.234874	0.26923	-1.00261	0.677925	-0.412711	-1.68314	-1.26714	-2.6949	extracellular region		extracellular region	1	1	0	0	0	0	0	0	0	0	0	2	Organization Cell Commincation
ENSOARG00000010536	DMTN	-0.0659939	-0.155138	-0.249546	-0.12621	-0.452426	0.747426	-0.864129	-1.20466	-0.332837	-2.70351	regulation of cell shape	actin binding	regulation of cell shape / actin binding	1	1	0	0	0	0	0	0	0	0	0	2	Organization Cell Commincation
ENSOARG00000013295	SDK2	0.272542	0.552297	-0.113059	-0.768457	-0.771692	0.369173	-1.1199	-1.14545	-0.0144981	-2.73904	cell adhesion	cell adhesion	cell adhesion	1	1	0	0	0	0	0	0	0	0	0	2	Organization Cell Commincation
ENSOARG00000006230	KIAA0319	0.163224	0.488783	0.274411	-0.7667	-1.02819	0.118248	-0.87375	-1.14293	-0.275351	-3.04225	cell motility	calcium ion binding	cell motility / calcium ion binding	1	1	0	0	0	0	0	0	0	0	0	2	Organization Cell Commincation
ENSOARG00000019961	PRSS35	0.482168	-0.175697	0.180402	-1.18717	-0.950392	-0.490198	-0.695355	-0.46445	0.235533	-3.06516	extracellular region	extracellular region	extracellular region	1	1	0	0	0	0	0	0	0	0	0	2	Organization Cell Commincation
ENSOARG00000002870	GPRIN1	-0.212955	-0.260289	-0.380281	-0.3488	-0.538981	0.358218	-0.695322	-0.900026	-0.199306	-3.17774	cell projection	cell projection	cell projection	1	1	0	0	0	0	0	0	0	0	0	2	Organization Cell Commincation
ENSOARG00000006170	BCAN	-0.276324	-0.790399	-1.14829	-0.290434	-0.3527	-0.0123448	-0.263829	-0.339292	-0.0753616	-3.54897	cell adhesion	organization	cell adhesion / organization	1	1	0	0	0	0	0	0	0	0	0	2	Organization Cell Commincation
ENSOARG00000006965	RLN3	-1.41467	-2.2885	-0.929451	0	0.952454	0	0	0	0	-3.68017	G-protein coupled receptor binding	extracellular region	G-protein coupled receptor binding / extracellular region	1	1	0	0	0	0	0	0	0	0	0	2	Organization Cell Commincation
ENSOARG00000018559	OTOS	-0.287585	0.219069	0.487058	-0.751466	-2.62769	-0.14423	-0.590361	0	0	-3.69521	extracellular region	extracellular region	extracellular region	1	1	0	0	0	0	0	0	0	0	0	2	Organization Cell Commincation
ENSOARG00000003103	FAT3	-0.190628	-0.22985	-0.356505	-1.06871	-0.783169	-0.492588	-0.571956	-0.295712	0.283024	-3.70609	cell adhesion	calcium ion binding	cell adhesion / calcium ion binding	1	1	0	0	0	0	0	0	0	0	0	2	Organization Cell Commincation
ENSOARG00000003740	SUCNR1	-0.356044	-0.679952	-0.52679	-0.133678	-0.415979	0.862116	-0.985498	-1.27934	-0.2909	-3.80606	G-protein coupled receptor activity	extracellular vesicular exosome	G-protein coupled receptor activity / extracellular vesicular exosome	1	1	0	0	0	0	0	0	0	0	0	2	Organization Cell Commincation
ENSOARG00000004008	OMG	-0.435637	-0.929926	-1.00042	-0.247337	-0.404755	-0.0192937	-0.216646	-0.391308	-0.16492	-3.81025	cell adhesion	anchored component of membrane	cell adhesion / anchored component of membrane	1	1	0	0	0	0	0	0	0	0	0	2	Organization Cell Commincation
ENSOARG00000008699	BFSP2	-0.558768	-1.21882	-1.7012	-0.149692	-0.163711	-0.304807	0	0.137433	0	-3.95956	cytoskeleton organization	cell maturation	cytoskeleton organization / cell maturation	1	1	0	0	0	0	0	0	0	0	0	2	Organization Cell Commincation
ENSOARG00000015922	ICAM3	-0.612461	-0.419216	-0.820631	-0.702608	-0.516926	-0.0352482	-0.660489	-0.486579	0.181534	-4.07262	cell adhesion	organization	cell adhesion / organization	1	1	0	0	0	0	0	0	0	0	0	2	Organization Cell Commincation
ENSOARG00000009984	PLAC9	-0.644297	-1.38835	-1.08583	0	0	0.554216	0	-1.67728	0	-4.24154	extracellular region	extracellular region	extracellular region	1	1	0	0	0	0	0	0	0	0	0	2	Organization Cell Commincation
ENSOARG00000014458	FBLN7	-0.752148	-1.09614	-1.37715	-0.196216	-0.333853	0.74378	-0.919277	-1.08014	0	-5.01114	cell adhesion	calcium ion binding	cell adhesion / calcium ion binding	1	1	0	0	0	0	0	0	0	0	0	2	Organization Cell Commincation
ENSOARG00000015303	VWA3A	-0.488042	-0.569433	-1.27322	-0.642863	-0.651612	0.270252	-0.897048	-0.923165	0	-5.17513	extracellular region		extracellular region	1	1	0	0	0	0	0	0	0	0	0	2	Organization Cell Commincation
ENSOARG00000011304	EGFL6	-2.23304	-3.6638	-1.30945	0	0	0	0	0	0	-7.20629	cell adhesion	organization	cell adhesion / organization	1	1	0	0	0	0	0	0	0	0	0	2	Organization Cell Commincation
ENSOARG00000015786	ICAM5	-0.327181	-0.898905	-1.17037	-0.951962	-0.95382	1.03001	-1.96047	-1.98232	0	-7.21501	cell adhesion	cell adhesion	cell adhesion	1	1	0	0	0	0	0	0	0	0	0	2	Organization Cell Commincation
ENSOARG00000019191	TMPRSS6	1.00405	1.08109	1.16167	0.348232	0.682629	0.58553	-0.233184	0.0919912	0.329865	5.05187	anatomical structure formation involved in morphogenesis	organization	anatomical structure formation involved in morphogenesis / organization	1	1	1	0	0	0	0	0	0	0	0	3	Organization Cell Commincation Development
ENSOARG00000009750	NPNT	0.246843	0.60065	0.753949	0.748988	0.100223	-0.106446	0.863579	0.200791	-0.653596	2.75498	anatomical structure development	organization	anatomical structure development / organization	1	1	1	0	0	0	0	0	0	0	0	3	Organization Cell Commincation Development
ENSOARG00000009911	PROM1	0.469007	0.72273	0.784366	-0.146966	0.177227	-0.288885	0.141341	0.457322	0.326008	2.64215	anatomical structure formation involved in morphogenesis	actinin binding	anatomical structure formation involved in morphogenesis / actinin binding	1	1	1	0	0	0	0	0	0	0	0	3	Organization Cell Commincation Development
ENSOARG00000019329	FN1	0.200496	0.259103	0.443414	0.401259	0.588525	0.70615	-0.300141	-0.120116	0.181706	2.3604	anatomical structure formation involved in morphogenesis	organization	anatomical structure formation involved in morphogenesis / organization	1	1	1	0	0	0	0	0	0	0	0	3	Organization Cell Commincation Development
ENSOARG00000020413	SERPINE2	0.326259	0.125304	0.787119	-0.0413123	-0.160082	-0.636819	0.598659	0.473941	-0.122051	1.35102	regulation of cell migration	cerebellar granular layer morphogenesis	regulation of cell migration / cerebellar granular layer morphogenesis	1	1	1	0	0	0	0	0	0	0	0	3	Organization Cell Commincation Development
ENSOARG00000013521	LAMA5	0.147821	0.198245	0.386719	0.313219	0.159519	0.894066	-0.571572	-0.738951	-0.161115	0.627951	anatomical structure development	organization	anatomical structure development / organization	1	1	1	0	0	0	0	0	0	0	0	3	Organization Cell Commincation Development
ENSOARG00000014814	ACTB	-0.293776	-0.437256	-0.0830494	0.249952	0.477091	0.854544	-0.588918	-0.376671	0.212114	0.0140315	anatomical structure development	adherens junction organization	anatomical structure development / adherens junction organization	1	1	1	0	0	0	0	0	0	0	0	3	Organization Cell Commincation Development
ENSOARG00000021088	LGALS3	0.0698871	-0.249389	-0.0775937	-0.671465	0.376717	0.53745	-1.21031	-0.163379	1.04632	-0.341764	cell differentiation	organization	cell differentiation / organization	1	1	1	0	0	0	0	0	0	0	0	3	Organization Cell Commincation Development
ENSOARG00000003121	WIF1	-0.334023	-0.659055	0.167258	-1.00265	-0.276908	-0.970336	-0.0301302	0.698016	0.71911	-1.68871	Wnt signaling pathway	extracellular region	Wnt signaling pathway / extracellular region	1	1	1	0	0	0	0	0	0	0	0	3	Organization Cell Commincation Development
ENSOARG00000014559	LAMB2	-0.107595	-0.498589	-0.258997	-0.481796	-0.146462	0.26286	-0.737061	-0.414332	0.329432	-2.05254	astrocyte development	organization	astrocyte development / organization	1	1	1	0	0	0	0	0	0	0	0	3	Organization Cell Commincation Development
ENSOARG00000009311	GFAP	-0.419924	-0.339907	-0.705367	0.201571	-0.262766	0.125671	0.0863502	-0.393225	-0.471725	-2.17932	astrocyte development	organization	astrocyte development / organization	1	1	1	0	0	0	0	0	0	0	0	3	Organization Cell Commincation Development
ENSOARG00000014461	COL24A1	0.607089	0.725032	1.16002	1.39544	1.42895	-0.295093	1.70373	1.71382	0.0247709	8.46375	endoplasmic reticulum lumen	organization	endoplasmic reticulum lumen / organization	1	1	0	1	0	0	0	0	0	0	0	3	Organization Cell Commincation ER/golgi/transport
ENSOARG00000020966	SCG3	0.00366799	-0.0129466	0.489631	0.368121	0.56273	-0.214326	0.594273	0.769646	0.187551	2.74835	secretory granule lumen	extracellular region	secretory granule lumen / extracellular region	1	1	0	1	0	0	0	0	0	0	0	3	Organization Cell Commincation ER/golgi/transport
ENSOARG00000007257	COL25A1	-0.0638008	0.965245	0.650202	0.459788	-0.126703	-0.745081	1.20729	0.609163	-0.586392	2.36971	endoplasmic reticulum lumen	organization	endoplasmic reticulum lumen / organization	1	1	0	1	0	0	0	0	0	0	0	3	Organization Cell Commincation ER/golgi/transport
ENSOARG00000008518	HOOK1	0.24309	0.96761	0.661572	0.0959749	-0.10678	-0.141357	0.241872	0.0263323	-0.204721	1.78359	lysosome organization	actin binding	lysosome organization / actin binding	1	1	0	1	0	0	0	0	0	0	0	3	Organization Cell Commincation ER/golgi/transport
ENSOARG00000004606	COL22A1	-0.243056	-0.602708	-0.677483	-0.00254163	-0.526553	0.0313196	-0.027679	-0.565351	-0.527087	-3.14114	endoplasmic reticulum lumen	organization	endoplasmic reticulum lumen / organization	1	1	0	1	0	0	0	0	0	0	0	3	Organization Cell Commincation ER/golgi/transport
ENSOARG00000011466	NEK2	0.758548	1.17186	1.82478	0	0	0	0	0	0	3.75519	cytoskeleton organization	ATP binding	cytoskeleton organization / ATP binding	1	1	0	0	0	0	0	0	0	0	1	3	Organization Cell Commincation metabolism
ENSOARG00000011760	GDPD5	-0.0473536	-0.0835905	0.105282	0.391327	1.15204	0.444831	-0.0420969	0.698814	0.754321	3.37357	cell projection	carbohydrate metabolic process	cell projection / carbohydrate metabolic process	1	1	0	0	0	0	0	0	0	0	1	3	Organization Cell Commincation metabolism
ENSOARG00000012117	RAB11FIP3	-0.0258713	0.043051	-0.0135128	0.242861	0.106046	0.611858	-0.360481	-0.511898	-0.142845	-0.0507929	microtubule organizing center	ADP-ribosylation factor binding	microtubule organizing center / ADP-ribosylation factor binding	1	1	0	0	0	0	0	0	0	0	1	3	Organization Cell Commincation metabolism
ENSOARG00000016116	KIF14	-0.578811	-0.882852	-0.37173	0.283148	-1.27797	-0.285111	0.594461	-0.991514	-1.58313	-5.09351	cell adhesion	ATP binding	cell adhesion / ATP binding	1	1	0	0	0	0	0	0	0	0	1	3	Organization Cell Commincation metabolism
ENSOARG00000011846	NTN4	0.0475008	0.438928	1.06134	0.0363392	0.755715	0.157346	-0.117816	0.59518	0.715638	3.69017	axon guidance	organization	axon guidance / organization	1	1	0	0	1	0	0	0	0	0	0	3	Organization Cell Commincation Nervous System
ENSOARG00000000208	CLDN11	-0.319226	-0.372974	0.291309	-0.0680542	1.53504	0.986501	-1.05395	0.547437	1.59857	3.14466	cell adhesion	axon ensheathment	cell adhesion / axon ensheathment	1	1	0	0	1	0	0	0	0	0	0	3	Organization Cell Commincation Nervous System
ENSOARG00000013791	CPNE5	-0.199238	-0.670964	-1.20566	0	0	-0.264446	0	0	0	-2.34031	neuron projection	extracellular vesicular exosome	neuron projection / extracellular vesicular exosome	1	1	0	0	1	0	0	0	0	0	0	3	Organization Cell Commincation Nervous System
ENSOARG00000008924	NCAN	-0.021208	-0.384745	-0.814555	-1.21384	-1.49436	-0.714922	-0.477647	-0.775616	-0.299817	-6.19671	axon guidance	organization	axon guidance / organization	1	1	0	0	1	0	0	0	0	0	0	3	Organization Cell Commincation Nervous System
ENSOARG00000012168	COL9A3	-0.535779	-1.48963	-1.79755	-1.35912	-1.99047	-0.525167	-0.80991	-1.46622	-0.649145	-10.623	axon guidance	organization	axon guidance / organization	1	1	0	0	1	0	0	0	0	0	0	3	Organization Cell Commincation Nervous System
ENSOARG00000013193	CPZ	0.641375	1.39499	0.618379	1.56814	1.63471	1.15547	0.417928	0.468571	0.0634977	7.96306	Wnt signaling pathway	extracellular vesicular exosome	Wnt signaling pathway / extracellular vesicular exosome	1	0	1	0	0	0	0	0	0	0	0	2	Organization Development
ENSOARG00000012805	TMEM2	0.225663	0.610681	0.594795	0.163749	0.330681	-0.229859	0.397627	0.555254	0.162963	2.81155	multicellular organismal development	extracellular vesicular exosome	multicellular organismal development / extracellular vesicular exosome	1	0	1	0	0	0	0	0	0	0	0	2	Organization Development
ENSOARG00000020893	PRTG	0.604637	0.805272	0.648338	-0.767491	-0.645077	-0.447708	-0.316491	-0.205203	0.120509	-0.203214	multicellular organismal development	extracellular space	multicellular organismal development / extracellular space	1	0	1	0	0	0	0	0	0	0	0	2	Organization Development
ENSOARG00000013187	NEXN	-1.25758	-1.62435	-1.6467	-0.237516	-0.591002	-0.104799	-0.123403	-0.497778	-0.3547	-6.43783	anatomical structure development	actin filament binding	anatomical structure development / actin filament binding	1	0	1	0	0	0	0	0	0	0	0	2	Organization Development
ENSOARG00000017359	CKAP4	-0.0750288	0.0792463	0.454985	0.546175	0.720046	0.160707	0.389084	0.551407	0.172034	2.99866	endoplasmic reticulum	cytoskeleton	endoplasmic reticulum / cytoskeleton	1	0	0	1	0	0	0	0	0	0	0	2	Organization ER/golgi/transport
ENSOARG00000008790	GOLM1	-0.0908035	0.0727159	0.108551	0.702247	0.572172	0.0207049	0.688543	0.543475	-0.133976	2.48363	Golgi apparatus	extracellular space	Golgi apparatus / extracellular space	1	0	0	1	0	0	0	0	0	0	0	2	Organization ER/golgi/transport
ENSOARG00000007553	PLBD2	0.125817	0.0768003	0.25074	0.605337	0.50171	0.70836	-0.0937851	-0.210005	-0.11186	1.85311	lysosome	extracellular vesicular exosome	lysosome / extracellular vesicular exosome	1	0	0	1	0	0	0	0	0	0	0	2	Organization ER/golgi/transport
ENSOARG00000014988	AHNAK	-0.0867393	-0.14376	-0.0618256	-0.0304902	0.642321	0.657513	-0.682714	-0.02229	0.668214	0.940229	vesicle	actin cytoskeleton	vesicle / actin cytoskeleton	1	0	0	1	0	0	0	0	0	0	0	2	Organization ER/golgi/transport
ENSOARG00000015535	JAKMIP3	0.468215	0.876127	0.900889	-0.257877	-0.445958	0.0280496	-0.28286	-0.475679	-0.192577	0.618329	Golgi apparatus	cytoskeletal protein binding	Golgi apparatus / cytoskeletal protein binding	1	0	0	1	0	0	0	0	0	0	0	2	Organization ER/golgi/transport
ENSOARG00000010191	PEBP4	-0.689064	-1.00687	-0.955473	0	1.3326	1.65585	0	-0.32833	0	0.0087094	lysosome	extracellular vesicular exosome	lysosome / extracellular vesicular exosome	1	0	0	1	0	0	0	0	0	0	0	2	Organization ER/golgi/transport
ENSOARG00000020993	SELENBP1	-0.378658	-0.323413	-0.324821	-0.350325	0.464308	0.68631	-1.0297	-0.224555	0.807516	-0.673336	protein transport	extracellular space	protein transport / extracellular space	1	0	0	1	0	0	0	0	0	0	0	2	Organization ER/golgi/transport
ENSOARG00000017711	MMEL1	-0.169751	-0.108468	-0.933182	-0.150268	-1.43725	0.436721	-0.575453	-1.87613	-1.29299	-6.10677	endoplasmic reticulum	extracellular space	endoplasmic reticulum / extracellular space	1	0	0	1	0	0	0	0	0	0	0	2	Organization ER/golgi/transport
ENSOARG00000000576	GSDMD	-0.397764	-0.443681	0.0841193	0.641724	1.89777	1.60962	-0.961583	0.290155	1.24274	3.9631	cellular response to extracellular stimulus	cellular response to extracellular stimulus	cellular response to extracellular stimulus	1	0	0	0	0	0	1	0	0	0	0	2	Organization Homeostasis
ENSOARG00000014514	DNAH7	0.157816	0.345579	0.213606	0.0221804	-0.029444	0.471653	-0.443905	-0.507716	-0.0558459	0.173924	cell motility	7S RNA binding	cell motility / 7S RNA binding	1	0	0	0	0	0	1	1	1	0	0	4	Organization Homeostasis Circadian rhythm other RNAs
ENSOARG00000001992	TTLL5	0.153619	0.0661514	0.190091	0.242596	0.580712	-0.173225	0.420843	0.747896	0.334667	2.56335	microtubule organizing center	cellular nitrogen compound metabolic process	microtubule organizing center / cellular nitrogen compound metabolic process	1	0	0	0	0	0	0	0	0	0	1	2	Organization metabolism
ENSOARG00000015651	DNAH8	0	0	0	1.79801	0.304829	0.444836	1.35429	-0.143854	-1.49575	2.26236	cell motility	ATP binding	cell motility / ATP binding	1	0	0	0	0	0	0	0	0	0	1	2	Organization metabolism
ENSOARG00000006495	ATP1B3	-0.321867	-0.284883	-0.124468	0.254187	0.751771	0.791465	-0.537483	-0.0432214	0.49569	0.981191	cell motility	ATPase activator activity	cell motility / ATPase activator activity	1	0	0	0	0	0	0	0	0	0	1	2	Organization metabolism
ENSOARG00000005930	FIGN	0.592506	0.711078	0.392903	-0.935741	-0.934872	-0.596263	-0.341849	-0.349901	0.00512017	-1.45702	microtubule	ATP binding	microtubule / ATP binding	1	0	0	0	0	0	0	0	0	0	1	2	Organization metabolism
ENSOARG00000021154	SPTB	0.108098	0.609432	0.743565	0.676817	0.725713	0.168035	0.518215	0.549054	0.0441219	4.14305	axon guidance	actin binding	axon guidance / actin binding	1	0	0	0	1	0	0	0	0	0	0	2	Organization Nervous System
ENSOARG00000009443	SRCIN1	0.111981	0.240877	0.0072619	0.394363	-0.0365414	0.511867	-0.110635	-0.552366	-0.436666	0.130143	axon	actin cytoskeleton	axon / actin cytoskeleton	1	0	0	0	1	0	0	0	0	0	0	2	Organization Nervous System
ENSOARG00000000294	CACUL1	1.20925	1.64529	1.12591	0.16127	0.0482346	0.0300777	0.133746	0.00847311	-0.112213	4.25004	cullin-RING ubiquitin ligase complex		cullin-RING ubiquitin ligase complex	0	0	0	0	0	0	0	0	0	1	0	1	protein modification
ENSOARG00000002649	ACAD9	0.439051	0.375072	0.870859	0.0387099	0.772138	-0.0524861	0.106619	0.82272	0.718562	4.09124	acyl-CoA dehydrogenase activity	acyl-CoA dehydrogenase activity	acyl-CoA dehydrogenase activity	0	0	0	0	0	0	0	0	0	1	0	1	protein modification
ENSOARG00000015186	ACSS3	0.105366	0.405861	0.792855	0.652243	0.627368	0.32703	0.330797	0.291343	-0.0268512	3.50601	acetate-CoA ligase activity	acetate-CoA ligase activity	acetate-CoA ligase activity	0	0	0	0	0	0	0	0	0	1	0	1	protein modification
ENSOARG00000014168	ASB2	-0.169515	-0.68281	-0.349907	0.1509	1.12037	-0.696796	0.850291	1.81044	0.964652	2.99763	Cul5-RING ubiquitin ligase complex	Cul5-RING ubiquitin ligase complex	Cul5-RING ubiquitin ligase complex	0	0	0	0	0	0	0	0	0	1	0	1	protein modification
ENSOARG00000001259	UBE2Q2	0.10675	-0.0596792	0.235123	0.560011	0.704359	-0.00520936	0.569227	0.701154	0.142765	2.9545	acid-amino acid ligase activity		acid-amino acid ligase activity	0	0	0	0	0	0	0	0	0	1	0	1	protein modification
ENSOARG00000012705	ALDH1A1	-0.109285	-0.000828443	0.0981551	0.408768	0.972421	0.371629	0.0420772	0.596337	0.55835	2.93762	acyl-CoA dehydrogenase activity	acyl-CoA dehydrogenase activity	acyl-CoA dehydrogenase activity	0	0	0	0	0	0	0	0	0	1	0	1	protein modification
ENSOARG00000009459	SDR42E1	-0.0840466	-0.0392605	0.125273	0.127774	0.0566785	-0.712533	0.844075	0.760952	-0.0726158	1.0063	3-beta-hydroxy-delta5-steroid dehydrogenase activity	3-beta-hydroxy-delta5-steroid dehydrogenase activity	3-beta-hydroxy-delta5-steroid dehydrogenase activity	0	0	0	0	0	0	0	0	0	1	0	1	protein modification
ENSOARG00000003383	ASB4	0.446437	0.365779	1.13575	-0.707338	-0.645976	-0.488751	-0.206088	-0.164301	0.0540031	-0.210488	Cul2-RING ubiquitin ligase complex	Cul2-RING ubiquitin ligase complex	Cul2-RING ubiquitin ligase complex	0	0	0	0	0	0	0	0	0	1	0	1	protein modification
